# Supplementary material for: Low Temperature Affects Fatty Acids Profiling and Key Synthesis Genes Expression Patterns in Zanthoxylum bungeanum Maxim
Source: Int J Mol Sci. 2022 Feb 19;23(4):2319. doi: 10.3390/ijms23042319 (PMC8876529; doi:10.3390/ijms23042319)
Supplement: Supplementary file 1 [file ijms-23-02319-s001.zip › TableS1.xlsx]

## Sheet: Sheet1
Table S1. Primers of fatty acid biosynthesis pathway related genes for qRT-PCR
Gene	Forward primer	Reverse Primer
ACC	TGTGGACAGTCGGATCAACTCAGA	GGTCCTGTTGCTCTTCGCTTCC
KAS Ⅰ	ACCCATTCTTCGTCCCGTATGTCA	CTTCAGTTCCACCAGCAAGCATCA
KAS Ⅱ	TTGTTCGTTCGCATCTCCGTTGT	TTCCTCCTCCGTGCTGTCTTACA
KAS Ⅲ	GGTCTTGTCTCAGCCGCTTGTC	GCAGGTTCCTCTATCCGTCCAATC
SAD	TGACGGAACTGAGGGAGAGAACAA	CCAGGAACCAACCAGCGAATGG
SAD3	GTTGCCACCAGGCTTGGAATCTAT	GCTCTCTCCTCAATCCTCCTCAGT
FATA	ACCCTGCTTGGAGTGATGTTGTTG	GCCGCCTAGTGTCCTGGTTCAT
FATB	GATGTGACTGGCATGTCCGTGATT	AGTGAGCTTGGCGAATTTCCTTGT
PAS2	ACAGCAACACTGCCACAGATTAGC	TCAGCCACAAGAGCCATGAAGGT
FAD2	AGGATTGGCTTGGCTTGTATGTGT	GGATGAGTCGTAGTGCGGCAATG
FAD3	CCAGCAACTCCTCCTCCATTCAGA	CTAGCAATGCAAGAGCCAGAACCA
FAD5	GGGAATGGGTGTGAGGATTGTGTG	TCGAAGGCATGGTGGTTGTTGTG
SLD2	GCGTTTGGGCTCATCTGGGTTC	TGAGTCCACTTCCACCAAGCAATG
KAS	TGGAGGCGTTTGATAGAGGGTGAA	ACAAGGCACAACAGCAGCAACT
CER1	GCATGTGCTCCTGGTTCCTTGG	CGATGCCTCTGTCAACGATCCTG
CER3	TGTTGAAGGGCTTGGAGTTTGTGA	GAGGCTTGACACTGGCTTGAGAC
CER2	GCTTACGACTGTGTTCTTGGACCT	GTGTTGATGAAGGCTGACGCTGAA
CYP86	TCACGGCTGTCACGGCTTATCTA	CGGAGATTGTCGCAGATCCAGTC
CYP82C4	GGATGGTTGGAGGAGCACAAGAAG	GCTAAGATGAGACCCAGGCAAACA
CYPRO4	CTCCGAGATTGCTGAAGCTGACTC	CGCTCCTGCTTGCCATTCTCA
ACTIN	TGGCCGTGATCTCACTGATG	CCATCAGGCAGCTCGTAGTT
UBQ	TCGAAGATGGCCGTACATTG	TCCTCTAAGCCTCAGCACCA
