# Supplementary material for: Low Temperature Affects Fatty Acids Profiling and Key Synthesis Genes Expression Patterns in Zanthoxylum bungeanum Maxim
Source: Int J Mol Sci. 2022 Feb 19;23(4):2319. doi: 10.3390/ijms23042319 (PMC8876529; doi:10.3390/ijms23042319)
Supplement: Supplementary file 1 [file ijms-23-02319-s001.zip › TableS2.xlsx]

## Sheet: Sheet1
Table S2. Functional annotation of genes in MEfirebrick4 module.
Gene	GO_annotation	KEGG_pathway_annotation	Swiss-Prot_annotation	NR_annotation
ZB34313	Molecular Function: UDP-glucose 4-epimerase activity (GO:0003978);; Biological Process: galactose metabolic process (GO:0006012);; Biological Process: cellular metabolic process (GO:0044237);; Molecular Function: coenzyme binding (GO:0050662);;	Amino sugar and nucleotide sugar metabolism (ko00520)	UDP-arabinose 4-epimerase 1 GN=MUR4 OS=Arabidopsis thaliana (Mouse-ear cress) PE=1 SV=1	hypothetical protein CISIN_1g016208mg [Citrus sinensis]
ZB09480	--	--	GEM-like protein 5 GN=At5g13200 OS=Arabidopsis thaliana (Mouse-ear cress) PE=1 SV=1	hypothetical protein CICLE_v10032479mg [Citrus clementina]
ZB49341	--	--	Probable methyltransferase PMT26 GN=At5g64030 OS=Arabidopsis thaliana (Mouse-ear cress) PE=2 SV=1	hypothetical protein CISIN_1g003776mg [Citrus sinensis]
ZB28648	Molecular Function: ATP binding (GO:0005524);; Biological Process: obsolete ATP catabolic process (GO:0006200);; Molecular Function: ATPase activity (GO:0016887);;	--	ABC transporter A family member 2 GN=T23J7.60 OS=Arabidopsis thaliana (Mouse-ear cress) PE=2 SV=1	hypothetical protein CICLE_v10018720mg [Citrus clementina]
ZB46791	Molecular Function: transferase activity (GO:0016740);;	--	UDP-glycosyltransferase 76F1 GN=UGT76F1 OS=Arabidopsis thaliana (Mouse-ear cress) PE=2 SV=1	hypothetical protein CISIN_1g012613mg [Citrus sinensis]
ZB46140	Molecular Function: protein serine/threonine kinase activity (GO:0004674);; Molecular Function: ATP binding (GO:0005524);; Biological Process: protein phosphorylation (GO:0006468);; Biological Process: systemic acquired resistance (GO:0009627);; Biological Process: salicylic acid biosynthetic process (GO:0009697);; Biological Process: salicylic acid mediated signaling pathway (GO:0009863);; Biolo…	--	Calmodulin-binding receptor-like cytoplasmic kinase 3 (Precursor) GN=CRCK3 OS=Arabidopsis thaliana (Mouse-ear cress) PE=2 SV=1	hypothetical protein CISIN_1g042763mg, partial [Citrus sinensis]
ZB02267	Molecular Function: asparagine synthase (glutamine-hydrolyzing) activity (GO:0004066);; Molecular Function: ATP binding (GO:0005524);; Biological Process: cellular amino acid catabolic process (GO:0009063);; Biological Process: response to absence of light (GO:0009646);; Biological Process: L-asparagine biosynthetic process (GO:0070981);;	Alanine, aspartate and glutamate metabolism (ko00250)	Asparagine synthetase [glutamine-hydrolyzing] 1 GN=T21L8.90 OS=Arabidopsis thaliana (Mouse-ear cress) PE=2 SV=2	hypothetical protein CICLE_v10028078mg [Citrus clementina]
ZB36667	Cellular Component: plasma membrane (GO:0005886);;	--	--	hypothetical protein CICLE_v10026799mg [Citrus clementina]
ZB03707	--	Plant hormone signal transduction (ko04075)	Protein TIFY 10A GN=T29M8.5 OS=Arabidopsis thaliana (Mouse-ear cress) PE=1 SV=1	hypothetical protein CISIN_1g028982mg [Citrus sinensis]
ZB51478	--	--	Putative wall-associated receptor kinase-like 16 (Precursor) GN=WAKL16 OS=Arabidopsis thaliana (Mouse-ear cress) PE=3 SV=1	hypothetical protein CICLE_v10001697mg [Citrus clementina]
ZB40175	--	--	--	hypothetical protein CICLE_v10020463mg [Citrus clementina]
ZB49008	Molecular Function: calcium-transporting ATPase activity (GO:0005388);; Molecular Function: ATP binding (GO:0005524);; Cellular Component: integral component of membrane (GO:0016021);; Molecular Function: metal ion binding (GO:0046872);; Biological Process: calcium ion transmembrane transport (GO:0070588);;	--	Putative calcium-transporting ATPase 13, plasma membrane-type GN=ACA13 OS=Arabidopsis thaliana (Mouse-ear cress) PE=3 SV=1	PREDICTED: putative calcium-transporting ATPase 13, plasma membrane-type [Citrus sinensis]
ZB29879	Molecular Function: 6-phosphofructokinase activity (GO:0003872);; Molecular Function: ATP binding (GO:0005524);; Cellular Component: 6-phosphofructokinase complex (GO:0005945);; Biological Process: glycolytic process (GO:0006096);; Biological Process: response to sucrose (GO:0009744);; Biological Process: response to glucose (GO:0009749);; Biological Process: response to fructose (GO:0009750);; B…	Glycolysis / Gluconeogenesis (ko00010);; Pentose phosphate pathway (ko00030);; Fructose and mannose metabolism (ko00051)	Pyrophosphate--fructose 6-phosphate 1-phosphotransferase subunit alpha {ECO:0000255|HAMAP-Rule:MF_03185} OS=Ricinus communis (Castor bean) PE=3 SV=1	hypothetical protein CICLE_v10000595mg [Citrus clementina]
ZB14120	--	--	Probable BOI-related E3 ubiquitin-protein ligase 3 GN=BRG3 OS=Arabidopsis thaliana (Mouse-ear cress) PE=1 SV=1	hypothetical protein CICLE_v10021015mg [Citrus clementina]
ZB00064	Biological Process: arginine catabolic process (GO:0006527);; Biological Process: spermidine biosynthetic process (GO:0008295);; Molecular Function: arginine decarboxylase activity (GO:0008792);;	Arginine and proline metabolism (ko00330)	Arginine decarboxylase OS=Pisum sativum (Garden pea) PE=2 SV=1	hypothetical protein CISIN_1g004438mg [Citrus sinensis]
ZB30372	Molecular Function: kinase activity (GO:0016301);; Biological Process: phosphorylation (GO:0016310);;	--	Somatic embryogenesis receptor kinase 2 (Precursor) GN=SERK2 OS=Arabidopsis thaliana (Mouse-ear cress) PE=1 SV=1	hypothetical protein CICLE_v10029281mg [Citrus clementina]
ZB19702	Molecular Function: DNA binding (GO:0003677);; Molecular Function: transcription factor activity, sequence-specific DNA binding (GO:0003700);; Cellular Component: nucleus (GO:0005634);; Biological Process: regulation of transcription, DNA-templated (GO:0006355);;	--	Ethylene-responsive transcription factor RAP2-1 GN=F2G19.32 OS=Arabidopsis thaliana (Mouse-ear cress) PE=2 SV=1	PREDICTED: ethylene-responsive transcription factor RAP2-1-like [Juglans regia]
ZB18262	Biological Process: response to stress (GO:0006950);; Biological Process: fatty acid catabolic process (GO:0009062);;	--	Stress-related protein GN=SRP OS=Vitis riparia (Frost grape) PE=2 SV=1	hypothetical protein CICLE_v10022084mg [Citrus clementina]
ZB42356	--	--	NAC domain-containing protein 86 {ECO:0000312|EMBL:AED92405.1} OS=Arabidopsis thaliana (Mouse-ear cress) PE=2 SV=1	PREDICTED: protein NTM1-like 9 [Citrus sinensis]
ZB19539	Molecular Function: oxidoreductase activity (GO:0016491);; Biological Process: oxidation-reduction process (GO:0055114);;	Arginine and proline metabolism (ko00330);; beta-Alanine metabolism (ko00410)	Probable polyamine oxidase 2 GN=PAO2 OS=Arabidopsis thaliana (Mouse-ear cress) PE=2 SV=1	polyamine oxidase 2 [Citrus trifoliata]
ZB23192	--	--	B2 protein OS=Daucus carota (Wild carrot) PE=2 SV=1	hypothetical protein CISIN_1g019701mg [Citrus sinensis]
ZB58026	--	--	Transcription factor BEE 3 GN=F25P22.25 OS=Arabidopsis thaliana (Mouse-ear cress) PE=2 SV=1	PREDICTED: transcription factor BEE 3 [Citrus sinensis]
ZB42510	Biological Process: metabolic process (GO:0008152);; Molecular Function: pyridoxal phosphate binding (GO:0030170);; Molecular Function: alliin lyase activity (GO:0047654);;	--	Tryptophan aminotransferase-related protein 4 OS=Arabidopsis thaliana (Mouse-ear cress) PE=2 SV=2	hypothetical protein CICLE_v10003681mg [Citrus clementina]
ZB41088	Molecular Function: transferase activity, transferring glycosyl groups (GO:0016757);;	--	Scopoletin glucosyltransferase GN=TOGT1 OS=Nicotiana tabacum (Common tobacco) PE=1 SV=1	PREDICTED: UDP-glucose flavonoid 3-O-glucosyltransferase 7-like [Citrus sinensis]
ZB26382	Molecular Function: GTP cyclohydrolase II activity (GO:0003935);; Molecular Function: 3,4-dihydroxy-2-butanone-4-phosphate synthase activity (GO:0008686);; Biological Process: riboflavin biosynthetic process (GO:0009231);; Cellular Component: chloroplast stroma (GO:0009570);; Cellular Component: membrane (GO:0016020);; Biological Process: root hair elongation (GO:0048767);;	Riboflavin metabolism (ko00740)	GTP cyclohydrolase-2 (Precursor) GN=MSJ1.14 OS=Arabidopsis thaliana (Mouse-ear cress) PE=1 SV=2	hypothetical protein CISIN_1g008469mg [Citrus sinensis]
ZB59055	--	--	--	hypothetical protein CISIN_1g009811mg [Citrus sinensis]
ZB35208	--	--	Probable pectin methyltransferase QUA2 OS=Arabidopsis thaliana (Mouse-ear cress) PE=1 SV=2	PREDICTED: probable pectin methyltransferase QUA2 isoform X2 [Citrus sinensis]
ZB45863	--	--	Cyclin-dependent kinase inhibitor 3 GN=K24G6.15 OS=Arabidopsis thaliana (Mouse-ear cress) PE=1 SV=1	hypothetical protein CISIN_1g026981mg [Citrus sinensis]
ZB19784	--	--	Chaperone protein dnaJ 11, chloroplastic (Precursor) GN=T19K4.170 OS=Arabidopsis thaliana (Mouse-ear cress) PE=1 SV=2	PREDICTED: chaperone protein dnaJ 11, chloroplastic [Citrus sinensis]
ZB31383	Molecular Function: nucleotide binding (GO:0000166);; Molecular Function: nucleic acid binding (GO:0003676);;	--	Glycine-rich RNA-binding protein OS=Daucus carota (Wild carrot) PE=2 SV=1	hypothetical protein MANES_17G101400 [Manihot esculenta]
ZB00576	Cellular Component: plasma membrane (GO:0005886);;	--	--	hypothetical protein CICLE_v10026799mg [Citrus clementina]
ZB19311	--	--	--	PREDICTED: uncharacterized protein LOC102620634 [Citrus sinensis]
ZB11204	Biological Process: mitotic cell cycle (GO:0000278);; Cellular Component: cytosol (GO:0005829);; Cellular Component: plasma membrane (GO:0005886);; Biological Process: endocytosis (GO:0006897);; Biological Process: cell adhesion (GO:0007155);; Molecular Function: GTPase activator activity (GO:0008060);; Molecular Function: zinc ion binding (GO:0008270);; Biological Process: response to auxin (GO:…	Endocytosis (ko04144)	ADP-ribosylation factor GTPase-activating protein AGD3 GN=T31B5.120 OS=Arabidopsis thaliana (Mouse-ear cress) PE=1 SV=1	PREDICTED: ADP-ribosylation factor GTPase-activating protein AGD3 [Citrus sinensis]
ZB20067	Biological Process: metabolic process (GO:0008152);; Biological Process: response to abscisic acid (GO:0009737);; Molecular Function: amino acid binding (GO:0016597);;	--	ACT domain-containing protein ACR8 {ECO:0000305} OS=Arabidopsis thaliana (Mouse-ear cress) PE=2 SV=1	PREDICTED: ACT domain-containing protein ACR8 isoform X1 [Citrus sinensis]
ZB56797	--	--	--	PREDICTED: UV-B-induced protein At3g17800, chloroplastic-like [Citrus sinensis]
ZB08967	Molecular Function: transcription factor activity, sequence-specific DNA binding (GO:0003700);; Molecular Function: transcription coactivator activity (GO:0003713);; Cellular Component: nucleolus (GO:0005730);; Biological Process: protein folding (GO:0006457);; Biological Process: response to high light intensity (GO:0009644);; Biological Process: ethylene-activated signaling pathway (GO:0009873)…	--	Multiprotein-bridging factor 1c GN=MBF1C OS=Arabidopsis thaliana (Mouse-ear cress) PE=1 SV=1	PREDICTED: multiprotein-bridging factor 1c [Ziziphus jujuba]
ZB20830	Biological Process: pentose-phosphate shunt (GO:0006098);; Biological Process: rRNA processing (GO:0006364);; Biological Process: aromatic amino acid family biosynthetic process (GO:0009073);; Biological Process: leaf morphogenesis (GO:0009965);; Biological Process: chloroplast-nucleus signaling pathway (GO:0010019);; Biological Process: photosystem II assembly (GO:0010207);; Biological Process: …	--	Tetrapyrrole-binding protein, chloroplastic (Precursor) GN=GUN4 OS=Arabidopsis thaliana (Mouse-ear cress) PE=1 SV=1	hypothetical protein CICLE_v10021505mg [Citrus clementina]
ZB02175	Molecular Function: DNA binding (GO:0003677);; Biological Process: regulation of transcription, DNA-templated (GO:0006355);; Biological Process: ER-nucleus signaling pathway (GO:0006984);; Biological Process: response to abiotic stimulus (GO:0009628);; Biological Process: response to organic substance (GO:0010033);; Biological Process: response to endoplasmic reticulum stress (GO:0034976);; Biolo…	--	Heat shock factor protein HSF24 GN=HSF24 OS=Solanum peruvianum (Peruvian tomato) PE=2 SV=1	PREDICTED: heat shock factor protein HSF24 [Citrus sinensis]
ZB29074	--	--	--	PREDICTED: uncharacterized protein LOC102616292 [Citrus sinensis]
ZB16541	Molecular Function: DNA binding (GO:0003677);; Molecular Function: chromatin binding (GO:0003682);; Biological Process: response to stress (GO:0006950);; Biological Process: response to abiotic stimulus (GO:0009628);; Biological Process: response to hormone (GO:0009725);; Biological Process: response to inorganic substance (GO:0010035);; Biological Process: response to lipid (GO:0033993);; Biolog…	--	Transcription factor MYB44 GN=K8K14.2 OS=Arabidopsis thaliana (Mouse-ear cress) PE=2 SV=1	hypothetical protein CISIN_1g022144mg [Citrus sinensis]
ZB12736	--	--	Haloacid dehalogenase-like hydrolase domain-containing protein At2g33255 GN=At2g33255 OS=Arabidopsis thaliana (Mouse-ear cress) PE=2 SV=1	PREDICTED: haloacid dehalogenase-like hydrolase domain-containing protein At2g33255 [Citrus sinensis]
ZBnew8566	--	--	--	hypothetical protein CFP56_78239 [Quercus suber]
ZB46998	--	--	--	PREDICTED: uncharacterized protein LOC102628376 [Citrus sinensis]
ZB60054	--	--	Phosphatidylinositol/phosphatidylcholine transfer protein SFH2 GN=SFH2 OS=Arabidopsis thaliana (Mouse-ear cress) PE=2 SV=1	hypothetical protein CICLE_v10008869mg [Citrus clementina]
ZB19116	--	--	TMV resistance protein N GN=N OS=Nicotiana glutinosa (Tobacco) PE=1 SV=1	hypothetical protein CDL15_Pgr027667 [Punica granatum]
ZB41484	Molecular Function: DNA binding (GO:0003677);;	--	Heat stress transcription factor C-1 GN=MOB24.9 OS=Arabidopsis thaliana (Mouse-ear cress) PE=2 SV=1	PREDICTED: heat stress transcription factor C-1 [Citrus sinensis]
ZB27684	--	Endocytosis (ko04144)	Vacuolar protein-sorting-associated protein 37 homolog 1 GN=VPS37-1 OS=Arabidopsis thaliana (Mouse-ear cress) PE=1 SV=1	hypothetical protein CISIN_1g026674mg [Citrus sinensis]
ZB30104	Molecular Function: electron carrier activity (GO:0009055);; Molecular Function: protein disulfide oxidoreductase activity (GO:0015035);; Biological Process: cell redox homeostasis (GO:0045454);;	--	Glutaredoxin-C6 GN=F26P21.160 OS=Arabidopsis thaliana (Mouse-ear cress) PE=2 SV=2	hypothetical protein CICLE_v10009836mg [Citrus clementina]
ZB17418	Molecular Function: inorganic diphosphatase activity (GO:0004427);; Biological Process: cellular response to phosphate starvation (GO:0016036);; Biological Process: dephosphorylation (GO:0016311);; Molecular Function: phosphatase activity (GO:0016791);; Biological Process: protein tetramerization (GO:0051262);;	Vitamin B6 metabolism (ko00750)	Inorganic pyrophosphatase 1 GN=PS2 OS=Arabidopsis thaliana (Mouse-ear cress) PE=1 SV=1	hypothetical protein CISIN_1g044553mg [Citrus sinensis]
ZB03915	Cellular Component: plasma membrane (GO:0005886);; Biological Process: cytokinin metabolic process (GO:0009690);;	--	--	hypothetical protein CISIN_1g004349mg [Citrus sinensis]
ZB50519	Molecular Function: cysteine-type endopeptidase inhibitor activity (GO:0004869);; Biological Process: proteolysis (GO:0006508);; Molecular Function: peptidase activity (GO:0008233);; Biological Process: negative regulation of peptidase activity (GO:0010466);;	--	Cysteine proteinase inhibitor OS=Vigna unguiculata (Cowpea) PE=3 SV=1	hypothetical protein CICLE_v10017285mg [Citrus clementina]
ZB05857	Cellular Component: integral component of membrane (GO:0016021);;	--	Mitochondrial import inner membrane translocase subunit TIM22-1 (Precursor) GN=T22K18.6 OS=Arabidopsis thaliana (Mouse-ear cress) PE=1 SV=1	PREDICTED: mitochondrial import inner membrane translocase subunit TIM22-4-like [Citrus sinensis]
ZB59103	--	--	--	PREDICTED: uncharacterized protein LOC109352461 isoform X3 [Lupinus angustifolius]
ZB32438	Molecular Function: DNA binding (GO:0003677);; Biological Process: transcription, DNA-templated (GO:0006351);;	--	Homeobox-leucine zipper protein HAT22 GN=HAT22 OS=Arabidopsis thaliana (Mouse-ear cress) PE=1 SV=1	PREDICTED: homeobox-leucine zipper protein HAT22 [Citrus sinensis]
ZB50001	--	--	--	hypothetical protein CISIN_1g019367mg [Citrus sinensis]
ZB08236	--	--	--	hypothetical protein CICLE_v10019431mg [Citrus clementina]
ZB54299	Molecular Function: zinc ion binding (GO:0008270);;	--	Probable E3 ubiquitin-protein ligase XERICO GN=XERICO OS=Arabidopsis thaliana (Mouse-ear cress) PE=1 SV=1	ring 1 [Citrus maxima]
ZB06409	Biological Process: transcription, DNA-templated (GO:0006351);;	--	Scarecrow-like protein 14 GN=SCL14 OS=Arabidopsis thaliana (Mouse-ear cress) PE=2 SV=2	hypothetical protein CISIN_1g045051mg [Citrus sinensis]
ZB33497	--	Purine metabolism (ko00230);; Pyrimidine metabolism (ko00240);; RNA polymerase (ko03020)	--	hypothetical protein CICLE_v10025048mg [Citrus clementina]
ZB03703	Biological Process: amino acid transmembrane transport (GO:0003333);; Molecular Function: amino acid transmembrane transporter activity (GO:0015171);; Cellular Component: integral component of membrane (GO:0016021);;	--	Amino-acid permease BAT1 homolog GN=OsJ_02547 OS=Oryza sativa subsp. japonica (Rice) PE=2 SV=1	Uncharacterized amino-acid permease [Morus notabilis]
ZB56206	--	Endocytosis (ko04144)	--	hypothetical protein CICLE_v10028214mg [Citrus clementina]
ZB52931	--	--	--	hypothetical protein CICLE_v10012912mg [Citrus clementina]
ZB27334	--	--	Reticulon-like protein B5 GN=RTNLB5 OS=Arabidopsis thaliana (Mouse-ear cress) PE=1 SV=1	hypothetical protein CISIN_1g025719mg [Citrus sinensis]
ZB40856	Molecular Function: DNA binding (GO:0003677);; Biological Process: regulation of transcription, DNA-templated (GO:0006355);; Biological Process: ER-nucleus signaling pathway (GO:0006984);; Biological Process: response to abiotic stimulus (GO:0009628);; Biological Process: response to organic substance (GO:0010033);; Biological Process: response to endoplasmic reticulum stress (GO:0034976);; Biolo…	--	Heat shock factor protein HSF24 GN=HSF24 OS=Solanum peruvianum (Peruvian tomato) PE=2 SV=1	PREDICTED: heat shock factor protein HSF24 [Citrus sinensis]
ZBnew5410	Molecular Function: binding (GO:0005488);;	--	--	PREDICTED: uncharacterized protein LOC108951747, partial [Musa acuminata subsp. malaccensis]
ZB06988	--	--	--	PREDICTED: uncharacterized protein LOC102619543 isoform X1 [Citrus sinensis]
ZB13246	--	--	Dirigent protein 23 (Precursor) GN=DIR23 OS=Arabidopsis thaliana (Mouse-ear cress) PE=2 SV=1	PREDICTED: dirigent protein 22-like [Citrus sinensis]
ZB58234	Molecular Function: protein serine/threonine phosphatase activity (GO:0004722);; Biological Process: protein dephosphorylation (GO:0006470);; Molecular Function: metal ion binding (GO:0046872);;	--	Probable protein phosphatase 2C 60 OS=Oryza sativa subsp. japonica (Rice) PE=2 SV=1	hypothetical protein CICLE_v10028600mg [Citrus clementina]
ZB05853	Biological Process: maltose metabolic process (GO:0000023);; Biological Process: starch catabolic process (GO:0005983);; Biological Process: protein dephosphorylation (GO:0006470);; Biological Process: circadian rhythm (GO:0007623);; Molecular Function: protein tyrosine/serine/threonine phosphatase activity (GO:0008138);; Cellular Component: chloroplast stroma (GO:0009570);; Molecular Function: c…	--	Phosphoglucan phosphatase DSP4, amyloplastic {ECO:0000250|UniProtKB:Q9FEB5} (Precursor) OS=Castanea sativa (Sweet chestnut) PE=1 SV=1	PREDICTED: phosphoglucan phosphatase DSP4, amyloplastic [Citrus sinensis]
ZB36595	--	--	Zinc finger protein CONSTANS-LIKE 15 GN=COL15 OS=Arabidopsis thaliana (Mouse-ear cress) PE=2 SV=1	hypothetical protein CISIN_1g011625mg [Citrus sinensis]
ZB01641	Cellular Component: intracellular (GO:0005622);; Biological Process: cellular protein modification process (GO:0006464);; Biological Process: ubiquitin-dependent protein catabolic process (GO:0006511);;	--	NEDD8-like protein RUB2 (Precursor) GN=T20F21.24 OS=Arabidopsis thaliana (Mouse-ear cress) PE=1 SV=3	PREDICTED: polyubiquitin isoform X1 [Lupinus angustifolius]
ZB06272	Molecular Function: transferase activity, transferring glycosyl groups (GO:0016757);;	--	Probable galacturonosyltransferase-like 7 GN=GATL7 OS=Arabidopsis thaliana (Mouse-ear cress) PE=2 SV=1	hypothetical protein CICLE_v10020715mg [Citrus clementina]
ZB38088	--	--	--	hypothetical protein CISIN_1g032043mg [Citrus sinensis]
ZB09970	Molecular Function: homoserine dehydrogenase activity (GO:0004412);; Biological Process: methionine biosynthetic process (GO:0009086);; Biological Process: threonine biosynthetic process (GO:0009088);; Biological Process: isoleucine biosynthetic process (GO:0009097);; Molecular Function: kinase activity (GO:0016301);; Biological Process: phosphorylation (GO:0016310);; Biological Process: oxidatio…	--	Homoserine dehydrogenase (Precursor; Fragment) OS=Daucus carota (Wild carrot) PE=1 SV=1	PREDICTED: bifunctional aspartokinase/homoserine dehydrogenase 1 isoform X1 [Citrus sinensis]
ZB47590	--	--	--	hypothetical protein CICLE_v10021362mg [Citrus clementina]
ZB04494	Biological Process: response to desiccation (GO:0009269);;	--	Late embryogenesis abundant protein Lea14-A GN=LEA14-A OS=Gossypium hirsutum (Upland cotton) PE=2 SV=1	hypothetical protein CICLE_v10010508mg [Citrus clementina]
ZB37564	--	Sulfur metabolism (ko00920)	5&apos;-adenylylsulfate reductase 1, chloroplastic (Precursor) GN=F4H6.13 OS=Arabidopsis thaliana (Mouse-ear cress) PE=1 SV=2	hypothetical protein CICLE_v10015162mg [Citrus clementina]
ZB02877	--	--	--	hypothetical protein CICLE_v10005335mg [Citrus clementina]
ZB60587	--	--	NAC domain-containing protein 86 {ECO:0000312|EMBL:AED92405.1} OS=Arabidopsis thaliana (Mouse-ear cress) PE=2 SV=1	hypothetical protein CISIN_1g007393mg [Citrus sinensis]
ZB31437	Biological Process: response to stress (GO:0006950);;	--	--	hypothetical protein CICLE_v10009451mg [Citrus clementina]
ZB04794	Cellular Component: nucleus (GO:0005634);; Biological Process: response to ethylene (GO:0009723);; Cellular Component: SCF ubiquitin ligase complex (GO:0019005);;	Plant hormone signal transduction (ko04075)	EIN3-binding F-box protein 1 GN=F13B15.15 OS=Arabidopsis thaliana (Mouse-ear cress) PE=1 SV=1	hypothetical protein CICLE_v10007708mg [Citrus clementina]
ZB15044	--	--	--	hypothetical protein CISIN_1g023810mg [Citrus sinensis]
ZB15744	--	--	NAP1-related protein 2 GN=F6A14.10 OS=Arabidopsis thaliana (Mouse-ear cress) PE=1 SV=2	PREDICTED: NAP1-related protein 2 isoform X2 [Citrus sinensis]
ZB09252	--	--	Late embryogenesis abundant protein D-29 OS=Gossypium hirsutum (Upland cotton) PE=3 SV=1	PREDICTED: late embryogenesis abundant protein D-29 [Citrus sinensis]
ZB14487	--	--	--	hypothetical protein CICLE_v10017454mg [Citrus clementina]
ZB57084	--	--	Phosphatidylinositol 4-phosphate 5-kinase 8 GN=PIP5K8 OS=Arabidopsis thaliana (Mouse-ear cress) PE=1 SV=1	hypothetical protein CICLE_v10019866mg [Citrus clementina]
ZB58470	--	--	GEM-like protein 5 GN=At5g13200 OS=Arabidopsis thaliana (Mouse-ear cress) PE=1 SV=1	hypothetical protein CICLE_v10032479mg [Citrus clementina]
ZB55373	Molecular Function: RNA binding (GO:0003723);; Molecular Function: ATP binding (GO:0005524);; Cellular Component: nucleus (GO:0005634);; Molecular Function: ATP-dependent helicase activity (GO:0008026);;	--	DEAD-box ATP-dependent RNA helicase 7 GN=MMI9.2 OS=Arabidopsis thaliana (Mouse-ear cress) PE=1 SV=2	hypothetical protein CICLE_v10004459mg [Citrus clementina]
ZB36723	--	--	--	hypothetical protein CICLE_v10033996mg [Citrus clementina]
ZB40954	Cellular Component: mitochondrion (GO:0005739);; Cellular Component: endoplasmic reticulum (GO:0005783);; Biological Process: glucose catabolic process (GO:0006007);; Biological Process: intracellular protein transport (GO:0006886);; Cellular Component: integral component of membrane (GO:0016021);;	--	--	uncharacterized protein LOC110647289 [Hevea brasiliensis]
ZB32900	--	--	Transcription factor IBH1 GN=MFL8.8 OS=Arabidopsis thaliana (Mouse-ear cress) PE=1 SV=1	hypothetical protein CICLE_v10016996mg [Citrus clementina]
ZB43241	Cellular Component: cytosol (GO:0005829);;	--	--	hypothetical protein CISIN_1g005666mg [Citrus sinensis]
ZB53825	--	Phenylalanine, tyrosine and tryptophan biosynthesis (ko00400);; Biosynthesis of amino acids (ko01230)	Arogenate dehydrogenase 2, chloroplastic (Precursor) GN=TYRAAT2 OS=Arabidopsis thaliana (Mouse-ear cress) PE=1 SV=1	PREDICTED: arogenate dehydrogenase 2, chloroplastic-like [Citrus sinensis]
ZB33019	Molecular Function: protein serine/threonine kinase activity (GO:0004674);; Molecular Function: non-membrane spanning protein tyrosine kinase activity (GO:0004715);; Molecular Function: ATP binding (GO:0005524);; Biological Process: protein phosphorylation (GO:0006468);;	--	Probable LRR receptor-like serine/threonine-protein kinase At1g56130 (Precursor) GN=At1g56130 OS=Arabidopsis thaliana (Mouse-ear cress) PE=2 SV=2	hypothetical protein CICLE_v10020517mg [Citrus clementina]
ZB20970	Cellular Component: Golgi apparatus (GO:0005794);; Biological Process: protein glycosylation (GO:0006486);; Cellular Component: integral component of membrane (GO:0016021);; Molecular Function: carbohydrate binding (GO:0030246);; Molecular Function: galactosylxylosylprotein 3-beta-galactosyltransferase activity (GO:0047220);;	--	Probable beta-1,3-galactosyltransferase 19 GN=B3GALT19 OS=Arabidopsis thaliana (Mouse-ear cress) PE=2 SV=2	PREDICTED: probable beta-1,3-galactosyltransferase 19 [Citrus sinensis]
ZB32221	Molecular Function: serine-type endopeptidase inhibitor activity (GO:0004867);; Biological Process: response to wounding (GO:0009611);;	--	Subtilisin inhibitor 2 OS=Phaseolus angularis (Azuki bean) PE=1 SV=1	hypothetical protein CISIN_1g034123mg [Citrus sinensis]
ZB46224	Molecular Function: monooxygenase activity (GO:0004497);; Molecular Function: iron ion binding (GO:0005506);; Molecular Function: electron carrier activity (GO:0009055);; Molecular Function: oxidoreductase activity, acting on paired donors, with incorporation or reduction of molecular oxygen (GO:0016705);; Molecular Function: heme binding (GO:0020037);; Biological Process: oxidation-reduction pro…	Cutin, suberine and wax biosynthesis (ko00073)	Cytochrome P450 94A1 GN=CYP94A1 OS=Vicia sativa (Spring vetch) PE=2 SV=2	PREDICTED: cytochrome P450 94A2-like [Juglans regia]
ZB20413	--	--	U-box domain-containing protein 4 GN=PUB4 OS=Arabidopsis thaliana (Mouse-ear cress) PE=1 SV=3	PREDICTED: U-box domain-containing protein 4 [Citrus sinensis]
ZB55650	--	Glycolysis / Gluconeogenesis (ko00010);; Pentose phosphate pathway (ko00030);; Fructose and mannose metabolism (ko00051);; Galactose metabolism (ko00052);; Carbon metabolism (ko01200);; Biosynthesis of amino acids (ko01230);; RNA degradation (ko03018)	ATP-dependent 6-phosphofructokinase 3 {ECO:0000255|HAMAP-Rule:MF_03186} GN=At4g26270 OS=Arabidopsis thaliana (Mouse-ear cress) PE=1 SV=1	hypothetical protein CISIN_1g009394mg [Citrus sinensis]
ZB34943	Biological Process: amino acid transmembrane transport (GO:0003333);; Cellular Component: mitochondrial inner membrane presequence translocase complex (GO:0005744);; Biological Process: protein transport (GO:0015031);; Molecular Function: amino acid transmembrane transporter activity (GO:0015171);; Molecular Function: P-P-bond-hydrolysis-driven protein transmembrane transporter activity (GO:00154…	--	Outer envelope pore protein 16-2, chloroplastic OS=Arabidopsis thaliana (Mouse-ear cress) PE=1 SV=1	hypothetical protein CICLE_v10006030mg [Citrus clementina]
ZB36283	Cellular Component: intracellular (GO:0005622);; Molecular Function: zinc ion binding (GO:0008270);;	--	B-box zinc finger protein 32 {ECO:0000303|PubMed:19920209} OS=Arabidopsis thaliana (Mouse-ear cress) PE=1 SV=1	Zinc finger, B-box [Corchorus capsularis]
ZB49871	Cellular Component: intracellular (GO:0005622);; Biological Process: ubiquitin-dependent protein catabolic process (GO:0006511);; Molecular Function: zinc ion binding (GO:0008270);;	--	--	hypothetical protein CICLE_v10014751mg [Citrus clementina]
ZB60489	Molecular Function: electron carrier activity (GO:0009055);; Molecular Function: protein disulfide oxidoreductase activity (GO:0015035);; Biological Process: cell redox homeostasis (GO:0045454);;	--	Glutaredoxin-C6 GN=F26P21.160 OS=Arabidopsis thaliana (Mouse-ear cress) PE=2 SV=2	hypothetical protein CICLE_v10009836mg [Citrus clementina]
ZB41209	--	--	Probable F-box protein At1g60180 GN=At2g36090 OS=Arabidopsis thaliana (Mouse-ear cress) PE=2 SV=1	PREDICTED: probable F-box protein At1g60180 [Citrus sinensis]
ZB41713	Molecular Function: RNA binding (GO:0003723);; Cellular Component: nucleus (GO:0005634);; Biological Process: ribosome assembly (GO:0042255);;	--	--	hypothetical protein CICLE_v10005994mg [Citrus clementina]
ZB47112	--	Endocytosis (ko04144)	--	PREDICTED: ALG-2 interacting protein X [Citrus sinensis]
ZB00839	Molecular Function: iron ion binding (GO:0005506);; Cellular Component: cytoplasmic vesicle (GO:0016023);; Biological Process: secretion by cell (GO:0032940);; Biological Process: gibberellin catabolic process (GO:0045487);; Molecular Function: C-19 gibberellin 2-beta-dioxygenase activity (GO:0052634);; Biological Process: oxidation-reduction process (GO:0055114);;	Diterpenoid biosynthesis (ko00904)	Gibberellin 2-beta-dioxygenase 1 GN=GA2OX1 OS=Pisum sativum (Garden pea) PE=1 SV=1	hypothetical protein CICLE_v10021090mg [Citrus clementina]
ZB51929	Cellular Component: intracellular (GO:0005622);; Biological Process: ubiquitin-dependent protein catabolic process (GO:0006511);; Molecular Function: zinc ion binding (GO:0008270);;	--	--	hypothetical protein CICLE_v10014751mg [Citrus clementina]
ZBnew37455	Molecular Function: ATP binding (GO:0005524);;	Spliceosome (ko03040);; Protein processing in endoplasmic reticulum (ko04141);; Endocytosis (ko04144)	Heat shock cognate 70 kDa protein OS=Petunia hybrida OX=4102 GN=HSP70 PE=2 SV=1	PREDICTED: probable mediator of RNA polymerase II transcription subunit 37e [Ziziphus jujuba]
ZB50435	--	--	--	PREDICTED: uncharacterized protein LOC102623842 [Citrus sinensis]
ZB39188	--	--	Trihelix transcription factor GT-3b GN=F16M14.18 OS=Arabidopsis thaliana (Mouse-ear cress) PE=1 SV=1	PREDICTED: trihelix transcription factor GT-3b [Citrus sinensis]
ZB00317	Molecular Function: hydrolase activity, acting on ester bonds (GO:0016788);;	Endocytosis (ko04144)	Vacuolar protein sorting-associated protein 29 GN=At3g47810 OS=Arabidopsis thaliana (Mouse-ear cress) PE=2 SV=1	vacuolar protein sorting-associated protein 29 [Hevea brasiliensis]
ZB44063	Cellular Component: integral component of membrane (GO:0016021);;	--	Tetraspanin-8 GN=TET8 OS=Arabidopsis thaliana (Mouse-ear cress) PE=2 SV=1	hypothetical protein CICLE_v10009180mg [Citrus clementina]
ZB45764	Biological Process: cellular process (GO:0009987);;	Plant hormone signal transduction (ko04075)	Auxin-responsive protein IAA26 GN=MDC8.13 OS=Arabidopsis thaliana (Mouse-ear cress) PE=1 SV=2	PREDICTED: auxin-responsive protein IAA26-like [Citrus sinensis]
ZB54604	--	--	Selenium-binding protein 2 OS=Arabidopsis thaliana (Mouse-ear cress) PE=1 SV=1	PREDICTED: selenium-binding protein 3 [Citrus sinensis]
ZB15681	Molecular Function: SNAP receptor activity (GO:0005484);; Biological Process: intracellular protein transport (GO:0006886);; Cellular Component: membrane (GO:0016020);; Biological Process: vesicle-mediated transport (GO:0016192);;	SNARE interactions in vesicular transport (ko04130)	Syntaxin-121 GN=F26K24.11 OS=Arabidopsis thaliana (Mouse-ear cress) PE=1 SV=1	PREDICTED: syntaxin-121 [Citrus sinensis]
ZB03808	--	--	--	uncharacterized protein LOC18776689 [Prunus persica]
ZB01803	Molecular Function: transcription factor activity, sequence-specific DNA binding (GO:0003700);; Molecular Function: signal transducer activity (GO:0004871);; Cellular Component: cytosol (GO:0005829);; Biological Process: regulation of transcription, DNA-templated (GO:0006355);; Biological Process: signal transduction (GO:0007165);; Biological Process: photomorphogenesis (GO:0009640);;	--	Scarecrow-like protein 5 GN=SCL5 OS=Arabidopsis thaliana (Mouse-ear cress) PE=2 SV=1	PREDICTED: scarecrow-like transcription factor PAT1 isoform X1 [Citrus sinensis]
ZB59124	Molecular Function: transcription factor activity, sequence-specific DNA binding (GO:0003700);; Biological Process: regulation of transcription, DNA-templated (GO:0006355);; Biological Process: response to organic substance (GO:0010033);; Molecular Function: sequence-specific DNA binding (GO:0043565);; Biological Process: response to oxygen-containing compound (GO:1901700);;	Plant hormone signal transduction (ko04075)	ABSCISIC ACID-INSENSITIVE 5-like protein 4 GN=F14J22.7 OS=Arabidopsis thaliana (Mouse-ear cress) PE=1 SV=1	PREDICTED: ABSCISIC ACID-INSENSITIVE 5-like protein 7 isoform X2 [Citrus sinensis]
ZB29409	Biological Process: arginine catabolic process (GO:0006527);; Biological Process: response to oxidative stress (GO:0006979);; Biological Process: spermidine biosynthetic process (GO:0008295);; Molecular Function: arginine decarboxylase activity (GO:0008792);; Biological Process: response to cold (GO:0009409);; Biological Process: putrescine biosynthetic process (GO:0009446);; Biological Process: …	Arginine and proline metabolism (ko00330)	Arginine decarboxylase OS=Pisum sativum (Garden pea) PE=2 SV=1	hypothetical protein CISIN_1g004438mg [Citrus sinensis]
ZB16476	--	--	--	PREDICTED: uncharacterized protein LOC102616975 isoform X1 [Citrus sinensis]
ZB38243	Molecular Function: DNA binding (GO:0003677);; Biological Process: regulation of transcription, DNA-templated (GO:0006355);; Biological Process: response to stress (GO:0006950);; Biological Process: response to abiotic stimulus (GO:0009628);; Biological Process: response to organic substance (GO:0010033);; Biological Process: cellular response to stimulus (GO:0051716);;	--	Heat shock factor protein HSF24 GN=HSF24 OS=Solanum peruvianum (Peruvian tomato) PE=2 SV=1	hypothetical protein CICLE_v10026058mg [Citrus clementina]
ZB46763	--	--	--	hypothetical protein CICLE_v10004691mg [Citrus clementina]
ZB13545	--	--	Ubiquitin-like protein 5 GN=UBL5 OS=Arabidopsis thaliana (Mouse-ear cress) PE=3 SV=1	ubiquitin-like protein [Glycine max]
ZB34901	Molecular Function: phosphoglycerate dehydrogenase activity (GO:0004617);; Cellular Component: mitochondrion (GO:0005739);; Biological Process: L-serine biosynthetic process (GO:0006564);; Cellular Component: chloroplast (GO:0009507);; Molecular Function: amino acid binding (GO:0016597);; Molecular Function: NAD binding (GO:0051287);; Biological Process: oxidation-reduction process (GO:0055114);;	Glycine, serine and threonine metabolism (ko00260);; Carbon metabolism (ko01200);; Biosynthesis of amino acids (ko01230)	D-3-phosphoglycerate dehydrogenase 3, chloroplastic (Precursor) GN=MLD14.22 OS=Arabidopsis thaliana (Mouse-ear cress) PE=1 SV=1	PREDICTED: D-3-phosphoglycerate dehydrogenase 3, chloroplastic-like [Citrus sinensis]
ZB29867	Molecular Function: binding (GO:0005488);;	--	Light-inducible protein CPRF2 GN=CPRF2 OS=Petroselinum crispum (Parsley) PE=2 SV=2	PREDICTED: light-inducible protein CPRF2 [Citrus sinensis]
ZB30742	Cellular Component: peroxisomal matrix (GO:0005782);; Cellular Component: plasma membrane (GO:0005886);; Cellular Component: chloroplast (GO:0009507);; Molecular Function: monodehydroascorbate reductase (NADH) activity (GO:0016656);; Biological Process: cell redox homeostasis (GO:0045454);; Biological Process: response to cadmium ion (GO:0046686);; Cellular Component: apoplast (GO:0048046);; Mole…	Ascorbate and aldarate metabolism (ko00053)	Monodehydroascorbate reductase OS=Solanum lycopersicum (Tomato) PE=1 SV=1	PREDICTED: monodehydroascorbate reductase, seedling isozyme-like [Citrus sinensis]
ZB54048	Molecular Function: phosphatidylethanolamine binding (GO:0008429);; Biological Process: seed dormancy process (GO:0010162);; Biological Process: myo-inositol hexakisphosphate biosynthetic process (GO:0010264);; Biological Process: positive regulation of transcription, DNA-templated (GO:0045893);;	--	--	hypothetical protein CICLE_v10012687mg [Citrus clementina]
ZB36136	--	Tropane, piperidine and pyridine alkaloid biosynthesis (ko00960)	Tropinone reductase homolog At1g07440 GN=At1g07440 OS=Arabidopsis thaliana (Mouse-ear cress) PE=1 SV=1	hypothetical protein CICLE_v10029051mg [Citrus clementina]
ZB01014	Molecular Function: monooxygenase activity (GO:0004497);; Cellular Component: plastid (GO:0009536);; Biological Process: photorespiration (GO:0009853);; Biological Process: carbon fixation (GO:0015977);; Biological Process: photosynthesis (GO:0015979);; Molecular Function: ribulose-bisphosphate carboxylase activity (GO:0016984);; Biological Process: oxidation-reduction process (GO:0055114);;	Glyoxylate and dicarboxylate metabolism (ko00630);; Carbon fixation in photosynthetic organisms (ko00710);; Carbon metabolism (ko01200)	Ribulose bisphosphate carboxylase small chain, chloroplastic (Precursor) GN=RBCS OS=Marchantia paleacea (Liverwort) PE=2 SV=1	hypothetical protein CICLE_v10009532mg [Citrus clementina]
ZB47873	Biological Process: amino acid transmembrane transport (GO:0003333);; Molecular Function: amino acid transmembrane transporter activity (GO:0015171);; Cellular Component: integral component of membrane (GO:0016021);;	--	Lysine histidine transporter 1 GN=LHT1 OS=Arabidopsis thaliana (Mouse-ear cress) PE=1 SV=1	PREDICTED: amino acid transporter ANTL1 [Citrus sinensis]
ZB00473	--	--	--	PREDICTED: protein SRC1-like [Citrus sinensis]
ZB05050	--	--	Probable E3 ubiquitin ligase SUD1 GN=F28A23.140 OS=Arabidopsis thaliana (Mouse-ear cress) PE=1 SV=1	hypothetical protein CICLE_v10016251mg [Citrus clementina]
ZB26070	Molecular Function: protein serine/threonine phosphatase activity (GO:0004722);; Biological Process: protein dephosphorylation (GO:0006470);; Molecular Function: metal ion binding (GO:0046872);;	--	Probable protein phosphatase 2C 60 OS=Oryza sativa subsp. japonica (Rice) PE=2 SV=1	PREDICTED: probable protein phosphatase 2C 60 [Citrus sinensis]
ZB40819	Molecular Function: protein serine/threonine kinase activity (GO:0004674);; Molecular Function: non-membrane spanning protein tyrosine kinase activity (GO:0004715);; Molecular Function: ATP binding (GO:0005524);; Cellular Component: nucleolus (GO:0005730);; Cellular Component: cytoplasm (GO:0005737);; Cellular Component: plasma membrane (GO:0005886);; Biological Process: protein autophosphorylati…	--	Protein kinase APK1A, chloroplastic (Precursor) GN=APK1A OS=Arabidopsis thaliana (Mouse-ear cress) PE=2 SV=1	hypothetical protein CICLE_v10031723mg [Citrus clementina]
ZB56286	Biological Process: transcription, DNA-templated (GO:0006351);; Biological Process: regulation of cellular process (GO:0050794);;	Plant hormone signal transduction (ko04075)	Auxin-responsive protein IAA1 OS=Oryza sativa subsp. japonica (Rice) PE=2 SV=1	PREDICTED: auxin-responsive protein IAA1 [Citrus sinensis]
ZB11228	Biological Process: cellular process (GO:0009987);;	--	Auxin response factor 23 GN=ARF23 OS=Oryza sativa subsp. indica (Rice) PE=2 SV=1	Auxin response factor 2 isoform 1 [Theobroma cacao]
ZB22862	Molecular Function: metal ion binding (GO:0046872);;	--	E3 ubiquitin-protein ligase SGR9, amyloplastic (Precursor) GN=SGR9 OS=Arabidopsis thaliana (Mouse-ear cress) PE=1 SV=1	hypothetical protein CICLE_v10012410mg [Citrus clementina]
ZB36879	--	Circadian rhythm - plant (ko04712)	Protein GIGANTEA GN=GI OS=Arabidopsis thaliana (Mouse-ear cress) PE=1 SV=2	PREDICTED: protein GIGANTEA [Citrus sinensis]
ZB53447	--	--	Probable WRKY transcription factor 15 GN=WRKY15 OS=Arabidopsis thaliana (Mouse-ear cress) PE=2 SV=1	hypothetical protein CICLE_v10025925mg [Citrus clementina]
ZB47256	--	--	--	hypothetical protein CISIN_1g023025mg [Citrus sinensis]
ZB44281	Molecular Function: myosin heavy chain kinase activity (GO:0016905);;	--	Zinc finger CCCH domain-containing protein 62 GN=ZFWD4 OS=Arabidopsis thaliana (Mouse-ear cress) PE=2 SV=1	hypothetical protein CICLE_v10028353mg [Citrus clementina]
ZB13027	--	--	--	hypothetical protein CICLE_v10010896mg [Citrus clementina]
ZB38941	--	--	Ethylene-responsive transcription factor ERF016 GN=ERF016 OS=Arabidopsis thaliana (Mouse-ear cress) PE=2 SV=1	hypothetical protein CICLE_v10009827mg [Citrus clementina]
ZBnew40479	Molecular Function: GTPase activity (GO:0003924);; Molecular Function: GTP binding (GO:0005525);; Cellular Component: nucleus (GO:0005634);; Biological Process: intracellular protein transport (GO:0006886);; Biological Process: nucleocytoplasmic transport (GO:0006913);; Biological Process: small GTPase mediated signal transduction (GO:0007264);;	Ribosome biogenesis in eukaryotes (ko03008);; RNA transport (ko03013)	GTP-binding nuclear protein Ran-A1 OS=Nicotiana tabacum OX=4097 GN=RAN-A1 PE=2 SV=1	hypothetical protein CUMW_127540 [Citrus unshiu]
ZB34638	Molecular Function: methionine adenosyltransferase activity (GO:0004478);; Molecular Function: ATP binding (GO:0005524);; Cellular Component: cytoplasm (GO:0005737);; Biological Process: S-adenosylmethionine biosynthetic process (GO:0006556);; Biological Process: one-carbon metabolic process (GO:0006730);; Molecular Function: metal ion binding (GO:0046872);;	Cysteine and methionine metabolism (ko00270);; Biosynthesis of amino acids (ko01230)	S-adenosylmethionine synthase 1 GN=SAMS1 OS=Catharanthus roseus (Madagascar periwinkle) PE=1 SV=1	hypothetical protein CICLE_v10011912mg [Citrus clementina]
ZB16895	--	Plant hormone signal transduction (ko04075)	Transcription factor MYC2 GN=At1g32640 OS=Arabidopsis thaliana (Mouse-ear cress) PE=1 SV=2	hypothetical protein CISIN_1g005651mg [Citrus sinensis]
ZB52013	Molecular Function: protein kinase activity (GO:0004672);; Biological Process: phosphorylation (GO:0016310);;	--	Cysteine-rich receptor-like protein kinase 8 (Precursor) GN=CRK8 OS=Arabidopsis thaliana (Mouse-ear cress) PE=3 SV=2	PREDICTED: cysteine-rich receptor-like protein kinase 8 [Citrus sinensis]
ZB52417	--	--	Transcription factor bHLH130 GN=T24P15.19 OS=Arabidopsis thaliana (Mouse-ear cress) PE=1 SV=1	hypothetical protein CICLE_v10031622mg [Citrus clementina]
ZB41810	Molecular Function: catalytic activity (GO:0003824);; Biological Process: cellular metabolic process (GO:0044237);; Molecular Function: coenzyme binding (GO:0050662);;	Phenylpropanoid biosynthesis (ko00940)	Cinnamoyl-CoA reductase 1 GN=T24D18.5 OS=Arabidopsis thaliana (Mouse-ear cress) PE=1 SV=1	hypothetical protein CICLE_v10026012mg [Citrus clementina]
ZB40146	--	--	BTB/POZ domain-containing protein At3g44820 GN=At3g44820 OS=Arabidopsis thaliana (Mouse-ear cress) PE=2 SV=2	hypothetical protein CICLE_v10028013mg [Citrus clementina]
ZB09926	--	--	B2 protein OS=Daucus carota (Wild carrot) PE=2 SV=1	hypothetical protein CISIN_1g019701mg [Citrus sinensis]
ZB47543	Molecular Function: iron ion binding (GO:0005506);; Biological Process: fatty acid biosynthetic process (GO:0006633);; Molecular Function: oxidoreductase activity, acting on paired donors, with oxidation of a pair of donors resulting in the reduction of molecular oxygen to two molecules of water (GO:0016717);; Molecular Function: heme binding (GO:0020037);; Biological Process: oxidation-reduction…	--	Delta(8)-fatty-acid desaturase 2 GN=SLD2 OS=Arabidopsis thaliana (Mouse-ear cress) PE=1 SV=1	hypothetical protein CICLE_v10020141mg [Citrus clementina]
ZB24422	--	--	--	hypothetical protein CISIN_1g045147mg, partial [Citrus sinensis]
ZB04234	Molecular Function: binding (GO:0005488);; Molecular Function: oxidoreductase activity (GO:0016491);;	--	Alkane hydroxylase MAH1 {ECO:0000303|PubMed:17905869} OS=Arabidopsis thaliana (Mouse-ear cress) PE=2 SV=1	hypothetical protein CICLE_v10025385mg [Citrus clementina]
ZB06387	--	--	--	PREDICTED: LOW QUALITY PROTEIN: trithorax group protein osa [Citrus sinensis]
ZB02646	Molecular Function: FMN binding (GO:0010181);; Molecular Function: oxidoreductase activity (GO:0016491);; Biological Process: oxidation-reduction process (GO:0055114);;	Glyoxylate and dicarboxylate metabolism (ko00630);; Carbon metabolism (ko01200);; Peroxisome (ko04146)	Peroxisomal (S)-2-hydroxy-acid oxidase OS=Spinacia oleracea (Spinach) PE=1 SV=1	PREDICTED: peroxisomal (S)-2-hydroxy-acid oxidase-like [Citrus sinensis]
ZB23174	--	--	--	hypothetical protein CICLE_v10002041mg [Citrus clementina]
ZB06662	Molecular Function: ATP transmembrane transporter activity (GO:0005347);; Cellular Component: peroxisome (GO:0005777);; Biological Process: fatty acid beta-oxidation (GO:0006635);; Molecular Function: ADP transmembrane transporter activity (GO:0015217);; Biological Process: ADP transport (GO:0015866);; Biological Process: ATP transport (GO:0015867);; Cellular Component: integral component of memb…	--	Peroxisomal adenine nucleotide carrier 1 GN=PNC1 OS=Arabidopsis thaliana (Mouse-ear cress) PE=1 SV=1	hypothetical protein CICLE_v10001869mg [Citrus clementina]
ZB39760	--	--	Late embryogenesis abundant protein D-29 OS=Gossypium hirsutum (Upland cotton) PE=3 SV=1	PREDICTED: late embryogenesis abundant protein D-29 [Citrus sinensis]
ZB39270	Biological Process: response to stimulus (GO:0050896);;	--	Wound-induced protein 1 GN=WUN1 OS=Solanum tuberosum (Potato) PE=2 SV=1	PREDICTED: wound-induced protein 1 [Citrus sinensis]
ZB34806	Molecular Function: translation initiation factor activity (GO:0003743);; Biological Process: translational initiation (GO:0006413);;	RNA transport (ko03013)	Protein translation factor SUI1 homolog GN=TIF OS=Zea mays (Maize) PE=3 SV=1	hypothetical protein CICLE_v10009975mg [Citrus clementina]
ZB25710	Molecular Function: transporter activity (GO:0005215);; Cellular Component: mitochondrion (GO:0005739);; Cellular Component: vacuolar membrane (GO:0005774);; Cellular Component: endoplasmic reticulum (GO:0005783);; Cellular Component: Golgi apparatus (GO:0005794);; Cellular Component: plasma membrane (GO:0005886);; Biological Process: transport (GO:0006810);; Biological Process: response to heat …	--	--	uncharacterized protein LOC102629088 [Citrus sinensis]
ZBnew20278	--	--	--	hypothetical protein CUMW_213340 [Citrus unshiu]
ZB54027	--	--	--	PREDICTED: uncharacterized protein LOC102624235 [Citrus sinensis]
ZB13174	Molecular Function: calmodulin-dependent protein kinase activity (GO:0004683);; Molecular Function: ATP binding (GO:0005524);; Biological Process: protein phosphorylation (GO:0006468);; Biological Process: signal transduction (GO:0007165);; Biological Process: defense response to fungus (GO:0050832);;	Regulation of autophagy (ko04140)	CBL-interacting serine/threonine-protein kinase 25 GN=T11H3.120 OS=Arabidopsis thaliana (Mouse-ear cress) PE=2 SV=1	hypothetical protein CICLE_v10008225mg [Citrus clementina]
ZB11801	--	--	B2 protein OS=Daucus carota (Wild carrot) PE=2 SV=1	hypothetical protein CISIN_1g019701mg [Citrus sinensis]
ZB59542	Cellular Component: nucleus (GO:0005634);; Cellular Component: cytoplasm (GO:0005737);; Biological Process: polarity specification of adaxial/abaxial axis (GO:0009944);; Biological Process: proximal/distal pattern formation (GO:0009954);; Biological Process: floral organ abscission (GO:0010227);; Biological Process: nectary development (GO:0010254);; Biological Process: floral meristem determinac…	Plant hormone signal transduction (ko04075)	Regulatory protein NPR5 GN=F13H10.8 OS=Arabidopsis thaliana (Mouse-ear cress) PE=1 SV=1	PREDICTED: regulatory protein NPR5-like isoform X2 [Citrus sinensis]
ZB26356	--	--	--	hypothetical protein CISIN_1g033192mg [Citrus sinensis]
ZB14137	Biological Process: response to UV (GO:0009411);; Biological Process: flavonoid biosynthetic process (GO:0009813);;	--	Early light-induced protein, chloroplastic (Precursor) OS=Pisum sativum (Garden pea) PE=2 SV=1	hypothetical protein CICLE_v10005974mg [Citrus clementina]
ZB58573	Molecular Function: actin binding (GO:0003779);; Molecular Function: calcium ion binding (GO:0005509);; Cellular Component: vacuole (GO:0005773);;	--	Fimbrin-1 {ECO:0000303|PubMed:11123801} OS=Arabidopsis thaliana (Mouse-ear cress) PE=1 SV=2	hypothetical protein CISIN_1g004588mg [Citrus sinensis]
ZB46537	Biological Process: metabolic process (GO:0008152);; Molecular Function: transferase activity, transferring hexosyl groups (GO:0016758);;	--	UDP-glycosyltransferase 74E2 GN=UGT74E2 OS=Arabidopsis thaliana (Mouse-ear cress) PE=1 SV=1	PREDICTED: UDP-glycosyltransferase 74E2-like isoform X1 [Citrus sinensis]
ZB38213	Molecular Function: actin binding (GO:0003779);; Cellular Component: actin cytoskeleton (GO:0015629);; Biological Process: actin filament depolymerization (GO:0030042);;	--	Actin-depolymerizing factor 2 GN=ADF2 OS=Petunia hybrida (Petunia) PE=2 SV=1	hypothetical protein CICLE_v10033029mg [Citrus clementina]
ZB61273	Molecular Function: transporter activity (GO:0005215);; Cellular Component: mitochondrial inner membrane (GO:0005743);; Biological Process: mitochondrial transport (GO:0006839);; Cellular Component: integral component of membrane (GO:0016021);; Biological Process: transmembrane transport (GO:0055085);;	--	Mitochondrial adenine nucleotide transporter ADNT1 OS=Arabidopsis thaliana (Mouse-ear cress) PE=2 SV=1	hypothetical protein CICLE_v10008884mg [Citrus clementina]
ZB07718	--	--	Probable BOI-related E3 ubiquitin-protein ligase 3 GN=BRG3 OS=Arabidopsis thaliana (Mouse-ear cress) PE=1 SV=1	hypothetical protein CICLE_v10021015mg [Citrus clementina]
ZB19051	--	--	--	hypothetical protein CICLE_v10018148mg [Citrus clementina]
ZB09742	--	--	--	hypothetical protein CICLE_v10021837mg [Citrus clementina]
ZB60532	--	--	Telomere repeat-binding protein 5 GN=F22G5.8 OS=Arabidopsis thaliana (Mouse-ear cress) PE=1 SV=2	hypothetical protein CICLE_v10027927mg [Citrus clementina]
ZB23815	--	--	--	hypothetical protein CICLE_v10012736mg [Citrus clementina]
ZB29095	Molecular Function: serine-type endopeptidase inhibitor activity (GO:0004867);; Biological Process: response to wounding (GO:0009611);;	--	Subtilisin inhibitor 2 OS=Phaseolus angularis (Azuki bean) PE=1 SV=1	hypothetical protein CISIN_1g034123mg [Citrus sinensis]
ZB24515	Cellular Component: nucleosome (GO:0000786);; Molecular Function: DNA binding (GO:0003677);; Cellular Component: nucleus (GO:0005634);; Biological Process: glucose catabolic process (GO:0006007);; Biological Process: nucleosome assembly (GO:0006334);; Biological Process: protein targeting (GO:0006605);; Molecular Function: protein heterodimerization activity (GO:0046982);;	--	Histone H3.3 OS=Vitis vinifera (Grape) PE=2 SV=3	PREDICTED: histone H3.3 isoform X1 [Daucus carota subsp. sativus]
ZB46038	--	Spliceosome (ko03040)	Serine/arginine-rich splicing factor RS2Z33 GN=F3G5.13 OS=Arabidopsis thaliana (Mouse-ear cress) PE=1 SV=1	hypothetical protein CISIN_1g021599mg [Citrus sinensis]
ZB58995	Cellular Component: intracellular (GO:0005622);; Biological Process: signal transduction (GO:0007165);; Biological Process: response to red or far red light (GO:0009639);; Biological Process: cellular component organization (GO:0016043);; Biological Process: heterocycle biosynthetic process (GO:0018130);; Biological Process: aromatic compound biosynthetic process (GO:0019438);; Biological Process…	--	B-box zinc finger protein 22 {ECO:0000303|PubMed:19920209} GN=T30F21.7 OS=Arabidopsis thaliana (Mouse-ear cress) PE=1 SV=2	hypothetical protein CICLE_v10016655mg [Citrus clementina]
ZB28643	--	--	Dof zinc finger protein DOF3.4 GN=F11C1_250 OS=Arabidopsis thaliana (Mouse-ear cress) PE=1 SV=2	PREDICTED: dof zinc finger protein DOF1.6 [Citrus sinensis]
ZB19621	--	Glycolysis / Gluconeogenesis (ko00010);; Purine metabolism (ko00230);; Pyruvate metabolism (ko00620);; Carbon metabolism (ko01200);; Biosynthesis of amino acids (ko01230)	Pyruvate kinase isozyme G, chloroplastic (Precursor) OS=Nicotiana tabacum (Common tobacco) PE=2 SV=1	hypothetical protein CICLE_v10031093mg [Citrus clementina]
ZB07433	--	--	Transcription factor IBH1 GN=MFL8.8 OS=Arabidopsis thaliana (Mouse-ear cress) PE=1 SV=1	hypothetical protein CICLE_v10016996mg [Citrus clementina]
ZB50574	--	--	--	hypothetical protein CICLE_v10006357mg [Citrus clementina]
ZB13409	Molecular Function: ATP binding (GO:0005524);;	--	Cytosolic Fe-S cluster assembly factor NBP35 {ECO:0000255|HAMAP-Rule:MF_03038} GN=At5g50960 OS=Arabidopsis thaliana (Mouse-ear cress) PE=1 SV=1	hypothetical protein CICLE_v10015755mg [Citrus clementina]
ZB22531	--	--	--	hypothetical protein CICLE_v10021552mg [Citrus clementina]
ZB38857	Molecular Function: binding (GO:0005488);; Biological Process: transcription, DNA-templated (GO:0006351);; Biological Process: regulation of post-embryonic development (GO:0048580);;	--	B3 domain-containing transcription repressor VAL2 GN=F10N7.180 OS=Arabidopsis thaliana (Mouse-ear cress) PE=2 SV=1	hypothetical protein CISIN_1g002708mg [Citrus sinensis]
ZB12650	Molecular Function: DNA binding (GO:0003677);; Molecular Function: transcription factor activity, sequence-specific DNA binding (GO:0003700);; Cellular Component: nucleus (GO:0005634);; Biological Process: regulation of transcription, DNA-templated (GO:0006355);;	--	Ethylene-responsive transcription factor RAP2-1 GN=F2G19.32 OS=Arabidopsis thaliana (Mouse-ear cress) PE=2 SV=1	hypothetical protein CICLE_v10002733mg [Citrus clementina]
ZB19980	Molecular Function: DNA binding (GO:0003677);;	--	Homeobox-leucine zipper protein HOX5 OS=Oryza sativa subsp. japonica (Rice) PE=1 SV=1	hypothetical protein CICLE_v10032229mg [Citrus clementina]
ZB38713	--	--	--	hypothetical protein CICLE_v10019581mg [Citrus clementina]
ZB41550	--	--	--	hypothetical protein CISIN_1g003616mg [Citrus sinensis]
ZB28913	Molecular Function: transporter activity (GO:0005215);; Biological Process: transport (GO:0006810);; Cellular Component: membrane (GO:0016020);;	--	Protein NRT1/ PTR FAMILY 2.9 GN=F6A14.2 OS=Arabidopsis thaliana (Mouse-ear cress) PE=1 SV=1	hypothetical protein CISIN_1g007827mg [Citrus sinensis]
ZB14327	Biological Process: regulation of cellular process (GO:0050794);; Biological Process: response to oxygen-containing compound (GO:1901700);;	Plant hormone signal transduction (ko04075)	ABSCISIC ACID-INSENSITIVE 5-like protein 4 GN=F14J22.7 OS=Arabidopsis thaliana (Mouse-ear cress) PE=1 SV=1	PREDICTED: ABSCISIC ACID-INSENSITIVE 5-like protein 7 isoform X2 [Citrus sinensis]
ZB31490	--	--	--	PREDICTED: BRO1 domain-containing protein BROX [Citrus sinensis]
ZB47614	--	--	Exocyst complex component EXO70B1 GN=EXO70B1 OS=Arabidopsis thaliana (Mouse-ear cress) PE=1 SV=1	PREDICTED: exocyst complex component EXO70B1 [Citrus sinensis]
ZB00133	Molecular Function: damaged DNA binding (GO:0003684);; Cellular Component: nucleus (GO:0005634);; Biological Process: nucleotide-excision repair (GO:0006289);; Biological Process: proteasome-mediated ubiquitin-dependent protein catabolic process (GO:0043161);;	Nucleotide excision repair (ko03420);; Protein processing in endoplasmic reticulum (ko04141)	Ubiquitin receptor RAD23d GN=MXI10.20 OS=Arabidopsis thaliana (Mouse-ear cress) PE=1 SV=2	PREDICTED: ubiquitin receptor RAD23c-like isoform X2 [Gossypium raimondii]
ZB13331	--	--	--	hypothetical protein CICLE_v10028249mg [Citrus clementina]
ZB54702	Molecular Function: RNA binding (GO:0003723);; Molecular Function: ATP binding (GO:0005524);; Cellular Component: nucleus (GO:0005634);; Molecular Function: ATP-dependent helicase activity (GO:0008026);;	--	DEAD-box ATP-dependent RNA helicase 7 GN=MMI9.2 OS=Arabidopsis thaliana (Mouse-ear cress) PE=1 SV=2	hypothetical protein CICLE_v10004459mg [Citrus clementina]
ZB54741	--	--	Probable pectin methyltransferase QUA2 OS=Arabidopsis thaliana (Mouse-ear cress) PE=1 SV=2	PREDICTED: probable pectin methyltransferase QUA2 isoform X2 [Citrus sinensis]
ZB54921	--	--	Probable BOI-related E3 ubiquitin-protein ligase 3 GN=BRG3 OS=Arabidopsis thaliana (Mouse-ear cress) PE=1 SV=1	hypothetical protein CICLE_v10028906mg [Citrus clementina]
ZB38270	Molecular Function: hydrolase activity (GO:0016787);;	Plant hormone signal transduction (ko04075)	Protein phosphatase 2C 3 GN=AIP1 OS=Arabidopsis thaliana (Mouse-ear cress) PE=1 SV=1	hypothetical protein CICLE_v10028495mg [Citrus clementina]
ZB18076	Biological Process: carbohydrate metabolic process (GO:0005975);; Biological Process: cellular metabolic process (GO:0044237);; Molecular Function: UDP-glucuronate 5'-epimerase activity (GO:0050379);; Molecular Function: coenzyme binding (GO:0050662);;	Starch and sucrose metabolism (ko00500);; Amino sugar and nucleotide sugar metabolism (ko00520)	UDP-glucuronate 4-epimerase 1 GN=F17I23.220 OS=Arabidopsis thaliana (Mouse-ear cress) PE=1 SV=1	hypothetical protein CICLE_v10008355mg [Citrus clementina]
ZB40947	--	--	--	PREDICTED: NAC domain-containing protein 37-like isoform X2 [Citrus sinensis]
ZB37933	--	--	--	hypothetical protein CISIN_1g014695mg [Citrus sinensis]
ZB43598	Biological Process: response to organic substance (GO:0010033);; Biological Process: regulation of defense response (GO:0031347);; Biological Process: response to other organism (GO:0051707);; Biological Process: response to oxygen-containing compound (GO:1901700);;	--	Probable WRKY transcription factor 40 GN=WRKY40 OS=Arabidopsis thaliana (Mouse-ear cress) PE=1 SV=1	PREDICTED: probable WRKY transcription factor 40 [Citrus sinensis]
ZB45545	--	--	Phosphatidylinositol 4-phosphate 5-kinase 1 GN=F2E2.1 OS=Arabidopsis thaliana (Mouse-ear cress) PE=1 SV=1	hypothetical protein CICLE_v10001096mg [Citrus clementina]
ZB07711	Biological Process: response to absence of light (GO:0009646);;	--	--	hypothetical protein CICLE_v10032381mg [Citrus clementina]
ZB06170	--	--	UDP-glycosyltransferase 87A1 GN=UGT87A1 OS=Arabidopsis thaliana (Mouse-ear cress) PE=2 SV=1	PREDICTED: UDP-glycosyltransferase 87A1-like [Citrus sinensis]
ZB35304	Biological Process: polysaccharide catabolic process (GO:0000272);; Molecular Function: beta-amylase activity (GO:0016161);;	Starch and sucrose metabolism (ko00500)	Beta-amylase 1, chloroplastic (Precursor) GN=F14O13.12 OS=Arabidopsis thaliana (Mouse-ear cress) PE=1 SV=1	PREDICTED: beta-amylase 1, chloroplastic [Citrus sinensis]
ZBnew2399	--	--	--	PREDICTED: uncharacterized protein LOC107431866 [Ziziphus jujuba]
ZB32366	Molecular Function: zinc ion binding (GO:0008270);;	--	Protein OBERON 2 GN=MIF21.5 OS=Arabidopsis thaliana (Mouse-ear cress) PE=1 SV=1	hypothetical protein CICLE_v10014794mg [Citrus clementina]
ZB38167	Biological Process: response to stress (GO:0006950);; Biological Process: response to abiotic stimulus (GO:0009628);;	--	Chaperone protein dnaJ 6 GN=MOJ9.8 OS=Arabidopsis thaliana (Mouse-ear cress) PE=2 SV=1	hypothetical protein CICLE_v10016883mg [Citrus clementina]
ZB56503	--	--	Transcription factor bHLH80 GN=F12A4.2 OS=Arabidopsis thaliana (Mouse-ear cress) PE=2 SV=1	hypothetical protein CISIN_1g023215mg [Citrus sinensis]
ZB03559	Molecular Function: transferase activity (GO:0016740);;	Glutathione metabolism (ko00480)	Probable glutathione S-transferase GN=HSP26-A OS=Glycine max (Soybean) PE=2 SV=1	PREDICTED: probable glutathione S-transferase [Citrus sinensis]
ZB46128	Cellular Component: mitochondrion (GO:0005739);; Cellular Component: endoplasmic reticulum (GO:0005783);; Biological Process: glucose catabolic process (GO:0006007);; Biological Process: intracellular protein transport (GO:0006886);; Cellular Component: integral component of membrane (GO:0016021);;	--	--	uncharacterized protein LOC110647289 [Hevea brasiliensis]
ZB32876	--	--	Glucuronoxylan 4-O-methyltransferase 1 GN=GXM1 OS=Arabidopsis thaliana (Mouse-ear cress) PE=1 SV=1	PREDICTED: probable methyltransferase At1g27930 [Citrus sinensis]
ZB03135	Cellular Component: nucleus (GO:0005634);; Molecular Function: abscisic acid binding (GO:0010427);;	Plant hormone signal transduction (ko04075)	Abscisic acid receptor PYL9 GN=F6F3.16 OS=Arabidopsis thaliana (Mouse-ear cress) PE=1 SV=1	hypothetical protein CICLE_v10022440mg [Citrus clementina]
ZB07204	Biological Process: iron ion transport (GO:0006826);; Biological Process: cellular iron ion homeostasis (GO:0006879);; Molecular Function: ferric iron binding (GO:0008199);; Molecular Function: oxidoreductase activity (GO:0016491);; Biological Process: oxidation-reduction process (GO:0055114);;	--	Ferritin-3, chloroplastic (Precursor) OS=Glycine max (Soybean) PE=2 SV=1	hypothetical protein CISIN_1g023956mg [Citrus sinensis]
ZB12128	Molecular Function: translation initiation factor activity (GO:0003743);; Biological Process: translational initiation (GO:0006413);; Cellular Component: membrane (GO:0016020);; Biological Process: RNA metabolic process (GO:0016070);;	--	--	hypothetical protein CICLE_v10011861mg [Citrus clementina]
ZB51217	Molecular Function: zinc ion binding (GO:0008270);;	--	E3 ubiquitin-protein ligase RHA1B GN=RHA1B OS=Arabidopsis thaliana (Mouse-ear cress) PE=2 SV=1	hypothetical protein CICLE_v10024600mg [Citrus clementina]
ZB55541	--	--	EID1-like F-box protein 3 GN=EDL3 OS=Arabidopsis thaliana (Mouse-ear cress) PE=2 SV=1	hypothetical protein CICLE_v10020962mg [Citrus clementina]
ZB05103	--	--	--	hypothetical protein CISIN_1g016640mg [Citrus sinensis]
ZB47398	--	--	C2 domain-containing protein At1g53590 OS=Arabidopsis thaliana (Mouse-ear cress) PE=1 SV=2	PREDICTED: C2 domain-containing protein At1g53590 isoform X2 [Citrus sinensis]
ZB06129	--	--	NAC domain-containing protein 76 OS=Oryza sativa subsp. japonica (Rice) PE=2 SV=2	PREDICTED: NAC domain-containing protein 37-like isoform X2 [Citrus sinensis]
ZB14235	Biological Process: metabolic process (GO:0008152);; Biological Process: regulation of cellular process (GO:0050794);; Biological Process: response to stimulus (GO:0050896);;	--	Probable WRKY transcription factor 48 GN=WRKY48 OS=Arabidopsis thaliana (Mouse-ear cress) PE=2 SV=1	hypothetical protein CICLE_v10005203mg [Citrus clementina]
ZB41449	Molecular Function: ATP:ADP antiporter activity (GO:0005471);; Molecular Function: ATP binding (GO:0005524);; Biological Process: transport (GO:0006810);; Cellular Component: chloroplast envelope (GO:0009941);; Cellular Component: integral component of membrane (GO:0016021);;	--	Plastidic ATP/ADP-transporter OS=Solanum tuberosum (Potato) PE=2 SV=2	hypothetical protein CICLE_v10025170mg [Citrus clementina]
ZB00469	Molecular Function: calmodulin-dependent protein kinase activity (GO:0004683);; Molecular Function: ATP binding (GO:0005524);; Biological Process: protein phosphorylation (GO:0006468);; Biological Process: signal transduction (GO:0007165);;	--	CBL-interacting serine/threonine-protein kinase 10 GN=At5g58380 OS=Arabidopsis thaliana (Mouse-ear cress) PE=1 SV=1	hypothetical protein CISIN_1g011694mg [Citrus sinensis]
ZB05610	--	Glycine, serine and threonine metabolism (ko00260);; Phenylalanine, tyrosine and tryptophan biosynthesis (ko00400);; Biosynthesis of amino acids (ko01230)	Tryptophan synthase beta chain 2, chloroplastic (Precursor) GN=TSB2 OS=Arabidopsis thaliana (Mouse-ear cress) PE=2 SV=2	PREDICTED: tryptophan synthase beta chain 1 [Citrus sinensis]
ZB10653	--	--	--	hypothetical protein CISIN_1g027221mg [Citrus sinensis]
ZB06918	--	--	--	hypothetical protein CICLE_v10017352mg [Citrus clementina]
ZB55787	--	--	Serine/threonine-protein kinase EDR1 GN=F22O13.20 OS=Arabidopsis thaliana (Mouse-ear cress) PE=1 SV=1	hypothetical protein CICLE_v10019007mg [Citrus clementina]
ZB54402	--	--	--	hypothetical protein CICLE_v10002009mg [Citrus clementina]
ZB27238	Cellular Component: peroxisomal matrix (GO:0005782);; Cellular Component: plasma membrane (GO:0005886);; Cellular Component: chloroplast (GO:0009507);; Molecular Function: monodehydroascorbate reductase (NADH) activity (GO:0016656);; Biological Process: cell redox homeostasis (GO:0045454);; Biological Process: response to cadmium ion (GO:0046686);; Cellular Component: apoplast (GO:0048046);; Mole…	Ascorbate and aldarate metabolism (ko00053)	Monodehydroascorbate reductase OS=Solanum lycopersicum (Tomato) PE=1 SV=1	PREDICTED: monodehydroascorbate reductase, seedling isozyme-like [Citrus sinensis]
ZB38419	--	--	Serine/threonine-protein kinase OS=Arabidopsis thaliana (Mouse-ear cress) PE=1 SV=2	PREDICTED: uncharacterized protein LOC102607885 isoform X2 [Citrus sinensis]
ZB49412	Molecular Function: NADH dehydrogenase (ubiquinone) activity (GO:0008137);; Cellular Component: intrinsic component of mitochondrial inner membrane (GO:0031304);; Molecular Function: flavin adenine dinucleotide binding (GO:0050660);; Biological Process: oxidation-reduction process (GO:0055114);;	--	Internal alternative NAD(P)H-ubiquinone oxidoreductase A2, mitochondrial (Precursor) GN=NDA2 OS=Arabidopsis thaliana (Mouse-ear cress) PE=2 SV=1	hypothetical protein CICLE_v10028262mg [Citrus clementina]
ZB21191	--	--	Transcription factor bHLH149 GN=T12M4.4 OS=Arabidopsis thaliana (Mouse-ear cress) PE=1 SV=1	hypothetical protein CICLE_v10002396mg [Citrus clementina]
ZB24151	Molecular Function: transporter activity (GO:0005215);; Cellular Component: integral component of membrane (GO:0016021);; Biological Process: transmembrane transport (GO:0055085);;	--	Putative glycerol-3-phosphate transporter 1 GN=At3g47420 OS=Arabidopsis thaliana (Mouse-ear cress) PE=2 SV=1	hypothetical protein CISIN_1g009828mg [Citrus sinensis]
ZB17606	Molecular Function: metallopeptidase activity (GO:0008237);; Molecular Function: metal ion binding (GO:0046872);;	--	Metalloendoproteinase 1 (Precursor) OS=Glycine max (Soybean) PE=1 SV=2	hypothetical protein CICLE_v10031870mg [Citrus clementina]
ZB24514	--	--	Receptor-like protein kinase HAIKU2 (Precursor) GN=IKU2 OS=Arabidopsis thaliana (Mouse-ear cress) PE=1 SV=1	hypothetical protein CICLE_v10027748mg [Citrus clementina]
ZB18769	--	--	Triacylglycerol lipase 2 (Precursor) GN=LIP2 OS=Arabidopsis thaliana (Mouse-ear cress) PE=2 SV=1	hypothetical protein CICLE_v10019107mg [Citrus clementina]
ZB08039	--	--	--	hypothetical protein CICLE_v10021362mg [Citrus clementina]
ZB30561	Molecular Function: chaperone binding (GO:0051087);;	--	BAG family molecular chaperone regulator 2 GN=BAG2 OS=Arabidopsis thaliana (Mouse-ear cress) PE=1 SV=1	hypothetical protein CICLE_v10016355mg [Citrus clementina]
ZB21633	--	--	Cystinosin homolog GN=At5g40670 OS=Arabidopsis thaliana (Mouse-ear cress) PE=2 SV=1	hypothetical protein CICLE_v10016221mg [Citrus clementina]
ZB14402	Molecular Function: zinc ion binding (GO:0008270);;	Ubiquitin mediated proteolysis (ko04120)	--	hypothetical protein CICLE_v10008946mg [Citrus clementina]
ZB09701	Molecular Function: DNA binding (GO:0003677);; Molecular Function: transcription factor activity, sequence-specific DNA binding (GO:0003700);; Cellular Component: nucleus (GO:0005634);; Biological Process: regulation of transcription, DNA-templated (GO:0006355);;	--	Ethylene-responsive transcription factor RAP2-1 GN=F2G19.32 OS=Arabidopsis thaliana (Mouse-ear cress) PE=2 SV=1	AP2 domain-containing protein [Cephalotus follicularis]
ZB55702	Molecular Function: calmodulin-dependent protein kinase activity (GO:0004683);; Molecular Function: ATP binding (GO:0005524);; Biological Process: protein phosphorylation (GO:0006468);; Biological Process: signal transduction (GO:0007165);; Biological Process: response to pH (GO:0009268);;	Regulation of autophagy (ko04140)	CBL-interacting serine/threonine-protein kinase 11 GN=At2g30360 OS=Arabidopsis thaliana (Mouse-ear cress) PE=1 SV=1	hypothetical protein CICLE_v10001191mg [Citrus clementina]
ZB19190	Molecular Function: acid-amino acid ligase activity (GO:0016881);;	--	Ubiquitin-conjugating enzyme E2 variant 1D GN=F22O6.60 OS=Arabidopsis thaliana (Mouse-ear cress) PE=1 SV=1	ubiquitin-conjugating enzyme E2 variant 1D [Jatropha curcas]
ZB54630	--	mRNA surveillance pathway (ko03015)	Serine/threonine-protein phosphatase PP2A-2 catalytic subunit OS=Oryza sativa subsp. japonica (Rice) PE=2 SV=1	hypothetical protein CISIN_1g021077mg [Citrus sinensis]
ZB02502	Cellular Component: integral component of membrane (GO:0016021);;	--	--	PREDICTED: uncharacterized protein LOC109012704 isoform X1 [Juglans regia]
ZB40103	--	--	Transcription factor GTE10 GN=K9H21.2/K9H21.3 OS=Arabidopsis thaliana (Mouse-ear cress) PE=1 SV=2	hypothetical protein CISIN_1g004033mg [Citrus sinensis]
ZB40711	Molecular Function: protein kinase activity (GO:0004672);;	--	Phytosulfokine receptor 2 (Precursor) GN=PSKR2 OS=Arabidopsis thaliana (Mouse-ear cress) PE=2 SV=1	hypothetical protein CICLE_v10001538mg [Citrus clementina]
ZB09666	Cellular Component: mitochondrion (GO:0005739);; Cellular Component: vacuole (GO:0005773);; Cellular Component: plasma membrane (GO:0005886);; Biological Process: response to oxidative stress (GO:0006979);; Molecular Function: UDP-N-acetylmuramate dehydrogenase activity (GO:0008762);; Cellular Component: plant-type cell wall (GO:0009505);; Cellular Component: apoplast (GO:0048046);; Molecular Fun…	--	Reticuline oxidase-like protein (Precursor) GN=At4g20830 OS=Arabidopsis thaliana (Mouse-ear cress) PE=1 SV=2	PREDICTED: reticuline oxidase-like protein isoform X1 [Citrus sinensis]
ZB29081	--	--	--	hypothetical protein CICLE_v10031206mg [Citrus clementina]
ZB13920	--	Glycine, serine and threonine metabolism (ko00260);; Phenylalanine, tyrosine and tryptophan biosynthesis (ko00400);; Biosynthesis of amino acids (ko01230)	Tryptophan synthase beta chain 2, chloroplastic (Precursor) GN=TSB2 OS=Arabidopsis thaliana (Mouse-ear cress) PE=2 SV=2	PREDICTED: tryptophan synthase beta chain 1 [Citrus sinensis]
ZB23997	Molecular Function: phosphoprotein phosphatase activity (GO:0004721);;	Plant hormone signal transduction (ko04075)	Protein phosphatase 2C 37 GN=F24K9.8 OS=Arabidopsis thaliana (Mouse-ear cress) PE=1 SV=1	PREDICTED: protein phosphatase 2C 37 [Citrus sinensis]
ZB12414	--	--	--	PREDICTED: classical arabinogalactan protein 10 [Citrus sinensis]
ZB37655	Biological Process: phosphatidylinositol biosynthetic process (GO:0006661);; Biological Process: embryo development ending in seed dormancy (GO:0009793);;	--	--	hypothetical protein CICLE_v10033990mg [Citrus clementina]
ZB55503	Molecular Function: protein binding (GO:0005515);; Cellular Component: mitochondrial inner membrane (GO:0005743);; Molecular Function: alternative oxidase activity (GO:0009916);; Cellular Component: integral component of membrane (GO:0016021);; Biological Process: electron transport chain (GO:0022900);; Molecular Function: metal ion binding (GO:0046872);; Cellular Component: respiratory chain (GO…	--	Ubiquinol oxidase 1a, mitochondrial (Precursor) GN=MCB17.11 OS=Arabidopsis thaliana (Mouse-ear cress) PE=1 SV=2	hypothetical protein CICLE_v10001766mg [Citrus clementina]
ZB05096	Molecular Function: transcription regulatory region sequence-specific DNA binding (GO:0000976);; Molecular Function: transcription factor activity, sequence-specific DNA binding (GO:0003700);; Cellular Component: nucleus (GO:0005634);; Biological Process: regulation of transcription, DNA-templated (GO:0006355);;	--	Homeobox-leucine zipper protein ATHB-7 GN=ATHB-7 OS=Arabidopsis thaliana (Mouse-ear cress) PE=2 SV=2	hypothetical protein CICLE_v10021877mg [Citrus clementina]
ZB17370	Molecular Function: hydrolase activity (GO:0016787);;	Plant hormone signal transduction (ko04075)	Probable protein phosphatase 2C 75 GN=AHG1 OS=Arabidopsis thaliana (Mouse-ear cress) PE=2 SV=1	PREDICTED: probable protein phosphatase 2C 75 [Citrus sinensis]
ZB30273	Molecular Function: UDP-glucose 4-epimerase activity (GO:0003978);; Biological Process: galactose metabolic process (GO:0006012);; Biological Process: cellular metabolic process (GO:0044237);; Molecular Function: coenzyme binding (GO:0050662);;	Galactose metabolism (ko00052);; Amino sugar and nucleotide sugar metabolism (ko00520)	UDP-glucose 4-epimerase GEPI48 OS=Cyamopsis tetragonoloba (Guar) PE=2 SV=1	hypothetical protein CICLE_v10020919mg [Citrus clementina]
ZB00404	Cellular Component: vacuole (GO:0005773);;	--	187-kDa microtubule-associated protein AIR9 GN=AIR9 OS=Arabidopsis thaliana (Mouse-ear cress) PE=2 SV=1	PREDICTED: uncharacterized protein LOC102627736 [Citrus sinensis]
ZB25693	Molecular Function: nucleotide binding (GO:0000166);; Molecular Function: protein kinase activity (GO:0004672);; Biological Process: phosphorylation (GO:0016310);;	--	Serine/threonine-protein kinase Nek6 GN=NEK6 OS=Arabidopsis thaliana (Mouse-ear cress) PE=3 SV=1	PREDICTED: serine/threonine-protein kinase Nek6 [Citrus sinensis]
ZB43942	--	--	NAC domain-containing protein 72 GN=F27G19.10 OS=Arabidopsis thaliana (Mouse-ear cress) PE=2 SV=1	hypothetical protein CICLE_v10008812mg [Citrus clementina]
ZB57231	Biological Process: regulation of transcription, DNA-templated (GO:0006355);; Biological Process: multicellular organism development (GO:0007275);; Biological Process: anatomical structure development (GO:0048856);;	--	Nuclear transcription factor Y subunit A-1 GN=T24H18_10 OS=Arabidopsis thaliana (Mouse-ear cress) PE=2 SV=1	PREDICTED: nuclear transcription factor Y subunit A-1-like [Citrus sinensis]
ZB37572	--	--	Probable lysine-specific demethylase JMJ14 GN=F9F13.50 OS=Arabidopsis thaliana (Mouse-ear cress) PE=1 SV=1	hypothetical protein CICLE_v10014116mg [Citrus clementina]
ZB51676	Molecular Function: catechol O-methyltransferase activity (GO:0016206);; Biological Process: methylation (GO:0032259);; Molecular Function: protein dimerization activity (GO:0046983);;	--	Trans-resveratrol di-O-methyltransferase GN=ROMT OS=Vitis vinifera (Grape) PE=1 SV=2	PREDICTED: trans-resveratrol di-O-methyltransferase-like [Citrus sinensis]
ZB16686	--	Phosphatidylinositol signaling system (ko04070);; Plant-pathogen interaction (ko04626)	Calmodulin OS=Lilium longiflorum (Trumpet lily) PE=2 SV=2	PREDICTED: calmodulin-related protein-like [Citrus sinensis]
ZBnew1713	Molecular Function: DNA binding (GO:0003677);; Cellular Component: nucleus (GO:0005634);; Biological Process: regulation of transcription, DNA-templated (GO:0006355);;	--	Protein REVEILLE 5 OS=Arabidopsis thaliana OX=3702 GN=RVE5 PE=2 SV=1	hypothetical protein CISIN_1g019104mg [Citrus sinensis]
ZB19274	Cellular Component: plasma membrane (GO:0005886);;	--	Uncharacterized membrane protein At3g27390 GN=At3g27390 OS=Arabidopsis thaliana (Mouse-ear cress) PE=1 SV=2	hypothetical protein CISIN_1g007958mg [Citrus sinensis]
ZB38089	--	--	U-box domain-containing protein 4 GN=PUB4 OS=Arabidopsis thaliana (Mouse-ear cress) PE=1 SV=3	PREDICTED: U-box domain-containing protein 4 [Citrus sinensis]
ZBnew25752	Molecular Function: metallopeptidase activity (GO:0008237);; Molecular Function: metal ion binding (GO:0046872);;	--	Metalloendoproteinase 5-MMP OS=Arabidopsis thaliana OX=3702 GN=5MMP PE=1 SV=1	PREDICTED: metalloendoproteinase 3-MMP-like [Citrus sinensis]
ZB39492	Biological Process: MAPK cascade (GO:0000165);; Molecular Function: nucleotide binding (GO:0000166);; Molecular Function: protein serine/threonine kinase activity (GO:0004674);; Biological Process: protein phosphorylation (GO:0006468);;	--	Mitogen-activated protein kinase kinase kinase ANP1 GN=ANP1 OS=Arabidopsis thaliana (Mouse-ear cress) PE=1 SV=2	hypothetical protein CISIN_1g015500mg [Citrus sinensis]
ZB47649	--	--	--	hypothetical protein CICLE_v10024783mg [Citrus clementina]
ZB43804	--	--	Mediator of RNA polymerase II transcription subunit 33A GN=At3g23590 OS=Arabidopsis thaliana (Mouse-ear cress) PE=1 SV=1	hypothetical protein CISIN_1g000719mg [Citrus sinensis]
ZB48952	Molecular Function: calcium ion binding (GO:0005509);;	--	--	hypothetical protein CISIN_1g027078mg [Citrus sinensis]
ZB42072	Molecular Function: iron ion binding (GO:0005506);; Molecular Function: oxidoreductase activity, acting on single donors with incorporation of molecular oxygen, incorporation of two atoms of oxygen (GO:0016702);; Molecular Function: leucocyanidin oxygenase activity (GO:0050589);; Biological Process: oxidation-reduction process (GO:0055114);; Biological Process: response to karrikin (GO:0080167);;	--	Protein SRG1 GN=SRG1 OS=Arabidopsis thaliana (Mouse-ear cress) PE=2 SV=1	hypothetical protein CICLE_v10012026mg [Citrus clementina]
ZB05601	--	--	--	hypothetical protein CICLE_v10004554mg [Citrus clementina]
ZB50315	Molecular Function: calcium ion binding (GO:0005509);;	Plant-pathogen interaction (ko04626)	Probable calcium-binding protein CML48 GN=CML48 OS=Arabidopsis thaliana (Mouse-ear cress) PE=2 SV=2	hypothetical protein CICLE_v10029136mg [Citrus clementina]
ZB34540	--	Protein processing in endoplasmic reticulum (ko04141)	E3 ubiquitin-protein ligase RMA1H1 GN=RMA1H1 OS=Capsicum annuum (Bell pepper) PE=1 SV=1	PREDICTED: E3 ubiquitin-protein ligase RMA1H1 [Citrus sinensis]
ZB16047	Molecular Function: DNA binding (GO:0003677);; Molecular Function: transcription factor activity, sequence-specific DNA binding (GO:0003700);; Cellular Component: nucleus (GO:0005634);; Biological Process: regulation of transcription, DNA-templated (GO:0006355);;	--	Pathogenesis-related genes transcriptional activator PTI5 GN=PTI5 OS=Solanum lycopersicum (Tomato) PE=2 SV=1	hypothetical protein CICLE_v10016995mg [Citrus clementina]
ZB09101	Molecular Function: enzyme inhibitor activity (GO:0004857);; Cellular Component: extracellular region (GO:0005576);; Cellular Component: cell wall (GO:0005618);; Molecular Function: pectinesterase activity (GO:0030599);; Biological Process: cell wall modification (GO:0042545);; Biological Process: negative regulation of catalytic activity (GO:0043086);; Molecular Function: aspartyl esterase activ…	Pentose and glucuronate interconversions (ko00040);; Starch and sucrose metabolism (ko00500)	Pectinesterase 3 (Precursor) OS=Citrus sinensis (Sweet orange) PE=1 SV=1	RecName: Full=Pectinesterase 3; Short=PE 3; AltName: Full=Pectin methylesterase 3; Flags: Precursor
ZB01597	Molecular Function: zinc ion binding (GO:0008270);;	--	E3 ubiquitin-protein ligase At4g11680 GN=At4g11680 OS=Arabidopsis thaliana (Mouse-ear cress) PE=2 SV=1	hypothetical protein CISIN_1g019720mg [Citrus sinensis]
ZB03527	Molecular Function: nucleotide binding (GO:0000166);; Molecular Function: nucleic acid binding (GO:0003676);;	--	--	hypothetical protein CISIN_1g023572mg [Citrus sinensis]
ZB45210	--	--	--	hypothetical protein CICLE_v10013503mg [Citrus clementina]
ZB22785	Cellular Component: vacuole (GO:0005773);; Cellular Component: plasma membrane (GO:0005886);;	--	Remorin OS=Solanum tuberosum (Potato) PE=1 SV=1	hypothetical protein CICLE_v10022286mg [Citrus clementina]
ZB29410	--	--	Telomere repeat-binding factor 1 GN=TRB1 OS=Arabidopsis thaliana (Mouse-ear cress) PE=1 SV=1	PREDICTED: telomere repeat-binding factor 1 [Citrus sinensis]
ZB49318	--	--	Putative B3 domain-containing protein At5g66980 GN=At5g66980 OS=Arabidopsis thaliana (Mouse-ear cress) PE=3 SV=1	hypothetical protein CICLE_v10026137mg [Citrus clementina]
ZB00961	--	Base excision repair (ko03410)	High mobility group B protein 1 GN=At3g51880 OS=Arabidopsis thaliana (Mouse-ear cress) PE=1 SV=1	hypothetical protein CISIN_1g030283mg [Citrus sinensis]
ZB29690	--	--	Protein TIME FOR COFFEE GN=TIC OS=Arabidopsis thaliana (Mouse-ear cress) PE=1 SV=2	hypothetical protein CISIN_1g000754mg [Citrus sinensis]
ZB53823	--	--	Uncharacterized aarF domain-containing protein kinase At1g79600, chloroplastic (Precursor) GN=At1g79600 OS=Arabidopsis thaliana (Mouse-ear cress) PE=2 SV=1	hypothetical protein CICLE_v10014596mg [Citrus clementina]
ZB56522	--	Fatty acid biosynthesis (ko00061);; Fatty acid degradation (ko00071);; Fatty acid metabolism (ko01212);; Peroxisome (ko04146)	Long chain acyl-CoA synthetase 8 GN=LACS8 OS=Arabidopsis thaliana (Mouse-ear cress) PE=1 SV=1	hypothetical protein CISIN_1g004568mg [Citrus sinensis]
ZB35813	Cellular Component: mitochondrion (GO:0005739);; Cellular Component: endoplasmic reticulum (GO:0005783);; Biological Process: glucose catabolic process (GO:0006007);; Biological Process: intracellular protein transport (GO:0006886);; Cellular Component: integral component of membrane (GO:0016021);;	--	--	uncharacterized protein LOC110647289 [Hevea brasiliensis]
ZB39942	--	--	--	PREDICTED: uncharacterized protein LOC102617476 [Citrus sinensis]
ZB50825	--	--	Scarecrow-like protein 14 GN=SCL14 OS=Arabidopsis thaliana (Mouse-ear cress) PE=2 SV=2	hypothetical protein CICLE_v10027940mg [Citrus clementina]
ZB41924	Biological Process: sulfate assimilation (GO:0000103);; Molecular Function: sulfate adenylyltransferase (ATP) activity (GO:0004781);;	Purine metabolism (ko00230);; Monobactam biosynthesis (ko00261);; Selenocompound metabolism (ko00450);; Sulfur metabolism (ko00920)	ATP sulfurylase 1, chloroplastic (Precursor) GN=APS1 OS=Arabidopsis thaliana (Mouse-ear cress) PE=1 SV=1	hypothetical protein CICLE_v10004927mg [Citrus clementina]
ZB21012	--	--	--	PREDICTED: uncharacterized protein LOC102616407 [Citrus sinensis]
ZB01437	--	--	TMV resistance protein N GN=N OS=Nicotiana glutinosa (Tobacco) PE=1 SV=1	hypothetical protein CISIN_1g011431mg [Citrus sinensis]
ZB21148	Biological Process: transmembrane transport (GO:0055085);;	--	Oligopeptide transporter 7 GN=OPT7 OS=Arabidopsis thaliana (Mouse-ear cress) PE=2 SV=1	hypothetical protein CICLE_v10024968mg [Citrus clementina]
ZB14379	Molecular Function: methyltransferase activity (GO:0008168);; Biological Process: methylation (GO:0032259);;	--	2-phytyl-1,4-beta-naphthoquinone methyltransferase, chloroplastic (Precursor) GN=MENG OS=Arabidopsis thaliana (Mouse-ear cress) PE=1 SV=2	hypothetical protein CICLE_v10009067mg [Citrus clementina]
ZB01676	Biological Process: phosphate ion transport (GO:0006817);; Biological Process: galactolipid biosynthetic process (GO:0019375);; Biological Process: negative regulation of transcription, DNA-templated (GO:0045892);;	--	SPX domain-containing protein 2 GN=SPX2 OS=Arabidopsis thaliana (Mouse-ear cress) PE=2 SV=1	PREDICTED: SPX domain-containing protein 1 [Citrus sinensis]
ZB02035	--	--	--	PREDICTED: uncharacterized protein LOC107175629 [Citrus sinensis]
ZB23318	--	--	Amino acid permease 6 GN=AAP6 OS=Arabidopsis thaliana (Mouse-ear cress) PE=1 SV=1	hypothetical protein CICLE_v10000981mg [Citrus clementina]
ZB35151	Molecular Function: ferredoxin hydrogenase activity (GO:0008901);; Biological Process: oxidation-reduction process (GO:0055114);;	--	--	hypothetical protein CICLE_v10015100mg [Citrus clementina]
ZB07086	--	--	Cytochrome P450 81E8 {ECO:0000303|PubMed:14617078} OS=Medicago truncatula (Barrel medic) PE=2 SV=1	PREDICTED: cytochrome P450 81E8-like [Citrus sinensis]
ZB56328	--	Spliceosome (ko03040);; Protein processing in endoplasmic reticulum (ko04141);; Endocytosis (ko04144)	Heat shock cognate 70 kDa protein 2 GN=HSC-2 OS=Solanum lycopersicum (Tomato) PE=1 SV=1	hypothetical protein CICLE_v10027981mg [Citrus clementina]
ZB06952	--	--	Putative DNA-binding protein ESCAROLA GN=ESC OS=Arabidopsis thaliana (Mouse-ear cress) PE=2 SV=1	PREDICTED: AT-hook motif nuclear-localized protein 17-like, partial [Citrus sinensis]
ZB49168	--	--	--	hypothetical protein CICLE_v10012941mg [Citrus clementina]
ZB06466	Molecular Function: magnesium ion binding (GO:0000287);; Biological Process: metabolic process (GO:0008152);; Molecular Function: (R)-limonene synthase activity (GO:0034002);;	--	(R)-limonene synthase 1 OS=Citrus limon (Lemon) PE=2 SV=1	hypothetical protein CISIN_1g045966mg, partial [Citrus sinensis]
ZB07793	--	--	--	PREDICTED: uncharacterized protein LOC18603911 [Theobroma cacao]
ZB13022	Molecular Function: nicotianamine synthase activity (GO:0030410);; Biological Process: nicotianamine biosynthetic process (GO:0030418);;	--	Nicotianamine synthase GN=CHLN OS=Solanum lycopersicum (Tomato) PE=2 SV=1	hypothetical protein CICLE_v10001872mg [Citrus clementina]
ZB55176	--	--	--	hypothetical protein CISIN_1g033212mg [Citrus sinensis]
ZB04382	--	--	--	hypothetical protein CICLE_v10008496mg [Citrus clementina]
ZB03584	--	--	--	hypothetical protein CISIN_1g001876mg [Citrus sinensis]
ZBnew26413	Molecular Function: transcription factor activity, sequence-specific DNA binding (GO:0003700);; Biological Process: regulation of transcription, DNA-templated (GO:0006355);; Molecular Function: sequence-specific DNA binding (GO:0043565);;	Plant hormone signal transduction (ko04075)	ABSCISIC ACID-INSENSITIVE 5-like protein 5 OS=Arabidopsis thaliana OX=3702 GN=ABF2 PE=1 SV=1	ABSCISIC ACID-INSENSITIVE 5-like protein 5 isoform X3 [Citrus clementina]
ZB39490	Cellular Component: nucleus (GO:0005634);; Cellular Component: cytoplasm (GO:0005737);; Molecular Function: methyltransferase activity (GO:0008168);; Biological Process: iron-sulfur cluster assembly (GO:0016226);; Biological Process: methylation (GO:0032259);; Biological Process: negative regulation of apoptotic process (GO:0043066);; Molecular Function: iron-sulfur cluster binding (GO:0051536);;	--	Anamorsin homolog {ECO:0000255|HAMAP-Rule:MF_03115} GN=POPTRDRAFT_761104 OS=Populus trichocarpa (Western balsam poplar) PE=2 SV=1	PREDICTED: anamorsin homolog [Citrus sinensis]
ZB60122	--	--	ABC transporter G family member 39 OS=Arabidopsis thaliana (Mouse-ear cress) PE=3 SV=1	hypothetical protein CISIN_1g037155mg, partial [Citrus sinensis]
ZB03172	Molecular Function: anthranilate N-benzoyltransferase activity (GO:0047672);; Biological Process: response to karrikin (GO:0080167);;	--	Uncharacterized acetyltransferase At3g50280 GN=At3g50280 OS=Arabidopsis thaliana (Mouse-ear cress) PE=3 SV=1	hypothetical protein CICLE_v10031464mg [Citrus clementina]
ZB04902	--	--	Basic leucine zipper 1 GN=BZIP1 OS=Arabidopsis thaliana (Mouse-ear cress) PE=1 SV=1	hypothetical protein CICLE_v10027584mg [Citrus clementina]
ZB06498	--	--	Protein TRM32 GN=TRM32 OS=Arabidopsis thaliana (Mouse-ear cress) PE=2 SV=1	hypothetical protein CICLE_v10027797mg [Citrus clementina]
ZB16248	Cellular Component: nucleus (GO:0005634);; Biological Process: chromatin assembly or disassembly (GO:0006333);;	--	Histone chaperone ASF1B GN=F16F17.110 OS=Arabidopsis thaliana (Mouse-ear cress) PE=1 SV=1	hypothetical protein CICLE_v10016840mg [Citrus clementina]
ZB60648	Molecular Function: nucleic acid binding (GO:0003676);; Molecular Function: ATP binding (GO:0005524);; Molecular Function: ATP-dependent helicase activity (GO:0008026);;	Spliceosome (ko03040)	DEAD-box ATP-dependent RNA helicase 30 GN=RH30 OS=Arabidopsis thaliana (Mouse-ear cress) PE=2 SV=2	hypothetical protein CICLE_v10019394mg [Citrus clementina]
ZB41662	Molecular Function: ATP binding (GO:0005524);; Biological Process: obsolete ATP catabolic process (GO:0006200);; Cellular Component: membrane (GO:0016020);; Molecular Function: ATPase activity (GO:0016887);;	--	ABC transporter G family member 5 GN=T10F5.15 OS=Arabidopsis thaliana (Mouse-ear cress) PE=2 SV=1	hypothetical protein CISIN_1g006505mg [Citrus sinensis]
ZB12147	--	--	F-box protein At1g67340 GN=At1g67340 OS=Arabidopsis thaliana (Mouse-ear cress) PE=1 SV=1	hypothetical protein CISIN_1g015393mg [Citrus sinensis]
ZB22454	--	Plant hormone signal transduction (ko04075)	ABSCISIC ACID-INSENSITIVE 5-like protein 1 GN=F14L2.10 OS=Arabidopsis thaliana (Mouse-ear cress) PE=1 SV=1	PREDICTED: ABSCISIC ACID-INSENSITIVE 5-like protein 1 [Citrus sinensis]
ZB01438	Biological Process: amino acid transmembrane transport (GO:0003333);; Molecular Function: L-glutamate transmembrane transporter activity (GO:0005313);; Cellular Component: cytoplasm (GO:0005737);; Cellular Component: plasma membrane (GO:0005886);; Biological Process: protein targeting to membrane (GO:0006612);; Biological Process: nucleotide transport (GO:0006862);; Biological Process: ER to Golg…	--	Cationic amino acid transporter 1 GN=F7J7.60 OS=Arabidopsis thaliana (Mouse-ear cress) PE=1 SV=1	hypothetical protein CICLE_v10014647mg [Citrus clementina]
ZB14112	--	Plant hormone signal transduction (ko04075)	ABSCISIC ACID-INSENSITIVE 5-like protein 5 GN=T2P3 OS=Arabidopsis thaliana (Mouse-ear cress) PE=1 SV=1	hypothetical protein CICLE_v10001159mg [Citrus clementina]
ZB35977	--	--	--	hypothetical protein CICLE_v10027282mg [Citrus clementina]
ZB16446	--	--	Putative F-box protein PP2-B12 GN=PP2B12 OS=Arabidopsis thaliana (Mouse-ear cress) PE=3 SV=1	PREDICTED: F-box protein At2g02240-like [Citrus sinensis]
ZB43830	Molecular Function: iron ion binding (GO:0005506);; Biological Process: iron-sulfur cluster assembly (GO:0016226);; Molecular Function: iron-sulfur cluster binding (GO:0051536);;	--	Iron-sulfur cluster assembly protein 1 (Precursor) GN=ISU1 OS=Arabidopsis thaliana (Mouse-ear cress) PE=2 SV=1	PREDICTED: iron-sulfur cluster assembly protein 1-like [Citrus sinensis]
ZB30347	--	--	Ankyrin repeat-containing protein At3g12360 GN=At3g12360 OS=Arabidopsis thaliana (Mouse-ear cress) PE=2 SV=1	hypothetical protein CISIN_1g006054mg [Citrus sinensis]
ZB44811	Molecular Function: nucleic acid binding (GO:0003676);; Molecular Function: zinc ion binding (GO:0008270);;	--	--	PREDICTED: uncharacterized protein LOC102626134 [Citrus sinensis]
ZB47412	Molecular Function: peroxidase activity (GO:0004601);; Molecular Function: calcium ion binding (GO:0005509);; Cellular Component: integral component of membrane (GO:0016021);; Molecular Function: NAD(P)H oxidase activity (GO:0016174);; Biological Process: oxidation-reduction process (GO:0055114);;	Plant-pathogen interaction (ko04626)	Respiratory burst oxidase homolog protein A GN=RBOHA OS=Solanum tuberosum (Potato) PE=1 SV=1	hypothetical protein CICLE_v10018741mg [Citrus clementina]
ZB37419	--	--	--	PREDICTED: calmodulin-binding protein 60 A isoform X1 [Citrus sinensis]
ZB34708	Molecular Function: zinc ion binding (GO:0008270);; Molecular Function: mannitol dehydrogenase activity (GO:0046029);; Biological Process: oxidation-reduction process (GO:0055114);;	Phenylpropanoid biosynthesis (ko00940)	Probable mannitol dehydrogenase GN=CAD OS=Fragaria ananassa (Strawberry) PE=2 SV=1	hypothetical protein CISIN_1g0180941mg [Citrus sinensis]
ZB20314	--	Proteasome (ko03050)	26S proteasome non-ATPase regulatory subunit 2 homolog A GN=RPN1A OS=Arabidopsis thaliana (Mouse-ear cress) PE=1 SV=2	hypothetical protein CICLE_v10014210mg [Citrus clementina]
ZB11471	Biological Process: transcription, DNA-templated (GO:0006351);; Biological Process: regulation of cellular process (GO:0050794);;	Plant hormone signal transduction (ko04075)	Auxin-responsive protein IAA26 GN=MDC8.13 OS=Arabidopsis thaliana (Mouse-ear cress) PE=1 SV=2	hypothetical protein CICLE_v10026076mg [Citrus clementina]
ZB02357	Molecular Function: ATP binding (GO:0005524);; Biological Process: response to stress (GO:0006950);; Molecular Function: 2-alkenal reductase [NAD(P)] activity (GO:0032440);; Biological Process: oxidation-reduction process (GO:0055114);;	Spliceosome (ko03040);; Protein processing in endoplasmic reticulum (ko04141);; Endocytosis (ko04144)	Heat shock cognate 70 kDa protein GN=HSP70 OS=Petunia hybrida (Petunia) PE=2 SV=1	PREDICTED: heat shock 70 kDa protein 18-like [Citrus sinensis]
ZB02516	--	--	--	PREDICTED: uncharacterized protein LOC102622403 [Citrus sinensis]
ZB41341	Cellular Component: mitochondrial inner membrane presequence translocase complex (GO:0005744);; Biological Process: protein transport (GO:0015031);; Molecular Function: P-P-bond-hydrolysis-driven protein transmembrane transporter activity (GO:0015450);; Cellular Component: integral component of membrane (GO:0016021);; Biological Process: terpenoid biosynthetic process (GO:0016114);;	--	Mitochondrial import inner membrane translocase subunit TIM23-3 OS=Arabidopsis thaliana (Mouse-ear cress) PE=2 SV=1	hypothetical protein CICLE_v10002602mg [Citrus clementina]
ZB17621	--	--	--	PREDICTED: phosphatidylinositol transfer protein 1-like isoform X1 [Citrus sinensis]
ZB23385	--	--	--	hypothetical protein CICLE_v10017099mg [Citrus clementina]
ZB56326	--	--	Flavonoid 4&apos;-O-methyltransferase OS=Glycine max (Soybean) PE=1 SV=1	PREDICTED: isoflavone 4&apos;-O-methyltransferase-like [Citrus sinensis]
ZB42039	--	Endocytosis (ko04144)	--	hypothetical protein CICLE_v10028214mg [Citrus clementina]
ZB01318	Molecular Function: catalytic activity (GO:0003824);; Biological Process: metabolic process (GO:0008152);;	Galactose metabolism (ko00052)	Probable galactinol--sucrose galactosyltransferase 2 GN=T8H10.120 OS=Arabidopsis thaliana (Mouse-ear cress) PE=2 SV=2	PREDICTED: probable galactinol--sucrose galactosyltransferase 2 [Citrus sinensis]
ZB43935	--	--	Methylesterase 10 GN=MES10 OS=Arabidopsis thaliana (Mouse-ear cress) PE=2 SV=1	hypothetical protein CICLE_v10026307mg [Citrus clementina]
ZB49194	--	--	Probable membrane-associated kinase regulator 1 GN=MAKR1 OS=Arabidopsis thaliana (Mouse-ear cress) PE=1 SV=1	hypothetical protein CICLE_v10005353mg [Citrus clementina]
ZB45040	--	--	Protein YLS9 GN=F11F19.11 OS=Arabidopsis thaliana (Mouse-ear cress) PE=2 SV=1	hypothetical protein CICLE_v10012678mg [Citrus clementina]
ZB10602	Biological Process: transcription, DNA-templated (GO:0006351);;	--	Ethylene-responsive transcription factor ERF061 GN=ERF061 OS=Arabidopsis thaliana (Mouse-ear cress) PE=2 SV=1	PREDICTED: ethylene-responsive transcription factor ERF061 [Citrus sinensis]
ZB39684	Cellular Component: chromosome (GO:0005694);; Molecular Function: phosphatase activity (GO:0016791);; Biological Process: cellular metabolic process (GO:0044237);;	--	Mitochondrial import inner membrane translocase subunit TIM50 (Precursor) GN=TIM50 OS=Phytophthora infestans (Potato late blight fungus) PE=2 SV=1	PREDICTED: CTD small phosphatase-like protein 2 [Citrus sinensis]
ZB45434	--	--	Ninja-family protein AFP2 GN=AFP2 OS=Arabidopsis thaliana (Mouse-ear cress) PE=1 SV=1	PREDICTED: ninja-family protein AFP3-like isoform X2 [Citrus sinensis]
ZB47754	Molecular Function: protein serine/threonine phosphatase activity (GO:0004722);; Biological Process: protein dephosphorylation (GO:0006470);; Molecular Function: metal ion binding (GO:0046872);;	--	Probable protein phosphatase 2C 2 OS=Oryza sativa subsp. japonica (Rice) PE=2 SV=1	hypothetical protein CICLE_v10020453mg [Citrus clementina]
ZB02523	--	--	Caffeoylshikimate esterase GN=CSE OS=Arabidopsis thaliana (Mouse-ear cress) PE=1 SV=1	hypothetical protein CICLE_v10032149mg [Citrus clementina]
ZB12336	--	--	--	PREDICTED: DNA ligase 1 [Citrus sinensis]
ZB05020	Biological Process: polysaccharide catabolic process (GO:0000272);; Molecular Function: beta-amylase activity (GO:0016161);;	Starch and sucrose metabolism (ko00500)	Beta-amylase 1, chloroplastic (Precursor) GN=F14O13.12 OS=Arabidopsis thaliana (Mouse-ear cress) PE=1 SV=1	PREDICTED: beta-amylase 1, chloroplastic [Citrus sinensis]
ZB38023	Molecular Function: transferase activity, transferring phosphorus-containing groups (GO:0016772);;	--	Probable serine/threonine-protein kinase At1g18390 (Precursor) GN=At1g18390 OS=Arabidopsis thaliana (Mouse-ear cress) PE=2 SV=2	PREDICTED: probable serine/threonine-protein kinase At1g18390 isoform X2 [Citrus sinensis]
ZB48657	Molecular Function: DNA binding (GO:0003677);; Biological Process: regulation of transcription, DNA-templated (GO:0006355);; Biological Process: response to wounding (GO:0009611);; Biological Process: negative regulation of abscisic acid-activated signaling pathway (GO:0009788);;	--	NAC domain-containing protein 2 GN=T1N6.12 OS=Arabidopsis thaliana (Mouse-ear cress) PE=2 SV=2	hypothetical protein CICLE_v10001976mg [Citrus clementina]
ZB17503	Molecular Function: transporter activity (GO:0005215);; Biological Process: transport (GO:0006810);; Cellular Component: integral component of membrane (GO:0016021);;	--	Aquaporin PIP2-4 GN=PIP2-4 OS=Zea mays (Maize) PE=1 SV=1	hypothetical protein CICLE_v10012379mg [Citrus clementina]
ZB20982	--	--	--	hypothetical protein CICLE_v10017191mg [Citrus clementina]
ZB35697	--	Plant hormone signal transduction (ko04075)	Protein phosphatase 2C 56 GN=ABI1 OS=Arabidopsis thaliana (Mouse-ear cress) PE=1 SV=2	PREDICTED: protein phosphatase 2C 77 [Citrus sinensis]
ZB51325	--	--	Probable E3 ubiquitin-protein ligase XBOS34 OS=Oryza sativa subsp. japonica (Rice) PE=2 SV=1	hypothetical protein CICLE_v10027818mg [Citrus clementina]
ZB08872	Molecular Function: transporter activity (GO:0005215);; Biological Process: transport (GO:0006810);; Cellular Component: integral component of membrane (GO:0016021);;	--	Probable aquaporin PIP1-2 OS=Oryza sativa subsp. japonica (Rice) PE=2 SV=3	hypothetical protein CICLE_v10012384mg [Citrus clementina]
ZB46654	--	Inositol phosphate metabolism (ko00562);; Phosphatidylinositol signaling system (ko04070)	Inositol-tetrakisphosphate 1-kinase 2 GN=ITPK2 OS=Arabidopsis thaliana (Mouse-ear cress) PE=2 SV=2	PREDICTED: inositol-tetrakisphosphate 1-kinase 3 isoform X1 [Citrus sinensis]
ZB29709	--	--	Probable S-adenosylmethionine-dependent methyltransferase At5g38100 GN=At5g38100 OS=Arabidopsis thaliana (Mouse-ear cress) PE=2 SV=1	PREDICTED: probable S-adenosylmethionine-dependent methyltransferase At5g38780 [Citrus sinensis]
ZB24905	Biological Process: carbohydrate metabolic process (GO:0005975);; Molecular Function: glucan endo-1,3-beta-D-glucosidase activity (GO:0042973);;	--	Glucan endo-1,3-beta-glucosidase 14 (Precursor) GN=At2g27500 OS=Arabidopsis thaliana (Mouse-ear cress) PE=1 SV=2	hypothetical protein CICLE_v10028637mg [Citrus clementina]
ZB42251	Molecular Function: aspartic-type endopeptidase activity (GO:0004190);; Biological Process: proteolysis (GO:0006508);;	--	Basic 7S globulin 2 low kDa subunit (Precursor) OS=Glycine max (Soybean) PE=1 SV=1	PREDICTED: basic 7S globulin 2-like [Gossypium raimondii]
ZB15513	--	--	--	PREDICTED: uncharacterized protein LOC102610018 [Citrus sinensis]
ZB32728	Molecular Function: transcription cofactor activity (GO:0003712);; Molecular Function: histone acetyltransferase activity (GO:0004402);; Cellular Component: nucleus (GO:0005634);; Biological Process: regulation of transcription, DNA-templated (GO:0006355);; Molecular Function: zinc ion binding (GO:0008270);; Biological Process: histone acetylation (GO:0016573);;	--	BTB/POZ and TAZ domain-containing protein 1 GN=BT1 OS=Arabidopsis thaliana (Mouse-ear cress) PE=1 SV=1	hypothetical protein CICLE_v10020762mg [Citrus clementina]
ZB20929	--	--	--	PREDICTED: cysteine-rich and transmembrane domain-containing protein A-like isoform X1 [Citrus sinensis]
ZB22291	--	--	Oxysterol-binding protein-related protein 3A GN=T7H20.150 OS=Arabidopsis thaliana (Mouse-ear cress) PE=1 SV=1	hypothetical protein CICLE_v10011693mg [Citrus clementina]
ZB31478	--	--	--	PREDICTED: uncharacterized protein LOC102626629 [Citrus sinensis]
ZB13595	--	--	Septin and tuftelin-interacting protein 1 homolog 1 GN=STIPL1 OS=Arabidopsis thaliana (Mouse-ear cress) PE=2 SV=1	PREDICTED: septin and tuftelin-interacting protein 1 homolog 1-like [Citrus sinensis]
ZB14366	Biological Process: transcription, DNA-templated (GO:0006351);; Biological Process: response to auxin (GO:0009733);; Biological Process: regulation of cellular process (GO:0050794);;	Plant hormone signal transduction (ko04075)	Auxin-responsive protein IAA29 GN=IAA29 OS=Arabidopsis thaliana (Mouse-ear cress) PE=2 SV=2	PREDICTED: auxin-responsive protein IAA29 [Citrus sinensis]
ZB56880	Molecular Function: binding (GO:0005488);;	--	Myb-related protein 306 OS=Antirrhinum majus (Garden snapdragon) PE=2 SV=1	PREDICTED: myb-related protein 306-like [Citrus sinensis]
ZB38829	--	--	--	PREDICTED: uncharacterized protein LOC102622403 [Citrus sinensis]
ZB31291	Cellular Component: integral component of membrane (GO:0016021);;	--	Proline transporter 1 GN=PROT1 OS=Arabidopsis thaliana (Mouse-ear cress) PE=1 SV=1	hypothetical protein CICLE_v10031324mg [Citrus clementina]
ZB45045	--	--	F-box protein At3g07870 GN=At3g07870 OS=Arabidopsis thaliana (Mouse-ear cress) PE=2 SV=1	hypothetical protein CISIN_1g015251mg [Citrus sinensis]
ZBnew22124	--	--	Protein TOPLESS OS=Arabidopsis thaliana OX=3702 GN=TPL PE=1 SV=1	hypothetical protein CISIN_1g003871mg [Citrus sinensis]
ZB17475	--	--	--	uncharacterized serine-rich protein C215.13 [Jatropha curcas]
ZB47243	Molecular Function: nucleotide binding (GO:0000166);; Cellular Component: heterotrimeric G-protein complex (GO:0005834);; Molecular Function: myosin heavy chain kinase activity (GO:0016905);; Cellular Component: Cul4-RING E3 ubiquitin ligase complex (GO:0080008);;	--	Protein Mut11 GN=Mut11 OS=Chlamydomonas reinhardtii (Chlamydomonas smithii) PE=2 SV=1	hypothetical protein CICLE_v10021263mg [Citrus clementina]
ZB46383	--	Ubiquitin mediated proteolysis (ko04120)	F-box protein SKP2A GN=SKP2A OS=Arabidopsis thaliana (Mouse-ear cress) PE=1 SV=1	PREDICTED: F-box protein SKP2A-like [Citrus sinensis]
ZB01869	Biological Process: signal transduction (GO:0007165);;	Circadian rhythm - plant (ko04712)	Two-component response regulator-like APRR5 GN=APRR5 OS=Arabidopsis thaliana (Mouse-ear cress) PE=1 SV=2	hypothetical protein CICLE_v10019177mg [Citrus clementina]
ZB51559	Molecular Function: hydrolase activity, hydrolyzing O-glycosyl compounds (GO:0004553);; Biological Process: carbohydrate metabolic process (GO:0005975);;	--	Glucan endo-1,3-beta-glucosidase 14 (Precursor) GN=At2g27500 OS=Arabidopsis thaliana (Mouse-ear cress) PE=1 SV=2	hypothetical protein CICLE_v10008555mg [Citrus clementina]
ZB36341	--	--	--	hypothetical protein CISIN_1g031000mg [Citrus sinensis]
ZB39459	--	--	--	hypothetical protein CISIN_1g046630mg [Citrus sinensis]
ZB31726	Cellular Component: mitochondrion (GO:0005739);; Biological Process: response to cold (GO:0009409);; Biological Process: response to water deprivation (GO:0009414);; Biological Process: response to abscisic acid (GO:0009737);; Biological Process: hyperosmotic salinity response (GO:0042538);;	--	--	hypothetical protein CICLE_v10008348mg [Citrus clementina]
ZB34379	--	--	--	hypothetical protein CISIN_1g015229mg [Citrus sinensis]
ZB24865	Molecular Function: peroxidase activity (GO:0004601);; Biological Process: response to oxidative stress (GO:0006979);; Molecular Function: heme binding (GO:0020037);; Molecular Function: metal ion binding (GO:0046872);; Biological Process: oxidation-reduction process (GO:0055114);;	Phenylpropanoid biosynthesis (ko00940)	Peroxidase 4 {ECO:0000250|UniProtKB:Q42578} (Precursor) OS=Vitis vinifera (Grape) PE=1 SV=1	PREDICTED: peroxidase 4-like [Citrus sinensis]
ZB26254	Biological Process: regulation of biological process (GO:0050789);;	--	B3 domain-containing transcription repressor VAL1 GN=T6B20.17 OS=Arabidopsis thaliana (Mouse-ear cress) PE=1 SV=1	hypothetical protein CICLE_v10000225mg [Citrus clementina]
ZB35270	--	--	--	hypothetical protein CICLE_v10026716mg [Citrus clementina]
ZB20839	--	--	--	hypothetical protein CICLE_v10002231mg [Citrus clementina]
ZB56457	Biological Process: arginine catabolic process (GO:0006527);; Biological Process: response to oxidative stress (GO:0006979);; Biological Process: spermidine biosynthetic process (GO:0008295);; Molecular Function: arginine decarboxylase activity (GO:0008792);; Biological Process: response to cold (GO:0009409);; Biological Process: putrescine biosynthetic process (GO:0009446);; Biological Process: …	Arginine and proline metabolism (ko00330)	Arginine decarboxylase OS=Pisum sativum (Garden pea) PE=2 SV=1	hypothetical protein CISIN_1g004438mg [Citrus sinensis]
ZB53743	Cellular Component: nucleus (GO:0005634);; Biological Process: regulation of transcription, DNA-templated (GO:0006355);; Biological Process: regulation of translation (GO:0006417);; Cellular Component: plastid (GO:0009536);; Biological Process: auxin-activated signaling pathway (GO:0009734);; Molecular Function: protein dimerization activity (GO:0046983);;	Plant hormone signal transduction (ko04075)	Auxin-induced protein 22D GN=AUX22D OS=Vigna radiata var. radiata (Mung bean) PE=2 SV=1	hypothetical protein CICLE_v10022370mg [Citrus clementina]
ZB30404	Molecular Function: iron ion binding (GO:0005506);; Cellular Component: Golgi apparatus (GO:0005794);; Molecular Function: oxidoreductase activity, acting on paired donors, with incorporation or reduction of molecular oxygen, 2-oxoglutarate as one donor, and incorporation of one atom each of oxygen into both donors (GO:0016706);; Biological Process: peptidyl-proline hydroxylation to 4-hydroxy-L-p…	Arginine and proline metabolism (ko00330)	Probable prolyl 4-hydroxylase 9 (Precursor) GN=P4H9 OS=Arabidopsis thaliana (Mouse-ear cress) PE=2 SV=1	PREDICTED: probable prolyl 4-hydroxylase 9 [Citrus sinensis]
ZB35897	Molecular Function: zinc ion binding (GO:0008270);; Molecular Function: oxidoreductase activity (GO:0016491);; Biological Process: oxidation-reduction process (GO:0055114);;	--	2-methylene-furan-3-one reductase (Precursor) GN=EO OS=Solanum lycopersicum (Tomato) PE=1 SV=1	PREDICTED: 2-methylene-furan-3-one reductase-like [Citrus sinensis]
ZB29666	Molecular Function: DNA binding (GO:0003677);; Cellular Component: nucleus (GO:0005634);; Biological Process: regulation of transcription, DNA-templated (GO:0006355);; Biological Process: response to water deprivation (GO:0009414);; Biological Process: response to abscisic acid (GO:0009737);;	--	NAC domain-containing protein 72 GN=F27G19.10 OS=Arabidopsis thaliana (Mouse-ear cress) PE=2 SV=1	hypothetical protein CICLE_v10008812mg [Citrus clementina]
ZB25562	--	--	--	hypothetical protein CISIN_1g033545mg [Citrus sinensis]
ZB13546	--	--	--	hypothetical protein CICLE_v10026797mg [Citrus clementina]
ZB24470	--	--	Transcription factor BEE 3 GN=F25P22.25 OS=Arabidopsis thaliana (Mouse-ear cress) PE=2 SV=1	PREDICTED: transcription factor BEE 3 [Citrus sinensis]
ZB49518	--	--	Early light-induced protein, chloroplastic (Precursor) OS=Pisum sativum (Garden pea) PE=2 SV=1	hypothetical protein CICLE_v10006006mg [Citrus clementina]
ZB33639	Biological Process: metabolic process (GO:0008152);; Molecular Function: transferase activity, transferring hexosyl groups (GO:0016758);;	--	UDP-glycosyltransferase 74F1 GN=UGT74F1 OS=Arabidopsis thaliana (Mouse-ear cress) PE=1 SV=1	PREDICTED: UDP-glycosyltransferase 74E2-like [Citrus sinensis]
ZB29439	Biological Process: response to stress (GO:0006950);;	--	Universal stress protein A-like protein GN=At3g01520 OS=Arabidopsis thaliana (Mouse-ear cress) PE=1 SV=2	hypothetical protein CICLE_v10022542mg [Citrus clementina]
ZB31268	Biological Process: transcription, DNA-templated (GO:0006351);;	--	Ethylene-responsive transcription factor ERF008 GN=ERF008 OS=Arabidopsis thaliana (Mouse-ear cress) PE=2 SV=1	PREDICTED: ethylene-responsive transcription factor ERF011 [Citrus sinensis]
ZB52617	Molecular Function: calcium ion binding (GO:0005509);; Biological Process: phosphatidylglycerol biosynthetic process (GO:0006655);; Molecular Function: transferase activity, transferring acyl groups (GO:0016746);;	Glycerophospholipid metabolism (ko00564);; Ether lipid metabolism (ko00565)	Lysophospholipid acyltransferase LPEAT2 GN=LPEAT2 OS=Arabidopsis thaliana (Mouse-ear cress) PE=1 SV=1	hypothetical protein CICLE_v10019439mg [Citrus clementina]
ZB55726	Molecular Function: catalytic activity (GO:0003824);; Biological Process: metabolic process (GO:0008152);;	Galactose metabolism (ko00052)	Probable galactinol--sucrose galactosyltransferase 2 GN=T8H10.120 OS=Arabidopsis thaliana (Mouse-ear cress) PE=2 SV=2	hypothetical protein CISIN_1g003500mg [Citrus sinensis]
ZB43691	--	--	Endoribonuclease Dicer homolog 1 GN=T25K16.4 OS=Arabidopsis thaliana (Mouse-ear cress) PE=1 SV=2	hypothetical protein CICLE_v10018447mg [Citrus clementina]
ZB40688	Molecular Function: phosphatidylethanolamine binding (GO:0008429);; Biological Process: seed dormancy process (GO:0010162);; Biological Process: myo-inositol hexakisphosphate biosynthetic process (GO:0010264);; Biological Process: positive regulation of transcription, DNA-templated (GO:0045893);;	--	--	hypothetical protein CICLE_v10012687mg [Citrus clementina]
ZB37080	Molecular Function: zinc ion binding (GO:0008270);;	--	PHD finger protein At1g33420 GN=At1g33420 OS=Arabidopsis thaliana (Mouse-ear cress) PE=1 SV=1	hypothetical protein CICLE_v10025026mg [Citrus clementina]
ZB33109	Biological Process: carbohydrate metabolic process (GO:0005975);; Molecular Function: glucan endo-1,3-beta-D-glucosidase activity (GO:0042973);; Cellular Component: anchored component of plasma membrane (GO:0046658);;	--	Glucan endo-1,3-beta-glucosidase 8 (Precursor) GN=At1g64760 OS=Arabidopsis thaliana (Mouse-ear cress) PE=1 SV=2	hypothetical protein CISIN_1g011532mg [Citrus sinensis]
ZB04400	Molecular Function: copper ion binding (GO:0005507);; Molecular Function: L-ascorbate oxidase activity (GO:0008447);; Biological Process: vegetative to reproductive phase transition of meristem (GO:0010228);; Biological Process: lignin catabolic process (GO:0046274);; Biological Process: response to copper ion (GO:0046688);; Cellular Component: apoplast (GO:0048046);; Molecular Function: hydroqui…	--	Laccase-7 (Precursor) GN=LAC7 OS=Arabidopsis thaliana (Mouse-ear cress) PE=2 SV=1	PREDICTED: laccase-7-like [Citrus sinensis]
ZB08363	Molecular Function: serine-type endopeptidase inhibitor activity (GO:0004867);; Molecular Function: transferase activity (GO:0016740);;	--	Serpin-ZX GN=At1g47710 OS=Arabidopsis thaliana (Mouse-ear cress) PE=1 SV=1	PREDICTED: serpin-ZX-like [Citrus sinensis]
ZB02731	--	--	NAC domain-containing protein 21/22 OS=Arabidopsis thaliana (Mouse-ear cress) PE=1 SV=2	PREDICTED: NAC domain-containing protein 21/22 isoform X2 [Citrus sinensis]
ZB54183	Molecular Function: transcription factor activity, sequence-specific DNA binding (GO:0003700);; Cellular Component: plasma membrane (GO:0005886);; Biological Process: regulation of transcription, DNA-templated (GO:0006355);; Biological Process: membrane fusion (GO:0006944);; Molecular Function: zinc ion binding (GO:0008270);; Molecular Function: actin filament binding (GO:0051015);; Biological Pr…	--	LIM domain-containing protein WLIM1 {ECO:0000305} OS=Arabidopsis thaliana (Mouse-ear cress) PE=1 SV=1	hypothetical protein CICLE_v10002540mg [Citrus clementina]
ZB29499	Molecular Function: transcription cofactor activity (GO:0003712);; Molecular Function: histone acetyltransferase activity (GO:0004402);; Cellular Component: nucleus (GO:0005634);; Biological Process: regulation of transcription, DNA-templated (GO:0006355);; Molecular Function: zinc ion binding (GO:0008270);; Biological Process: histone acetylation (GO:0016573);;	--	BTB/POZ and TAZ domain-containing protein 1 GN=BT1 OS=Arabidopsis thaliana (Mouse-ear cress) PE=1 SV=1	hypothetical protein CICLE_v10020762mg [Citrus clementina]
ZB39212	--	--	--	PREDICTED: uncharacterized protein LOC102615817 [Citrus sinensis]
ZB57886	Cellular Component: vacuolar membrane (GO:0005774);; Cellular Component: Golgi apparatus (GO:0005794);; Cellular Component: plasmodesma (GO:0009506);;	--	Hypersensitive-induced response protein 4 GN=HIR4 OS=Arabidopsis thaliana (Mouse-ear cress) PE=1 SV=1	PREDICTED: hypersensitive-induced response protein 4 [Citrus sinensis]
ZB26585	--	--	--	uncharacterized protein LOC18776689 [Prunus persica]
ZB51037	--	--	Isoflavone reductase-like protein OS=Olea europaea (Common olive) PE=1 SV=1	PREDICTED: isoflavone reductase-like protein [Citrus sinensis]
ZB52952	Molecular Function: diacylglycerol kinase activity (GO:0004143);; Biological Process: protein kinase C-activating G-protein coupled receptor signaling pathway (GO:0007205);; Biological Process: phosphorylation (GO:0016310);; Biological Process: intracellular signal transduction (GO:0035556);;	Glycerolipid metabolism (ko00561);; Glycerophospholipid metabolism (ko00564);; Phosphatidylinositol signaling system (ko04070)	Diacylglycerol kinase 1 GN=DGK1 OS=Arabidopsis thaliana (Mouse-ear cress) PE=1 SV=2	PREDICTED: diacylglycerol kinase 1 [Citrus sinensis]
ZB55239	Cellular Component: integral component of membrane (GO:0016021);; Biological Process: transmembrane transport (GO:0055085);;	--	Cation/calcium exchanger 5 GN=F7G19.17 OS=Arabidopsis thaliana (Mouse-ear cress) PE=2 SV=1	hypothetical protein CISIN_1g009779mg [Citrus sinensis]
ZB13379	--	--	--	hypothetical protein COLO4_17734 [Corchorus olitorius]
ZB25426	--	--	Inactive disease resistance protein RPS4 {ECO:0000303|PubMed:10571887} GN=RPS4 OS=Arabidopsis thaliana (Mouse-ear cress) PE=3 SV=1	hypothetical protein CISIN_1g011891mg [Citrus sinensis]
ZB10384	--	--	U-box domain-containing protein 21 GN=PUB21 OS=Arabidopsis thaliana (Mouse-ear cress) PE=2 SV=1	PREDICTED: U-box domain-containing protein 21 [Citrus sinensis]
ZB28991	--	--	--	hypothetical protein CICLE_v100095921mg, partial [Citrus clementina]
ZB45684	--	--	Embryonic protein DC-8 OS=Daucus carota (Wild carrot) PE=3 SV=1	hypothetical protein CICLE_v10013512mg [Citrus clementina]
ZB31372	--	--	Protein PLANT CADMIUM RESISTANCE 2 GN=PCR2 OS=Arabidopsis thaliana (Mouse-ear cress) PE=1 SV=1	hypothetical protein CICLE_v10016920mg [Citrus clementina]
ZB43993	--	--	Cellulose synthase-like protein G2 OS=Arabidopsis thaliana (Mouse-ear cress) PE=2 SV=1	hypothetical protein CICLE_v10004394mg [Citrus clementina]
ZB09758	Biological Process: metabolic process (GO:0008152);; Molecular Function: carbon-sulfur lyase activity (GO:0016846);; Molecular Function: pyridoxal phosphate binding (GO:0030170);;	--	Tryptophan aminotransferase-related protein 4 OS=Arabidopsis thaliana (Mouse-ear cress) PE=2 SV=2	hypothetical protein CICLE_v10003681mg [Citrus clementina]
ZB49906	Cellular Component: integral component of membrane (GO:0016021);;	--	--	hypothetical protein CISIN_1g023730mg [Citrus sinensis]
ZB16042	--	Thiamine metabolism (ko00730)	Phosphomethylpyrimidine synthase, chloroplastic (Precursor) GN=T27A16.27 OS=Arabidopsis thaliana (Mouse-ear cress) PE=1 SV=1	hypothetical protein CICLE_v10027988mg [Citrus clementina]
ZB22994	--	--	--	hypothetical protein CICLE_v10002541mg [Citrus clementina]
ZB29310	Molecular Function: iron ion binding (GO:0005506);; Biological Process: fatty acid biosynthetic process (GO:0006633);; Molecular Function: oxidoreductase activity, acting on paired donors, with oxidation of a pair of donors resulting in the reduction of molecular oxygen to two molecules of water (GO:0016717);; Molecular Function: heme binding (GO:0020037);; Biological Process: oxidation-reduction…	--	Delta(8)-fatty-acid desaturase 2 GN=SLD2 OS=Arabidopsis thaliana (Mouse-ear cress) PE=1 SV=1	hypothetical protein CICLE_v10020141mg [Citrus clementina]
ZB41994	--	--	--	hypothetical protein CICLE_v10002949mg [Citrus clementina]
ZB01609	Molecular Function: long-chain-alcohol oxidase activity (GO:0046577);; Molecular Function: flavin adenine dinucleotide binding (GO:0050660);; Biological Process: oxidation-reduction process (GO:0055114);;	--	Long-chain-alcohol oxidase FAO4A GN=FAO4A OS=Arabidopsis thaliana (Mouse-ear cress) PE=3 SV=2	PREDICTED: long-chain-alcohol oxidase FAO4A [Citrus sinensis]
ZB55148	Molecular Function: ATP binding (GO:0005524);; Biological Process: cation transport (GO:0006812);; Cellular Component: integral component of membrane (GO:0016021);; Molecular Function: cation-transporting ATPase activity (GO:0019829);; Molecular Function: metal ion binding (GO:0046872);;	--	Calcium-transporting ATPase 4, endoplasmic reticulum-type GN=ECA4 OS=Arabidopsis thaliana (Mouse-ear cress) PE=2 SV=2	PREDICTED: calcium-transporting ATPase 4, endoplasmic reticulum-type-like [Citrus sinensis]
ZB19608	--	--	--	PREDICTED: uncharacterized protein LOC102625397 [Citrus sinensis]
ZB23883	Cellular Component: integral component of membrane (GO:0016021);; Biological Process: transmembrane transport (GO:0055085);;	--	Guard cell S-type anion channel SLAC1 OS=Arabidopsis thaliana (Mouse-ear cress) PE=1 SV=1	hypothetical protein CISIN_1g008007mg [Citrus sinensis]
ZB27659	--	Peroxisome (ko04146)	Peroxisomal membrane protein PMP22 GN=PMP22 OS=Arabidopsis thaliana (Mouse-ear cress) PE=1 SV=1	hypothetical protein CICLE_v10016857mg [Citrus clementina]
ZB44623	Molecular Function: calcium ion binding (GO:0005509);; Biological Process: response to auxin (GO:0009733);; Biological Process: response to karrikin (GO:0080167);;	--	Calcium-binding protein PBP1 GN=F24B18.11 OS=Arabidopsis thaliana (Mouse-ear cress) PE=1 SV=1	PREDICTED: calcium-binding protein PBP1-like [Populus euphratica]
ZB56929	Molecular Function: sugar:proton symporter activity (GO:0005351);; Cellular Component: integral component of membrane (GO:0016021);; Molecular Function: 2-alkenal reductase [NAD(P)] activity (GO:0032440);; Biological Process: carbohydrate transmembrane transport (GO:0034219);; Biological Process: oxidation-reduction process (GO:0055114);;	--	Probable plastidic glucose transporter 2 GN=At1g67300 OS=Arabidopsis thaliana (Mouse-ear cress) PE=2 SV=1	hypothetical protein CICLE_v10008115mg [Citrus clementina]
ZB03668	--	Circadian rhythm - plant (ko04712)	Protein SPA1-RELATED 2 OS=Arabidopsis thaliana (Mouse-ear cress) PE=1 SV=2	PREDICTED: protein SPA1-RELATED 2 isoform X1 [Citrus sinensis]
ZB48494	Cellular Component: nucleus (GO:0005634);; Biological Process: chromatin assembly or disassembly (GO:0006333);;	--	Histone chaperone ASF1B GN=F16F17.110 OS=Arabidopsis thaliana (Mouse-ear cress) PE=1 SV=1	hypothetical protein CICLE_v10016840mg [Citrus clementina]
ZB54595	--	--	Putative DNA-binding protein ESCAROLA GN=ESC OS=Arabidopsis thaliana (Mouse-ear cress) PE=2 SV=1	AT-hook motif nuclear-localized protein 25-like [Hevea brasiliensis]
ZB14641	Molecular Function: binding (GO:0005488);;	--	Transcription factor DIVARICATA GN=DIVARICATA OS=Antirrhinum majus (Garden snapdragon) PE=2 SV=1	hypothetical protein CICLE_v10016071mg [Citrus clementina]
ZB22618	Cellular Component: mitochondrial inner membrane presequence translocase complex (GO:0005744);; Biological Process: intracellular protein transport (GO:0006886);; Molecular Function: P-P-bond-hydrolysis-driven protein transmembrane transporter activity (GO:0015450);; Cellular Component: integral component of membrane (GO:0016021);;	--	Mitochondrial import inner membrane translocase subunit TIM17-1 OS=Arabidopsis thaliana (Mouse-ear cress) PE=2 SV=1	PREDICTED: mitochondrial import inner membrane translocase subunit TIM17-2 [Citrus sinensis]
ZB56898	Molecular Function: calcium ion binding (GO:0005509);;	--	--	hypothetical protein CICLE_v10026425mg [Citrus clementina]
ZB21783	--	--	Light-inducible protein CPRF2 GN=CPRF2 OS=Petroselinum crispum (Parsley) PE=2 SV=2	hypothetical protein CISIN_1g013166mg [Citrus sinensis]
ZB41150	Biological Process: L-arabinose metabolic process (GO:0046373);; Molecular Function: alpha-L-arabinofuranosidase activity (GO:0046556);;	Amino sugar and nucleotide sugar metabolism (ko00520)	Alpha-L-arabinofuranosidase 1 (Precursor) GN=T7M13.18 OS=Arabidopsis thaliana (Mouse-ear cress) PE=1 SV=1	hypothetical protein CICLE_v10011228mg [Citrus clementina]
ZB31193	--	--	--	hypothetical protein CISIN_1g013227mg [Citrus sinensis]
ZB01632	--	--	LOB domain-containing protein 4 GN=T19E23.11 OS=Arabidopsis thaliana (Mouse-ear cress) PE=2 SV=1	hypothetical protein CICLE_v10016993mg [Citrus clementina]
ZB45659	Biological Process: protein O-linked glycosylation (GO:0006493);; Molecular Function: transferase activity, transferring glycosyl groups (GO:0016757);;	Other types of O-glycan biosynthesis (ko00514)	Probable UDP-N-acetylglucosamine--peptide N-acetylglucosaminyltransferase SEC GN=SEC OS=Arabidopsis thaliana (Mouse-ear cress) PE=2 SV=1	hypothetical protein CICLE_v10018711mg [Citrus clementina]
ZBnew2812	Molecular Function: protein kinase activity (GO:0004672);; Molecular Function: ATP binding (GO:0005524);; Biological Process: protein phosphorylation (GO:0006468);; Cellular Component: integral component of membrane (GO:0016021);;	--	MDIS1-interacting receptor like kinase 2 OS=Arabidopsis thaliana OX=3702 GN=MIK2 PE=1 SV=3	MDIS1-interacting receptor like kinase 2-like [Citrus clementina]
ZB47802	--	--	--	hypothetical protein CISIN_1g045147mg, partial [Citrus sinensis]
ZB54961	Molecular Function: ATP binding (GO:0005524);; Molecular Function: microtubule-severing ATPase activity (GO:0008568);;	--	Cell division control protein 48 homolog D GN=CDC48D OS=Arabidopsis thaliana (Mouse-ear cress) PE=1 SV=1	hypothetical protein CISIN_1g006700mg [Citrus sinensis]
ZB52988	--	--	Ninja-family protein AFP2 GN=AFP2 OS=Arabidopsis thaliana (Mouse-ear cress) PE=1 SV=1	PREDICTED: ninja-family protein AFP3-like isoform X2 [Citrus sinensis]
ZB22060	--	--	Synaptotagmin-5 GN=T25N20.15 OS=Arabidopsis thaliana (Mouse-ear cress) PE=2 SV=1	hypothetical protein CICLE_v10007855mg [Citrus clementina]
ZB50678	Molecular Function: iron ion binding (GO:0005506);; Cellular Component: Golgi apparatus (GO:0005794);; Molecular Function: oxidoreductase activity, acting on paired donors, with incorporation or reduction of molecular oxygen, 2-oxoglutarate as one donor, and incorporation of one atom each of oxygen into both donors (GO:0016706);; Biological Process: peptidyl-proline hydroxylation to 4-hydroxy-L-p…	Arginine and proline metabolism (ko00330)	Probable prolyl 4-hydroxylase 9 (Precursor) GN=P4H9 OS=Arabidopsis thaliana (Mouse-ear cress) PE=2 SV=1	PREDICTED: probable prolyl 4-hydroxylase 9 [Citrus sinensis]
ZB47740	--	--	Ninja-family protein AFP3 GN=AFP3 OS=Arabidopsis thaliana (Mouse-ear cress) PE=1 SV=1	hypothetical protein CICLE_v10019961mg [Citrus clementina]
ZB54585	Molecular Function: calcium ion binding (GO:0005509);; Cellular Component: nucleus (GO:0005634);; Cellular Component: cytosol (GO:0005829);;	--	--	hypothetical protein CICLE_v10033019mg [Citrus clementina]
ZB05964	--	--	Ethylene-responsive transcription factor ERF118 GN=ERF118 OS=Arabidopsis thaliana (Mouse-ear cress) PE=2 SV=1	hypothetical protein CICLE_v10032059mg [Citrus clementina]
ZB44635	Cellular Component: membrane (GO:0016020);;	--	--	hypothetical protein CISIN_1g015504mg [Citrus sinensis]
ZB04034	--	--	--	hypothetical protein CICLE_v10015945mg [Citrus clementina]
ZB17856	Molecular Function: calcium ion binding (GO:0005509);; Cellular Component: cytoplasm (GO:0005737);; Cellular Component: plasma membrane (GO:0005886);; Biological Process: response to cold (GO:0009409);; Biological Process: response to water deprivation (GO:0009414);; Biological Process: response to salt stress (GO:0009651);; Biological Process: potassium ion import (GO:0010107);; Biological Proce…	--	Calcineurin B-like protein 1 OS=Arabidopsis thaliana (Mouse-ear cress) PE=1 SV=3	PREDICTED: calcineurin B-like protein 1 isoform X1 [Citrus sinensis]
ZBnew30309	--	--	Short-chain dehydrogenase TIC 32, chloroplastic OS=Arabidopsis thaliana OX=3702 GN=TIC32 PE=2 SV=1	short-chain dehydrogenase TIC 32, chloroplastic isoform X2 [Citrus clementina]
ZB40798	Biological Process: MAPK cascade (GO:0000165);; Biological Process: respiratory burst involved in defense response (GO:0002679);; Biological Process: protein targeting to membrane (GO:0006612);; Biological Process: membrane fusion (GO:0006944);; Biological Process: systemic acquired resistance, salicylic acid mediated signaling pathway (GO:0009862);; Biological Process: jasmonic acid mediated sig…	--	MACPF domain-containing protein CAD1 GN=CAD1 OS=Arabidopsis thaliana (Mouse-ear cress) PE=2 SV=1	hypothetical protein CISIN_1g008004mg [Citrus sinensis]
ZB01047	Cellular Component: integral component of membrane (GO:0016021);; Biological Process: vesicle-mediated transport (GO:0016192);;	--	Vesicle-associated membrane protein 722 GN=F25I18.14 OS=Arabidopsis thaliana (Mouse-ear cress) PE=2 SV=2	PREDICTED: vesicle-associated membrane protein 722 [Ziziphus jujuba]
ZB07921	--	Circadian rhythm - plant (ko04712)	Adagio protein 3 GN=T23K23.10 OS=Arabidopsis thaliana (Mouse-ear cress) PE=1 SV=1	putative LOV domain-containing protein [Quassia amara]
ZB37925	Molecular Function: heat shock protein binding (GO:0031072);; Molecular Function: unfolded protein binding (GO:0051082);;	--	--	hypothetical protein CICLE_v10033174mg [Citrus clementina]
ZB16493	Molecular Function: alpha-amylase activity (GO:0004556);; Molecular Function: calcium ion binding (GO:0005509);; Biological Process: carbohydrate metabolic process (GO:0005975);; Molecular Function: glucan 1,4-alpha-maltotetraohydrolase activity (GO:0033910);;	--	Alpha-amylase 3, chloroplastic (Precursor) GN=AMY3 OS=Arabidopsis thaliana (Mouse-ear cress) PE=1 SV=1	hypothetical protein CISIN_1g002585mg [Citrus sinensis]
ZB34794	--	--	--	hypothetical protein CICLE_v10009202mg [Citrus clementina]
ZB27605	Molecular Function: translation initiation factor activity (GO:0003743);; Biological Process: translational initiation (GO:0006413);;	RNA transport (ko03013)	Eukaryotic translation initiation factor 1A OS=Onobrychis viciifolia (Common sainfoin) PE=2 SV=2	hypothetical protein CICLE_v10022729mg [Citrus clementina]
ZB09022	--	--	--	hypothetical protein CICLE_v10028742mg [Citrus clementina]
ZB07944	--	--	WAT1-related protein At5g40210 GN=At5g40210 OS=Arabidopsis thaliana (Mouse-ear cress) PE=2 SV=1	hypothetical protein CISIN_1g018400mg [Citrus sinensis]
ZB21166	--	--	--	PREDICTED: grpE protein homolog, mitochondrial isoform X1 [Citrus sinensis]
ZB33660	Biological Process: MAPK cascade (GO:0000165);; Molecular Function: MAP kinase activity (GO:0004707);; Molecular Function: ATP binding (GO:0005524);; Biological Process: protein phosphorylation (GO:0006468);;	--	Mitogen-activated protein kinase homolog NTF3 GN=NTF3 OS=Nicotiana tabacum (Common tobacco) PE=1 SV=1	hypothetical protein CICLE_v10001531mg [Citrus clementina]
ZB58666	Biological Process: polysaccharide catabolic process (GO:0000272);; Molecular Function: beta-amylase activity (GO:0016161);;	Starch and sucrose metabolism (ko00500)	Beta-amylase 1, chloroplastic (Precursor) GN=F14O13.12 OS=Arabidopsis thaliana (Mouse-ear cress) PE=1 SV=1	PREDICTED: beta-amylase 1, chloroplastic [Citrus sinensis]
ZB14308	Molecular Function: L-aspartate:2-oxoglutarate aminotransferase activity (GO:0004069);; Biological Process: biosynthetic process (GO:0009058);; Molecular Function: pyridoxal phosphate binding (GO:0030170);; Molecular Function: L-phenylalanine:2-oxoglutarate aminotransferase activity (GO:0080130);;	--	Aspartate aminotransferase (Precursor) GN=AAT OS=Pinus pinaster (Maritime pine) PE=1 SV=1	PREDICTED: probable N-succinyldiaminopimelate aminotransferase DapC [Citrus sinensis]
ZB37178	Molecular Function: protein kinase activity (GO:0004672);; Molecular Function: binding (GO:0005488);;	--	Probable serine/threonine-protein kinase At1g18390 (Precursor) GN=At1g18390 OS=Arabidopsis thaliana (Mouse-ear cress) PE=2 SV=2	PREDICTED: probable serine/threonine-protein kinase At1g18390 isoform X1 [Citrus sinensis]
ZB09635	--	Plant hormone signal transduction (ko04075)	Probable protein phosphatase 2C 75 GN=AHG1 OS=Arabidopsis thaliana (Mouse-ear cress) PE=2 SV=1	hypothetical protein CICLE_v10004981mg [Citrus clementina]
ZB26946	Molecular Function: ATP binding (GO:0005524);; Biological Process: response to stress (GO:0006950);;	Spliceosome (ko03040);; Protein processing in endoplasmic reticulum (ko04141);; Endocytosis (ko04144)	Heat shock cognate 70 kDa protein GN=HSP70 OS=Petunia hybrida (Petunia) PE=2 SV=1	hypothetical protein CISIN_1g0212722mg, partial [Citrus sinensis]
ZB08388	Molecular Function: DNA binding (GO:0003677);;	--	Heat stress transcription factor A-6b GN=MWI23.20 OS=Arabidopsis thaliana (Mouse-ear cress) PE=2 SV=1	hypothetical protein CICLE_v10020718mg [Citrus clementina]
ZB00006	Molecular Function: DNA binding (GO:0003677);; Molecular Function: chromatin binding (GO:0003682);;	--	Protein REVEILLE 6 GN=RVE6 OS=Arabidopsis thaliana (Mouse-ear cress) PE=2 SV=1	hypothetical protein CICLE_v10005411mg [Citrus clementina]
ZB12505	Molecular Function: ubiquitin-protein transferase activity (GO:0004842);; Cellular Component: nucleus (GO:0005634);; Biological Process: ubiquitin-dependent protein catabolic process (GO:0006511);; Biological Process: multicellular organism development (GO:0007275);; Molecular Function: zinc ion binding (GO:0008270);; Biological Process: protein ubiquitination (GO:0016567);;	Ubiquitin mediated proteolysis (ko04120)	E3 ubiquitin-protein ligase SINAT2 GN=SINAT2 OS=Arabidopsis thaliana (Mouse-ear cress) PE=1 SV=1	hypothetical protein CICLE_v10016045mg [Citrus clementina]
ZB60515	Molecular Function: FMN binding (GO:0010181);; Molecular Function: oxidoreductase activity (GO:0016491);; Biological Process: negative regulation of transcription, DNA-templated (GO:0045892);; Biological Process: oxidation-reduction process (GO:0055114);;	Ubiquinone and other terpenoid-quinone biosynthesis (ko00130)	Probable NAD(P)H dehydrogenase (quinone) FQR1-like 1 {ECO:0000305} OS=Arabidopsis thaliana (Mouse-ear cress) PE=2 SV=1	Flavoprotein wrbA [Glycine soja]
ZB12770	Molecular Function: trehalose-phosphatase activity (GO:0004805);; Biological Process: trehalose biosynthetic process (GO:0005992);;	Starch and sucrose metabolism (ko00500)	Probable trehalose-phosphate phosphatase F GN=T1P17.20 OS=Arabidopsis thaliana (Mouse-ear cress) PE=2 SV=1	hypothetical protein CISIN_1g015439mg [Citrus sinensis]
ZB59311	Molecular Function: alditol:NADP+ 1-oxidoreductase activity (GO:0004032);; Biological Process: oxidation-reduction process (GO:0055114);;	--	Aldo-keto reductase family 4 member C9 GN=AKR4C9 OS=Arabidopsis thaliana (Mouse-ear cress) PE=1 SV=1	hypothetical protein CICLE_v10012267mg [Citrus clementina]
ZB40198	Molecular Function: transcription factor activity, sequence-specific DNA binding (GO:0003700);; Cellular Component: nucleus (GO:0005634);; Biological Process: regulation of transcription, DNA-templated (GO:0006355);; Biological Process: response to gibberellin (GO:0009739);;	--	Scarecrow-like protein 3 GN=SCL3 OS=Arabidopsis thaliana (Mouse-ear cress) PE=2 SV=1	hypothetical protein CICLE_v10015219mg [Citrus clementina]
ZB49890	--	--	Probable glutamate carboxypeptidase 2 GN=AMP1 OS=Arabidopsis thaliana (Mouse-ear cress) PE=1 SV=3	hypothetical protein CICLE_v10011190mg [Citrus clementina]
ZB47969	--	--	30-kDa cleavage and polyadenylation specificity factor 30 {ECO:0000303|PubMed:18479511} OS=Arabidopsis thaliana (Mouse-ear cress) PE=1 SV=1	hypothetical protein CICLE_v10019348mg [Citrus clementina]
ZB43816	Molecular Function: acid phosphatase activity (GO:0003993);;	--	Purple acid phosphatase 3 (Precursor) GN=PAP3 OS=Arabidopsis thaliana (Mouse-ear cress) PE=2 SV=1	hypothetical protein CICLE_v10015905mg [Citrus clementina]
ZB52532	--	--	--	hypothetical protein CISIN_1g026018mg [Citrus sinensis]
ZB57061	Cellular Component: membrane (GO:0016020);;	--	Cation/calcium exchanger 2 OS=Arabidopsis thaliana (Mouse-ear cress) PE=3 SV=1	hypothetical protein CICLE_v10019448mg [Citrus clementina]
ZB03042	Biological Process: intracellular signal transduction (GO:0035556);; Molecular Function: metal ion binding (GO:0046872);;	--	Probable nucleoredoxin 2 OS=Oryza sativa subsp. japonica (Rice) PE=2 SV=1	hypothetical protein CICLE_v10001187mg [Citrus clementina]
ZB21095	--	--	Pleiotropic drug resistance protein 1 GN=PDR1 OS=Nicotiana tabacum (Common tobacco) PE=2 SV=1	PREDICTED: pleiotropic drug resistance protein 1-like [Citrus sinensis]
ZB45719	Molecular Function: transcription factor activity, sequence-specific DNA binding (GO:0003700);; Cellular Component: nucleus (GO:0005634);; Biological Process: regulation of transcription, DNA-templated (GO:0006355);; Biological Process: response to heat (GO:0009408);; Molecular Function: sequence-specific DNA binding (GO:0043565);;	--	Heat stress transcription factor A-6b GN=MWI23.20 OS=Arabidopsis thaliana (Mouse-ear cress) PE=2 SV=1	hypothetical protein CISIN_1g018107mg [Citrus sinensis]
ZB39545	--	--	--	hypothetical protein CICLE_v10009542mg [Citrus clementina]
ZB03961	Cellular Component: membrane (GO:0016020);;	Protein export (ko03060)	Probable thylakoidal processing peptidase 2, chloroplastic (Precursor) GN=TPP2 OS=Arabidopsis thaliana (Mouse-ear cress) PE=2 SV=1	PREDICTED: thylakoidal processing peptidase 1, chloroplastic-like [Citrus sinensis]
ZB58342	Molecular Function: protein kinase activity (GO:0004672);; Biological Process: cell communication (GO:0007154);;	--	G-type lectin S-receptor-like serine/threonine-protein kinase At4g27290 (Precursor) GN=At4g27290 OS=Arabidopsis thaliana (Mouse-ear cress) PE=3 SV=4	PREDICTED: G-type lectin S-receptor-like serine/threonine-protein kinase SD1-1 [Citrus sinensis]
ZB44584	--	--	Protein CHROMATIN REMODELING 5 {ECO:0000303|PubMed:16547115} OS=Arabidopsis thaliana (Mouse-ear cress) PE=3 SV=1	PREDICTED: probable helicase CHR10 isoform X1 [Citrus sinensis]
ZB42345	Molecular Function: catalytic activity (GO:0003824);; Cellular Component: mitochondrion (GO:0005739);; Biological Process: Mo-molybdopterin cofactor biosynthetic process (GO:0006777);; Cellular Component: chloroplast (GO:0009507);; Cellular Component: molybdopterin synthase complex (GO:0019008);; Molecular Function: metal ion binding (GO:0046872);; Molecular Function: 4 iron, 4 sulfur cluster bin…	--	Cyclic pyranopterin monophosphate synthase, mitochondrial (Precursor) GN=CNX2 OS=Arabidopsis thaliana (Mouse-ear cress) PE=1 SV=1	hypothetical protein CISIN_1g015786mg [Citrus sinensis]
ZB08267	Molecular Function: protein serine/threonine kinase activity (GO:0004674);; Molecular Function: transmembrane receptor protein tyrosine kinase activity (GO:0004714);; Molecular Function: ATP binding (GO:0005524);; Biological Process: protein phosphorylation (GO:0006468);; Cellular Component: integral component of membrane (GO:0016021);; Molecular Function: 2-alkenal reductase [NAD(P)] activity (G…	--	Receptor-like protein kinase HAIKU2 (Precursor) GN=IKU2 OS=Arabidopsis thaliana (Mouse-ear cress) PE=1 SV=1	PREDICTED: receptor-like protein kinase HAIKU2 [Citrus sinensis]
ZB28985	--	--	Piezo-type mechanosensitive ion channel homolog GN=T9J23.19/T9J23.20/T9J23.21 OS=Arabidopsis thaliana (Mouse-ear cress) PE=2 SV=1	hypothetical protein CISIN_1g000058mg [Citrus sinensis]
ZB50476	--	--	B-box zinc finger protein 21 {ECO:0000303|PubMed:19920209} GN=At1g75540 OS=Arabidopsis thaliana (Mouse-ear cress) PE=1 SV=1	PREDICTED: B-box zinc finger protein 21 [Citrus sinensis]
ZB60394	--	--	--	hypothetical protein CICLE_v10029845mg [Citrus clementina]
ZB00758	Molecular Function: L-aspartate:2-oxoglutarate aminotransferase activity (GO:0004069);; Biological Process: biosynthetic process (GO:0009058);; Molecular Function: pyridoxal phosphate binding (GO:0030170);; Molecular Function: L-phenylalanine:2-oxoglutarate aminotransferase activity (GO:0080130);;	--	Aspartate aminotransferase (Precursor) GN=AAT OS=Pinus pinaster (Maritime pine) PE=1 SV=1	PREDICTED: probable N-succinyldiaminopimelate aminotransferase DapC [Citrus sinensis]
ZB07246	--	--	--	hypothetical protein CICLE_v100072501mg, partial [Citrus clementina]
ZB57826	--	--	F-box protein CPR30 GN=CPR30 OS=Arabidopsis thaliana (Mouse-ear cress) PE=1 SV=2	hypothetical protein CICLE_v10017792mg [Citrus clementina]
ZB20363	--	Ribosome (ko03010)	40S ribosomal protein S29 GN=RPS29C OS=Arabidopsis thaliana (Mouse-ear cress) PE=3 SV=2	PREDICTED: 40S ribosomal protein S29 [Theobroma cacao]
ZBnew21887	Biological Process: carbohydrate metabolic process (GO:0005975);; Molecular Function: isomerase activity (GO:0016853);; Molecular Function: carbohydrate binding (GO:0030246);;	Glycolysis / Gluconeogenesis (ko00010)	Putative glucose-6-phosphate 1-epimerase OS=Cenchrus ciliaris OX=35872 PE=2 SV=1	putative glucose-6-phosphate 1-epimerase [Citrus clementina]
ZB07880	Molecular Function: protein serine/threonine phosphatase activity (GO:0004722);; Biological Process: protein dephosphorylation (GO:0006470);; Cellular Component: protein serine/threonine phosphatase complex (GO:0008287);; Molecular Function: metal ion binding (GO:0046872);; Biological Process: regulation of defense response to virus (GO:0050688);;	--	Probable protein phosphatase 2C 22 GN=At2g25620 OS=Arabidopsis thaliana (Mouse-ear cress) PE=2 SV=1	PREDICTED: probable protein phosphatase 2C 22 isoform X1 [Citrus sinensis]
ZB53064	--	--	B-box zinc finger protein 32 {ECO:0000303|PubMed:19920209} OS=Arabidopsis thaliana (Mouse-ear cress) PE=1 SV=1	hypothetical protein CICLE_v10017183mg [Citrus clementina]
ZB35898	Molecular Function: calcium ion binding (GO:0005509);;	--	Calcium-binding protein KIC GN=KIC OS=Arabidopsis thaliana (Mouse-ear cress) PE=1 SV=2	PREDICTED: calcium-binding protein KIC [Prunus mume]
ZB06716	Molecular Function: calcium ion binding (GO:0005509);;	--	--	PREDICTED: uncharacterized protein LOC102614191 [Citrus sinensis]
ZB10928	--	--	Ethylene-overproduction protein 1 GN=ETO1 OS=Arabidopsis thaliana (Mouse-ear cress) PE=1 SV=2	hypothetical protein CISIN_1g002100mg [Citrus sinensis]
ZB60813	--	--	BAHD acyltransferase DCR GN=MRO11.2 OS=Arabidopsis thaliana (Mouse-ear cress) PE=2 SV=1	PREDICTED: uncharacterized acetyltransferase At3g50280 [Citrus sinensis]
ZB41041	Molecular Function: protein serine/threonine kinase activity (GO:0004674);; Molecular Function: ATP binding (GO:0005524);; Biological Process: protein phosphorylation (GO:0006468);;	--	Probable receptor-like protein kinase At5g47070 GN=At5g47070 OS=Arabidopsis thaliana (Mouse-ear cress) PE=1 SV=1	PREDICTED: probable receptor-like protein kinase At5g47070 [Citrus sinensis]
ZB29826	--	--	Uncharacterized protein At4g22758 GN=At4g22758 OS=Arabidopsis thaliana (Mouse-ear cress) PE=2 SV=1	hypothetical protein CICLE_v10029315mg [Citrus clementina]
ZB48268	Molecular Function: lyase activity (GO:0016829);;	--	Cytokinin riboside 5&apos;-monophosphate phosphoribohydrolase LOG5 GN=LOG5 OS=Arabidopsis thaliana (Mouse-ear cress) PE=1 SV=1	hypothetical protein CICLE_v10002405mg [Citrus clementina]
ZB21274	Molecular Function: transporter activity (GO:0005215);; Biological Process: transport (GO:0006810);; Cellular Component: membrane (GO:0016020);;	--	Protein NRT1/ PTR FAMILY 2.10 GN=T17F15.170 OS=Arabidopsis thaliana (Mouse-ear cress) PE=1 SV=3	PREDICTED: protein NRT1/ PTR FAMILY 2.11 [Vitis vinifera]
ZB33399	--	--	Probable LRR receptor-like serine/threonine-protein kinase At3g47570 (Precursor) GN=At3g47570 OS=Arabidopsis thaliana (Mouse-ear cress) PE=2 SV=1	hypothetical protein CICLE_v10033505mg [Citrus clementina]
ZB48667	--	--	--	hypothetical protein CICLE_v10021338mg [Citrus clementina]
ZB27990	Molecular Function: kinase activity (GO:0016301);; Biological Process: phosphorylation (GO:0016310);;	--	Somatic embryogenesis receptor kinase 2 (Precursor) GN=SERK2 OS=Arabidopsis thaliana (Mouse-ear cress) PE=1 SV=1	hypothetical protein CICLE_v10029281mg [Citrus clementina]
ZB25228	--	--	Protein SRG1 GN=SRG1 OS=Arabidopsis thaliana (Mouse-ear cress) PE=2 SV=1	PREDICTED: protein SRG1-like isoform X1 [Citrus sinensis]
ZB19976	Molecular Function: ATP binding (GO:0005524);; Cellular Component: cytoplasm (GO:0005737);; Molecular Function: poly(U) RNA binding (GO:0008266);; Biological Process: phosphorylation (GO:0016310);; Molecular Function: glucuronokinase activity (GO:0047940);;	Pentose and glucuronate interconversions (ko00040);; Ascorbate and aldarate metabolism (ko00053);; Amino sugar and nucleotide sugar metabolism (ko00520)	Glucuronokinase 1 GN=GLCAK1 OS=Arabidopsis thaliana (Mouse-ear cress) PE=1 SV=1	hypothetical protein CICLE_v10015593mg [Citrus clementina]
ZB03197	--	--	Disease resistance protein RPS2 GN=RPS2 OS=Arabidopsis thaliana (Mouse-ear cress) PE=1 SV=1	hypothetical protein CICLE_v10018458mg [Citrus clementina]
ZB06530	--	--	--	hypothetical protein CICLE_v10002231mg [Citrus clementina]
ZB31811	Biological Process: response to stimulus (GO:0050896);;	--	Blue copper protein (Precursor) OS=Pisum sativum (Garden pea) PE=2 SV=1	PREDICTED: blue copper protein-like [Solanum tuberosum]
ZB27125	--	--	Reticulon-like protein B5 GN=RTNLB5 OS=Arabidopsis thaliana (Mouse-ear cress) PE=1 SV=1	hypothetical protein CISIN_1g025719mg [Citrus sinensis]
ZBnew32566	Molecular Function: RNA polymerase II regulatory region sequence-specific DNA binding (GO:0000977);; Molecular Function: RNA polymerase II transcription factor binding (GO:0001085);; Molecular Function: transcriptional activator activity, RNA polymerase II transcription regulatory region sequence-specific binding (GO:0001228);; Molecular Function: chromatin binding (GO:0003682);; Cellular Compone…	--	GATA transcription factor 26 OS=Arabidopsis thaliana OX=3702 GN=GATA26 PE=2 SV=1	PREDICTED: GATA transcription factor 26 [Citrus sinensis]
ZB26067	--	--	Receptor-like serine/threonine-protein kinase SD1-8 (Precursor) GN=T6K22.110 OS=Arabidopsis thaliana (Mouse-ear cress) PE=1 SV=1	hypothetical protein CICLE_v10007443mg [Citrus clementina]
ZB01037	--	--	--	PREDICTED: uncharacterized protein LOC102618295 isoform X2 [Citrus sinensis]
ZB01057	Molecular Function: oxidoreductase activity (GO:0016491);; Molecular Function: metal ion binding (GO:0046872);;	--	Cytochrome P450 CYP72A219 OS=Panax ginseng (Korean ginseng) PE=2 SV=1	PREDICTED: cytochrome P450 CYP72A219-like [Citrus sinensis]
ZB40372	--	--	Formin-like protein 1 (Precursor) GN=MWL2.16 OS=Arabidopsis thaliana (Mouse-ear cress) PE=1 SV=1	PREDICTED: formin-like protein 1 [Citrus sinensis]
ZB43180	--	--	Auxin response factor 18 OS=Oryza sativa subsp. japonica (Rice) PE=2 SV=1	hypothetical protein CICLE_v10030860mg [Citrus clementina]
ZB04305	Biological Process: metabolic process (GO:0008152);; Molecular Function: oxidoreductase activity (GO:0016491);;	--	4-coumarate--CoA ligase-like 9 GN=4CLL9 OS=Arabidopsis thaliana (Mouse-ear cress) PE=1 SV=2	hypothetical protein CICLE_v10019547mg [Citrus clementina]
ZB56552	--	Fatty acid degradation (ko00071);; alpha-Linolenic acid metabolism (ko00592);; Fatty acid metabolism (ko01212)	3-hydroxyacyl-CoA dehydrogenase GN=AIM1 OS=Arabidopsis thaliana (Mouse-ear cress) PE=1 SV=1	hypothetical protein CICLE_v10007590mg [Citrus clementina]
ZB21870	--	Ribosome (ko03010)	50S ribosomal protein L21, mitochondrial (Precursor) GN=RPL21M OS=Arabidopsis thaliana (Mouse-ear cress) PE=2 SV=1	PREDICTED: 50S ribosomal protein L21, mitochondrial [Citrus sinensis]
ZB00855	--	--	Cysteine-rich receptor-like protein kinase 10 (Precursor) GN=F21P8.70 OS=Arabidopsis thaliana (Mouse-ear cress) PE=1 SV=3	hypothetical protein CICLE_v10024927mg [Citrus clementina]
ZB53991	Molecular Function: serine-type endopeptidase activity (GO:0004252);; Cellular Component: Golgi apparatus (GO:0005794);; Biological Process: proteolysis (GO:0006508);; Cellular Component: integral component of membrane (GO:0016021);;	--	--	hypothetical protein CICLE_v10021119mg [Citrus clementina]
ZB38293	Molecular Function: calcium ion binding (GO:0005509);; Biological Process: phosphatidylglycerol biosynthetic process (GO:0006655);; Molecular Function: transferase activity, transferring acyl groups (GO:0016746);;	Glycerophospholipid metabolism (ko00564);; Ether lipid metabolism (ko00565)	Lysophospholipid acyltransferase LPEAT2 GN=LPEAT2 OS=Arabidopsis thaliana (Mouse-ear cress) PE=1 SV=1	hypothetical protein CICLE_v10019439mg [Citrus clementina]
ZB01063	Molecular Function: dihydrolipoyllysine-residue succinyltransferase activity (GO:0004149);; Cellular Component: mitochondrion (GO:0005739);; Biological Process: tricarboxylic acid cycle (GO:0006099);; Biological Process: response to oxidative stress (GO:0006979);; Molecular Function: zinc ion binding (GO:0008270);; Cellular Component: membrane (GO:0016020);; Cellular Component: cytosolic ribosome…	Citrate cycle (TCA cycle) (ko00020);; Lysine degradation (ko00310);; Carbon metabolism (ko01200)	Dihydrolipoyllysine-residue succinyltransferase component of 2-oxoglutarate dehydrogenase complex 2, mitochondrial (Precursor) GN=At4g26910 OS=Arabidopsis thaliana (Mouse-ear cress) PE=2 SV=2	PREDICTED: dihydrolipoyllysine-residue succinyltransferase component of 2-oxoglutarate dehydrogenase complex 1, mitochondrial [Citrus sinensis]
ZB02085	--	Plant-pathogen interaction (ko04626)	Chitin elicitor receptor kinase 1 (Precursor) GN=CERK1 OS=Oryza sativa subsp. japonica (Rice) PE=1 SV=1	PREDICTED: chitin elicitor receptor kinase 1-like [Citrus sinensis]
ZB48481	Cellular Component: vacuole (GO:0005773);; Biological Process: proteolysis (GO:0006508);; Molecular Function: cysteine-type peptidase activity (GO:0008234);; Cellular Component: chloroplast (GO:0009507);; Biological Process: response to salt stress (GO:0009651);; Molecular Function: 2-alkenal reductase [NAD(P)] activity (GO:0032440);; Cellular Component: apoplast (GO:0048046);; Biological Process…	--	Cysteine proteinase RD21a (Precursor) GN=RD21A OS=Arabidopsis thaliana (Mouse-ear cress) PE=1 SV=1	PREDICTED: cysteine proteinase RD21a [Citrus sinensis]
ZB30012	--	--	--	--
ZB06780	Biological Process: ubiquitin-dependent protein catabolic process (GO:0006511);;	Ubiquitin mediated proteolysis (ko04120);; Protein processing in endoplasmic reticulum (ko04141)	SKP1-like protein 1B GN=MJC20.30 OS=Arabidopsis thaliana (Mouse-ear cress) PE=1 SV=1	hypothetical protein CICLE_v10002751mg [Citrus clementina]
ZB09215	Cellular Component: nucleosome (GO:0000786);; Molecular Function: DNA binding (GO:0003677);; Cellular Component: nucleus (GO:0005634);; Biological Process: glucose catabolic process (GO:0006007);; Biological Process: nucleosome assembly (GO:0006334);; Biological Process: protein targeting (GO:0006605);; Molecular Function: protein heterodimerization activity (GO:0046982);;	--	Histone H3.3 OS=Vitis vinifera (Grape) PE=2 SV=3	PREDICTED: histone H3.3 isoform X1 [Daucus carota subsp. sativus]
ZB15791	--	--	--	hypothetical protein CISIN_1g034856mg [Citrus sinensis]
ZB39869	Cellular Component: endoplasmic reticulum (GO:0005783);; Biological Process: protein targeting to membrane (GO:0006612);; Biological Process: positive regulation of flavonoid biosynthetic process (GO:0009963);; Biological Process: regulation of plant-type hypersensitive response (GO:0010363);;	--	Reticulon-like protein B8 GN=RTNLB8 OS=Arabidopsis thaliana (Mouse-ear cress) PE=2 SV=1	hypothetical protein CISIN_1g025770mg [Citrus sinensis]
ZB54275	Biological Process: regulation of transcription, DNA-templated (GO:0006355);; Biological Process: response to chitin (GO:0010200);;	--	Scarecrow-like protein 13 GN=SCL13 OS=Arabidopsis thaliana (Mouse-ear cress) PE=2 SV=2	hypothetical protein CICLE_v10014811mg [Citrus clementina]
ZB14270	--	--	Probable aquaporin NIP-type OS=Nicotiana alata (Winged tobacco) PE=2 SV=1	Armadillo [Corchorus capsularis]
ZB23504	--	Tyrosine metabolism (ko00350)	Homogentisate 1,2-dioxygenase GN=HGO OS=Arabidopsis thaliana (Mouse-ear cress) PE=2 SV=2	PREDICTED: homogentisate 1,2-dioxygenase [Citrus sinensis]
ZB56772	Molecular Function: hydrolase activity, hydrolyzing O-glycosyl compounds (GO:0004553);; Cellular Component: cell wall (GO:0005618);; Biological Process: cellular glucan metabolic process (GO:0006073);; Molecular Function: xyloglucan:xyloglucosyl transferase activity (GO:0016762);; Cellular Component: apoplast (GO:0048046);;	--	Probable xyloglucan endotransglucosylase/hydrolase protein 28 (Precursor) OS=Arabidopsis thaliana (Mouse-ear cress) PE=2 SV=1	hypothetical protein CICLE_v10015872mg [Citrus clementina]
ZB21512	Molecular Function: iron ion binding (GO:0005506);; Biological Process: fatty acid biosynthetic process (GO:0006633);; Molecular Function: oxidoreductase activity, acting on paired donors, with oxidation of a pair of donors resulting in the reduction of molecular oxygen to two molecules of water (GO:0016717);; Molecular Function: heme binding (GO:0020037);; Biological Process: oxidation-reduction…	--	Delta(8)-fatty-acid desaturase 2 GN=SLD2 OS=Arabidopsis thaliana (Mouse-ear cress) PE=1 SV=1	hypothetical protein CICLE_v10020141mg [Citrus clementina]
ZB59369	Biological Process: protein glycosylation (GO:0006486);; Molecular Function: fucosyltransferase activity (GO:0008417);; Cellular Component: integral component of membrane (GO:0016021);; Cellular Component: Golgi cisterna membrane (GO:0032580);; Biological Process: fucosylation (GO:0036065);;	--	Glycoprotein 3-alpha-L-fucosyltransferase A GN=FUT11 OS=Arabidopsis thaliana (Mouse-ear cress) PE=2 SV=1	PREDICTED: glycoprotein 3-alpha-L-fucosyltransferase A [Citrus sinensis]
ZB58104	--	--	--	hypothetical protein CISIN_1g015970mg [Citrus sinensis]
ZB39935	--	--	--	PREDICTED: uncharacterized protein LOC102617708 [Citrus sinensis]
ZB44168	--	--	--	hypothetical protein CICLE_v10017001mg [Citrus clementina]
ZB33667	--	--	--	PREDICTED: sericin-2 [Citrus sinensis]
ZB05459	Cellular Component: endosome (GO:0005768);; Cellular Component: trans-Golgi network (GO:0005802);; Biological Process: unidimensional cell growth (GO:0009826);; Biological Process: salicylic acid mediated signaling pathway (GO:0009863);; Biological Process: xyloglucan biosynthetic process (GO:0009969);; Biological Process: endomembrane system organization (GO:0010256);; Molecular Function: transf…	--	Xyloglucan galactosyltransferase KATAMARI1 GN=F11A3.8 OS=Arabidopsis thaliana (Mouse-ear cress) PE=1 SV=1	hypothetical protein CISIN_1g007197mg [Citrus sinensis]
ZB51130	Molecular Function: ethanolamine kinase activity (GO:0004305);; Biological Process: phosphorylation (GO:0016310);; Biological Process: glycerophospholipid biosynthetic process (GO:0046474);;	Glycerophospholipid metabolism (ko00564)	Probable choline kinase 3 GN=At4g09760 OS=Arabidopsis thaliana (Mouse-ear cress) PE=2 SV=1	hypothetical protein CICLE_v10001575mg [Citrus clementina]
ZB47388	--	--	--	PREDICTED: uncharacterized protein LOC102625639 [Citrus sinensis]
ZB57216	--	--	--	hypothetical protein CICLE_v10011448mg [Citrus clementina]
ZB22263	Molecular Function: serine-type endopeptidase inhibitor activity (GO:0004867);; Biological Process: response to wounding (GO:0009611);;	--	Subtilisin inhibitor 2 OS=Phaseolus angularis (Azuki bean) PE=1 SV=1	hypothetical protein CISIN_1g034123mg [Citrus sinensis]
ZB55888	--	--	--	hypothetical protein CISIN_1g032847mg [Citrus sinensis]
ZB29471	--	--	Low-temperature-induced 65 kDa protein GN=K24M7.3 OS=Arabidopsis thaliana (Mouse-ear cress) PE=2 SV=2	hypothetical protein CICLE_v10004574mg [Citrus clementina]
ZB41670	--	--	--	PREDICTED: uncharacterized protein LOC102616554 [Citrus sinensis]
ZB34902	Molecular Function: ATP binding (GO:0005524);; Biological Process: response to stress (GO:0006950);; Molecular Function: 2-alkenal reductase [NAD(P)] activity (GO:0032440);; Biological Process: oxidation-reduction process (GO:0055114);;	--	Heat shock cognate 70 kDa protein 2 GN=HSC-2 OS=Solanum lycopersicum (Tomato) PE=1 SV=1	Heat shock protein 70 family [Corchorus olitorius]
ZB34883	--	--	--	PREDICTED: uncharacterized protein LOC102619868 [Citrus sinensis]
ZB55775	Cellular Component: intracellular (GO:0005622);; Biological Process: intracellular protein transport (GO:0006886);;	--	--	hypothetical protein CICLE_v10000887mg [Citrus clementina]
ZB39691	--	--	--	hypothetical protein CICLE_v10013234mg [Citrus clementina]
ZB09487	--	--	--	PREDICTED: uncharacterized protein LOC102623852 [Citrus sinensis]
ZB21003	--	--	Topless-related protein 4 GN=MSJ11.27 OS=Arabidopsis thaliana (Mouse-ear cress) PE=1 SV=2	hypothetical protein CICLE_v10007287mg [Citrus clementina]
ZB52597	Molecular Function: catalytic activity (GO:0003824);; Biological Process: metabolic process (GO:0008152);;	--	Caffeoylshikimate esterase GN=CSE OS=Arabidopsis thaliana (Mouse-ear cress) PE=1 SV=1	hypothetical protein CICLE_v10032149mg [Citrus clementina]
ZB36519	Molecular Function: transcription factor activity, sequence-specific DNA binding (GO:0003700);; Cellular Component: nucleus (GO:0005634);; Biological Process: regulation of transcription, DNA-templated (GO:0006355);; Biological Process: positive regulation of cell proliferation (GO:0008284);; Biological Process: response to auxin (GO:0009733);; Biological Process: procambium histogenesis (GO:0010…	--	Homeobox-leucine zipper protein ATHB-8 GN=T16I18.90 OS=Arabidopsis thaliana (Mouse-ear cress) PE=1 SV=1	hypothetical protein CICLE_v10007435mg [Citrus clementina]
ZB41106	--	--	--	hypothetical protein CICLE_v10005335mg [Citrus clementina]
ZB05823	--	--	--	PREDICTED: uncharacterized protein LOC107177557 [Citrus sinensis]
ZB49118	--	--	Uncharacterized protein At1g10890 GN=At1g10890 OS=Arabidopsis thaliana (Mouse-ear cress) PE=4 SV=1	hypothetical protein CICLE_v10002126mg [Citrus clementina]
ZB47704	--	Plant hormone signal transduction (ko04075)	Probable protein phosphatase 2C 8 GN=OSJNBa0049H05.30 OS=Oryza sativa subsp. japonica (Rice) PE=2 SV=1	PREDICTED: probable protein phosphatase 2C 51 isoform X2 [Citrus sinensis]
ZB13135	--	Circadian rhythm - plant (ko04712)	Adagio protein 3 GN=T23K23.10 OS=Arabidopsis thaliana (Mouse-ear cress) PE=1 SV=1	hypothetical protein CICLE_v10014570mg [Citrus clementina]
ZB42264	Molecular Function: protein serine/threonine kinase activity (GO:0004674);; Molecular Function: non-membrane spanning protein tyrosine kinase activity (GO:0004715);; Molecular Function: ATP binding (GO:0005524);; Cellular Component: nucleolus (GO:0005730);; Cellular Component: cytoplasm (GO:0005737);; Cellular Component: plasma membrane (GO:0005886);; Biological Process: protein autophosphorylati…	--	Protein kinase APK1B, chloroplastic (Precursor) GN=APK1B OS=Arabidopsis thaliana (Mouse-ear cress) PE=2 SV=2	hypothetical protein CICLE_v10031723mg [Citrus clementina]
ZB36843	--	Spliceosome (ko03040)	Serine/arginine-rich splicing factor RS2Z33 GN=F3G5.13 OS=Arabidopsis thaliana (Mouse-ear cress) PE=1 SV=1	hypothetical protein CICLE_v10032170mg [Citrus clementina]
ZB60517	--	--	--	hypothetical protein CICLE_v10020506mg [Citrus clementina]
ZB00648	Cellular Component: nucleus (GO:0005634);; Molecular Function: abscisic acid binding (GO:0010427);;	Plant hormone signal transduction (ko04075)	Abscisic acid receptor PYL9 GN=F6F3.16 OS=Arabidopsis thaliana (Mouse-ear cress) PE=1 SV=1	hypothetical protein CICLE_v10022440mg [Citrus clementina]
ZB55630	Molecular Function: DNA binding (GO:0003677);; Biological Process: regulation of transcription, DNA-templated (GO:0006355);;	--	NAC domain-containing protein 72 GN=F27G19.10 OS=Arabidopsis thaliana (Mouse-ear cress) PE=2 SV=1	PREDICTED: NAC domain-containing protein 72 [Citrus sinensis]
ZB49835	--	--	--	hypothetical protein CISIN_1g023739mg [Citrus sinensis]
ZB47966	--	--	--	hypothetical protein CICLE_v10011192mg [Citrus clementina]
ZB14320	Molecular Function: calcium ion binding (GO:0005509);;	Phosphatidylinositol signaling system (ko04070);; Plant-pathogen interaction (ko04626)	Calmodulin-like protein 7 GN=CML7 OS=Arabidopsis thaliana (Mouse-ear cress) PE=2 SV=1	hypothetical protein CISIN_1g031051mg [Citrus sinensis]
ZB42899	Molecular Function: protein serine/threonine kinase activity (GO:0004674);; Molecular Function: ATP binding (GO:0005524);; Biological Process: protein phosphorylation (GO:0006468);;	--	Phosphoenolpyruvate carboxylase kinase 1 GN=PPCK1 OS=Arabidopsis thaliana (Mouse-ear cress) PE=1 SV=1	PREDICTED: phosphoenolpyruvate carboxylase kinase 1-like [Citrus sinensis]
ZB14593	--	--	Caffeoylshikimate esterase GN=CSE OS=Arabidopsis thaliana (Mouse-ear cress) PE=1 SV=1	hypothetical protein CICLE_v10020811mg [Citrus clementina]
ZB27059	--	--	--	hypothetical protein CICLE_v10008201mg [Citrus clementina]
ZB21592	Molecular Function: electron carrier activity (GO:0009055);; Biological Process: electron transport chain (GO:0022900);; Molecular Function: metal ion binding (GO:0046872);; Molecular Function: 2 iron, 2 sulfur cluster binding (GO:0051537);;	Photosynthesis (ko00195)	Ferredoxin-3, chloroplastic (Precursor) GN=FD3 OS=Arabidopsis thaliana (Mouse-ear cress) PE=1 SV=1	PREDICTED: ferredoxin, root R-B2 [Citrus sinensis]
ZB10671	Biological Process: phosphate ion transport (GO:0006817);; Biological Process: galactolipid biosynthetic process (GO:0019375);; Biological Process: negative regulation of transcription, DNA-templated (GO:0045892);;	--	SPX domain-containing protein 1 GN=SPX1 OS=Arabidopsis thaliana (Mouse-ear cress) PE=2 SV=2	PREDICTED: SPX domain-containing protein 1 [Citrus sinensis]
ZB10693	Molecular Function: superoxide dismutase activity (GO:0004784);; Cellular Component: extracellular region (GO:0005576);; Molecular Function: manganese ion binding (GO:0030145);; Molecular Function: nutrient reservoir activity (GO:0045735);; Biological Process: oxidation-reduction process (GO:0055114);;	--	Germin-like protein subfamily T member 2 (Precursor) GN=At1g18980 OS=Arabidopsis thaliana (Mouse-ear cress) PE=2 SV=1	hypothetical protein CICLE_v10027191mg [Citrus clementina]
ZB02471	--	--	Scarecrow-like protein 14 GN=SCL14 OS=Arabidopsis thaliana (Mouse-ear cress) PE=2 SV=2	hypothetical protein CISIN_1g045051mg [Citrus sinensis]
ZB07280	Molecular Function: acyl-CoA dehydrogenase activity (GO:0003995);; Molecular Function: flavin adenine dinucleotide binding (GO:0050660);; Biological Process: oxidation-reduction process (GO:0055114);;	Valine, leucine and isoleucine degradation (ko00280)	Isovaleryl-CoA dehydrogenase, mitochondrial (Precursor) GN=IVD OS=Arabidopsis thaliana (Mouse-ear cress) PE=1 SV=2	isovaleryl-CoA dehydrogenase, mitochondrial [Hevea brasiliensis]
ZB11123	--	--	Probable WRKY transcription factor 19 GN=WRKY19 OS=Arabidopsis thaliana (Mouse-ear cress) PE=2 SV=1	PREDICTED: uncharacterized protein LOC102631154 [Citrus sinensis]
ZB52450	--	--	ABC transporter F family member 1 GN=MAE1.10 OS=Arabidopsis thaliana (Mouse-ear cress) PE=1 SV=1	hypothetical protein CICLE_v10028056mg [Citrus clementina]
ZB46694	--	--	--	PREDICTED: uncharacterized protein LOC102608221 [Citrus sinensis]
ZB52864	--	--	--	hypothetical protein CISIN_1g043281mg [Citrus sinensis]
ZB06278	--	Glutathione metabolism (ko00480)	Glutathione S-transferase U7 GN=F16P2.20 OS=Arabidopsis thaliana (Mouse-ear cress) PE=2 SV=1	hypothetical protein CISIN_1g038634mg [Citrus sinensis]
ZB14317	--	--	--	hypothetical protein CISIN_1g009204mg [Citrus sinensis]
ZB10627	--	--	Transcription factor DIVARICATA GN=DIVARICATA OS=Antirrhinum majus (Garden snapdragon) PE=2 SV=1	hypothetical protein CICLE_v10016071mg [Citrus clementina]
ZB50627	Molecular Function: hydrolase activity, hydrolyzing O-glycosyl compounds (GO:0004553);; Biological Process: carbohydrate metabolic process (GO:0005975);;	--	Glucan endo-1,3-beta-glucosidase 14 (Precursor) GN=At2g27500 OS=Arabidopsis thaliana (Mouse-ear cress) PE=1 SV=2	hypothetical protein CICLE_v10008555mg [Citrus clementina]
ZB38027	--	--	Putative lysine-specific demethylase JMJ16 GN=F22O13.10 OS=Arabidopsis thaliana (Mouse-ear cress) PE=2 SV=1	LOW QUALITY PROTEIN: JmjC domain-containing protein/JmjN domain-containing protein/zf-C5HC2 domain-containing protein/FYRN domain-containing protein/FYRC domain-containing protein/CRM1_C domain-containing protein [Cephalotus follicularis]
ZB09952	--	--	Probable DEAD-box ATP-dependent RNA helicase 48 GN=RH48 OS=Arabidopsis thaliana (Mouse-ear cress) PE=3 SV=1	hypothetical protein CISIN_1g003100mg [Citrus sinensis]
ZB58505	--	Other glycan degradation (ko00511)	--	PREDICTED: LOW QUALITY PROTEIN: cytosolic endo-beta-N-acetylglucosaminidase 1-like [Citrus sinensis]
ZB38331	Cellular Component: nucleus (GO:0005634);;	--	--	PREDICTED: uncharacterized protein LOC102627719 [Citrus sinensis]
ZB04962	--	--	--	hypothetical protein CICLE_v10012857mg [Citrus clementina]
ZB14388	--	--	Cytochrome P450 72A15 GN=CYP72A15 OS=Arabidopsis thaliana (Mouse-ear cress) PE=2 SV=1	PREDICTED: cytochrome P450 CYP72A219-like isoform X1 [Citrus sinensis]
ZB12205	--	--	--	hypothetical protein CISIN_1g029397mg [Citrus sinensis]
ZB39417	--	--	--	PREDICTED: uncharacterized protein LOC102606854 [Citrus sinensis]
ZB12310	Molecular Function: transferase activity (GO:0016740);;	Phenylpropanoid biosynthesis (ko00940);; Flavonoid biosynthesis (ko00941);; Stilbenoid, diarylheptanoid and gingerol biosynthesis (ko00945)	Shikimate O-hydroxycinnamoyltransferase GN=HST OS=Nicotiana tabacum (Common tobacco) PE=1 SV=1	HQT1, partial [Lonicera macranthoides]
ZB05550	Molecular Function: protein serine/threonine kinase activity (GO:0004674);; Molecular Function: transmembrane receptor protein tyrosine kinase activity (GO:0004714);; Molecular Function: ATP binding (GO:0005524);; Biological Process: protein phosphorylation (GO:0006468);; Cellular Component: integral component of membrane (GO:0016021);; Molecular Function: 2-alkenal reductase [NAD(P)] activity (G…	--	Receptor-like protein kinase HAIKU2 (Precursor) GN=IKU2 OS=Arabidopsis thaliana (Mouse-ear cress) PE=1 SV=1	hypothetical protein CICLE_v10000155mg [Citrus clementina]
ZB20087	Biological Process: telomere maintenance (GO:0000723);; Molecular Function: damaged DNA binding (GO:0003684);; Molecular Function: double-stranded DNA binding (GO:0003690);; Molecular Function: ATP-dependent DNA helicase activity (GO:0004003);; Cellular Component: DNA-dependent protein kinase-DNA ligase 4 complex (GO:0005958);; Biological Process: double-strand break repair via nonhomologous end …	Non-homologous end-joining (ko03450)	ATP-dependent DNA helicase 2 subunit KU70 GN=KU70 OS=Arabidopsis thaliana (Mouse-ear cress) PE=1 SV=1	PREDICTED: ATP-dependent DNA helicase 2 subunit KU70 [Citrus sinensis]
ZB49018	--	--	Chaperone protein ClpB1 OS=Oryza sativa subsp. japonica (Rice) PE=2 SV=1	hypothetical protein CICLE_v10007320mg [Citrus clementina]
ZB15112	--	--	--	PREDICTED: uncharacterized protein LOC102630781 isoform X1 [Citrus sinensis]
ZB35720	--	--	--	hypothetical protein CICLE_v10011192mg [Citrus clementina]
ZB51102	Molecular Function: ubiquitin-protein transferase activity (GO:0004842);; Biological Process: ubiquitin-dependent protein catabolic process (GO:0006511);; Biological Process: protein ubiquitination (GO:0016567);;	Ubiquitin mediated proteolysis (ko04120);; Protein processing in endoplasmic reticulum (ko04141)	Ubiquitin-conjugating enzyme E2 32 GN=UBC32 OS=Arabidopsis thaliana (Mouse-ear cress) PE=2 SV=1	hypothetical protein CICLE_v10005518mg [Citrus clementina]
ZB03184	--	--	--	PREDICTED: uncharacterized protein LOC102610375 isoform X3 [Citrus sinensis]
ZB10831	--	--	Probable BOI-related E3 ubiquitin-protein ligase 3 GN=BRG3 OS=Arabidopsis thaliana (Mouse-ear cress) PE=1 SV=1	hypothetical protein CICLE_v10021015mg [Citrus clementina]
ZB01172	--	--	--	PREDICTED: uncharacterized protein LOC102629674 [Citrus sinensis]
ZB04564	Molecular Function: zinc ion binding (GO:0008270);; Molecular Function: oxidoreductase activity (GO:0016491);; Biological Process: oxidation-reduction process (GO:0055114);;	--	NADP-dependent alkenal double bond reductase P1 GN=P1 OS=Arabidopsis thaliana (Mouse-ear cress) PE=1 SV=1	PREDICTED: 2-alkenal reductase (NADP(+)-dependent)-like [Citrus sinensis]
ZB02938	--	--	MATE efflux family protein 3, chloroplastic (Precursor) GN=DTX45 OS=Arabidopsis thaliana (Mouse-ear cress) PE=2 SV=2	hypothetical protein CISIN_1g007548mg [Citrus sinensis]
ZB35457	Cellular Component: plasma membrane (GO:0005886);;	--	Uncharacterized protein At5g65660 GN=At5g65660 OS=Arabidopsis thaliana (Mouse-ear cress) PE=2 SV=1	hypothetical protein CICLE_v10026757mg [Citrus clementina]
ZB08942	--	--	--	hypothetical protein CICLE_v10020083mg [Citrus clementina]
ZB19089	Molecular Function: 6-phosphofructokinase activity (GO:0003872);; Molecular Function: ATP binding (GO:0005524);; Cellular Component: 6-phosphofructokinase complex (GO:0005945);; Biological Process: glycolytic process (GO:0006096);; Biological Process: response to sucrose (GO:0009744);; Biological Process: response to glucose (GO:0009749);; Biological Process: response to fructose (GO:0009750);; B…	Glycolysis / Gluconeogenesis (ko00010);; Pentose phosphate pathway (ko00030);; Fructose and mannose metabolism (ko00051)	Pyrophosphate--fructose 6-phosphate 1-phosphotransferase subunit alpha {ECO:0000255|HAMAP-Rule:MF_03185} OS=Ricinus communis (Castor bean) PE=3 SV=1	hypothetical protein CICLE_v10000595mg [Citrus clementina]
ZB36986	--	Endocytosis (ko04144)	--	PREDICTED: ALG-2 interacting protein X [Citrus sinensis]
ZB48526	Molecular Function: transcription factor activity, sequence-specific DNA binding (GO:0003700);; Biological Process: regulation of transcription, DNA-templated (GO:0006355);; Molecular Function: sequence-specific DNA binding (GO:0043565);;	Plant hormone signal transduction (ko04075)	ABSCISIC ACID-INSENSITIVE 5-like protein 6 OS=Arabidopsis thaliana (Mouse-ear cress) PE=1 SV=1	hypothetical protein CICLE_v10028435mg [Citrus clementina]
ZB38926	--	--	--	hypothetical protein CICLE_v10002425mg [Citrus clementina]
ZB55025	--	--	--	PREDICTED: uncharacterized protein LOC100253147 [Vitis vinifera]
ZB10782	Molecular Function: metal ion binding (GO:0046872);;	--	RING-H2 finger protein ATL65 GN=ATL65 OS=Arabidopsis thaliana (Mouse-ear cress) PE=2 SV=2	hypothetical protein CISIN_1g015232mg [Citrus sinensis]
ZB54369	--	Plant-pathogen interaction (ko04626)	Probable WRKY transcription factor 33 GN=WRKY33 OS=Arabidopsis thaliana (Mouse-ear cress) PE=1 SV=2	PREDICTED: probable WRKY transcription factor 25 [Citrus sinensis]
ZB16945	--	N-Glycan biosynthesis (ko00510)	--	hypothetical protein CICLE_v10031761mg [Citrus clementina]
ZB33954	Molecular Function: protein serine/threonine phosphatase activity (GO:0004722);; Biological Process: protein dephosphorylation (GO:0006470);; Molecular Function: metal ion binding (GO:0046872);;	Plant hormone signal transduction (ko04075)	Probable protein phosphatase 2C 8 GN=OSJNBa0049H05.30 OS=Oryza sativa subsp. japonica (Rice) PE=2 SV=1	hypothetical protein CICLE_v10005200mg [Citrus clementina]
ZB37365	--	--	SPX domain-containing protein 1 OS=Oryza sativa subsp. japonica (Rice) PE=2 SV=1	hypothetical protein CICLE_v10009041mg [Citrus clementina]
ZB28780	Molecular Function: iron ion binding (GO:0005506);; Biological Process: fatty acid biosynthetic process (GO:0006633);; Molecular Function: oxidoreductase activity, acting on paired donors, with oxidation of a pair of donors resulting in the reduction of molecular oxygen to two molecules of water (GO:0016717);; Molecular Function: heme binding (GO:0020037);; Biological Process: oxidation-reduction…	--	Delta(8)-fatty-acid desaturase 2 GN=SLD2 OS=Arabidopsis thaliana (Mouse-ear cress) PE=1 SV=1	hypothetical protein CICLE_v10020141mg [Citrus clementina]
ZB27660	--	--	Fruit protein pKIWI502 GN=pKIWI502 OS=Actinidia deliciosa (Kiwi) PE=2 SV=1	PREDICTED: fruit protein pKIWI502 [Citrus sinensis]
ZB34975	--	--	F-box protein PP2-B10 GN=PP2B10 OS=Arabidopsis thaliana (Mouse-ear cress) PE=1 SV=1	PREDICTED: F-box protein At2g02240-like [Citrus sinensis]
ZB41169	Molecular Function: magnesium ion transmembrane transporter activity (GO:0015095);; Biological Process: magnesium ion transport (GO:0015693);; Cellular Component: membrane (GO:0016020);; Biological Process: transmembrane transport (GO:0055085);;	--	Magnesium transporter MRS2-2 GN=MUB3.8 OS=Arabidopsis thaliana (Mouse-ear cress) PE=2 SV=1	PREDICTED: magnesium transporter MRS2-I [Citrus sinensis]
ZB21083	--	--	--	hypothetical protein CISIN_1g0006432mg [Citrus sinensis]
ZB04362	Molecular Function: ferredoxin hydrogenase activity (GO:0008901);; Biological Process: oxidation-reduction process (GO:0055114);;	--	--	hypothetical protein CICLE_v10015100mg [Citrus clementina]
ZB30722	--	Plant-pathogen interaction (ko04626)	Probable WRKY transcription factor 33 GN=WRKY33 OS=Arabidopsis thaliana (Mouse-ear cress) PE=1 SV=2	PREDICTED: probable WRKY transcription factor 25 [Citrus sinensis]
ZB54524	--	--	--	hypothetical protein CISIN_1g023402mg [Citrus sinensis]
ZB43438	--	--	Plastid division protein PDV2 GN=PDV2 OS=Arabidopsis thaliana (Mouse-ear cress) PE=1 SV=1	hypothetical protein CICLE_v10028944mg [Citrus clementina]
ZB41753	Molecular Function: DNA binding (GO:0003677);; Molecular Function: chromatin binding (GO:0003682);; Molecular Function: transcription factor activity, sequence-specific DNA binding (GO:0003700);; Biological Process: regulation of transcription, DNA-templated (GO:0006355);;	--	Protein REVEILLE 6 GN=RVE6 OS=Arabidopsis thaliana (Mouse-ear cress) PE=2 SV=1	hypothetical protein CICLE_v10005411mg [Citrus clementina]
ZB30708	Biological Process: chlorophyll catabolic process (GO:0015996);; Molecular Function: pheophytinase activity (GO:0080124);;	--	Pheophytinase, chloroplastic (Precursor) GN=MAC12.25 OS=Arabidopsis thaliana (Mouse-ear cress) PE=1 SV=1	hypothetical protein CISIN_1g009834mg [Citrus sinensis]
ZB41303	Molecular Function: nucleic acid binding (GO:0003676);; Molecular Function: 5'-3' exoribonuclease activity (GO:0004534);; Cellular Component: nucleus (GO:0005634);; Biological Process: nucleobase-containing compound metabolic process (GO:0006139);; Molecular Function: zinc ion binding (GO:0008270);;	Ribosome biogenesis in eukaryotes (ko03008);; RNA degradation (ko03018)	5&apos;-3&apos; exoribonuclease 3 GN=XRN3 OS=Arabidopsis thaliana (Mouse-ear cress) PE=2 SV=1	PREDICTED: 5&apos;-3&apos; exoribonuclease 3 isoform X2 [Citrus sinensis]
ZB20509	Cellular Component: nucleus (GO:0005634);;	--	--	PREDICTED: uncharacterized protein LOC102627719 [Citrus sinensis]
ZB34658	--	--	Probable folate-biopterin transporter 7 GN=At1g64890 OS=Arabidopsis thaliana (Mouse-ear cress) PE=2 SV=1	hypothetical protein CICLE_v10031558mg [Citrus clementina]
ZB27367	Molecular Function: transcription factor activity, sequence-specific DNA binding (GO:0003700);; Cellular Component: cytoplasm (GO:0005737);; Biological Process: regulation of transcription, DNA-templated (GO:0006355);; Biological Process: response to xenobiotic stimulus (GO:0009410);; Biological Process: endoplasmic reticulum unfolded protein response (GO:0030968);; Biological Process: hyperosmot…	--	--	hypothetical protein CISIN_1g024477mg [Citrus sinensis]
ZB52388	Molecular Function: inorganic phosphate transmembrane transporter activity (GO:0005315);; Biological Process: phosphate ion transport (GO:0006817);; Cellular Component: integral component of membrane (GO:0016021);; Biological Process: transmembrane transport (GO:0055085);;	--	Probable inorganic phosphate transporter 1-7 GN=PHT1-7 OS=Arabidopsis thaliana (Mouse-ear cress) PE=2 SV=2	PREDICTED: probable inorganic phosphate transporter 1-7 [Citrus sinensis]
ZB04162	--	--	Ethylene-responsive transcription factor RAP2-7 GN=T17D12.11 OS=Arabidopsis thaliana (Mouse-ear cress) PE=2 SV=2	hypothetical protein CICLE_v10028259mg [Citrus clementina]
ZB07308	Biological Process: metabolic process (GO:0008152);; Molecular Function: galactinol-raffinose galactosyltransferase activity (GO:0047268);;	Galactose metabolism (ko00052)	Probable galactinol--sucrose galactosyltransferase 5 OS=Arabidopsis thaliana (Mouse-ear cress) PE=1 SV=1	PREDICTED: probable galactinol--sucrose galactosyltransferase 5 [Citrus sinensis]
ZB55849	Molecular Function: hydrolase activity (GO:0016787);;	Plant hormone signal transduction (ko04075)	Probable protein phosphatase 2C 75 GN=AHG1 OS=Arabidopsis thaliana (Mouse-ear cress) PE=2 SV=1	PREDICTED: probable protein phosphatase 2C 75 [Citrus sinensis]
ZB20318	--	--	--	hypothetical protein CICLE_v10022922mg [Citrus clementina]
ZB15204	--	Circadian rhythm - plant (ko04712)	Protein GIGANTEA GN=GI OS=Arabidopsis thaliana (Mouse-ear cress) PE=1 SV=2	PREDICTED: protein GIGANTEA [Citrus sinensis]
ZB57660	Molecular Function: protein kinase activity (GO:0004672);;	--	Probable LRR receptor-like serine/threonine-protein kinase At3g47570 (Precursor) GN=At3g47570 OS=Arabidopsis thaliana (Mouse-ear cress) PE=2 SV=1	hypothetical protein CICLE_v10013439mg [Citrus clementina]
ZB49683	Biological Process: cellular response to phosphate starvation (GO:0016036);; Biological Process: galactolipid biosynthetic process (GO:0019375);; Biological Process: negative regulation of transcription, DNA-templated (GO:0045892);;	--	Ultraviolet-B receptor UVR8 GN=UVR8 OS=Arabidopsis thaliana (Mouse-ear cress) PE=1 SV=1	PREDICTED: uncharacterized protein LOC102628435 [Citrus sinensis]
ZB08844	--	--	B3 domain-containing protein At5g06250 GN=At5g06250 OS=Arabidopsis thaliana (Mouse-ear cress) PE=2 SV=1	PREDICTED: B3 domain-containing protein At2g36080 isoform X2 [Citrus sinensis]
ZB21116	Molecular Function: protein binding (GO:0005515);;	--	Chaperone protein dnaJ 11, chloroplastic (Precursor) GN=T19K4.170 OS=Arabidopsis thaliana (Mouse-ear cress) PE=1 SV=2	hypothetical protein CICLE_v10031498mg [Citrus clementina]
ZB17956	Molecular Function: DNA binding (GO:0003677);;	Base excision repair (ko03410)	High mobility group B protein 1 GN=At3g51880 OS=Arabidopsis thaliana (Mouse-ear cress) PE=1 SV=1	hypothetical protein CISIN_1g029982mg [Citrus sinensis]
ZB53445	--	N-Glycan biosynthesis (ko00510)	--	PREDICTED: uncharacterized protein LOC102613133 isoform X2 [Citrus sinensis]
ZB31757	Cellular Component: mitochondrion (GO:0005739);; Biological Process: response to cold (GO:0009409);; Biological Process: response to water deprivation (GO:0009414);; Biological Process: response to abscisic acid (GO:0009737);; Biological Process: hyperosmotic salinity response (GO:0042538);;	--	--	hypothetical protein CICLE_v10008348mg [Citrus clementina]
ZB44751	Cellular Component: nucleus (GO:0005634);; Biological Process: regulation of transcription, DNA-templated (GO:0006355);; Biological Process: regulation of translation (GO:0006417);; Cellular Component: plastid (GO:0009536);; Biological Process: auxin-activated signaling pathway (GO:0009734);; Molecular Function: protein dimerization activity (GO:0046983);;	Plant hormone signal transduction (ko04075)	Auxin-induced protein 22D GN=AUX22D OS=Vigna radiata var. radiata (Mung bean) PE=2 SV=1	hypothetical protein CICLE_v10022370mg [Citrus clementina]
ZB19836	Biological Process: drug transmembrane transport (GO:0006855);; Molecular Function: drug transmembrane transporter activity (GO:0015238);; Molecular Function: antiporter activity (GO:0015297);; Cellular Component: membrane (GO:0016020);;	--	Protein TRANSPARENT TESTA 12 GN=F17J16_80 OS=Arabidopsis thaliana (Mouse-ear cress) PE=2 SV=1	PREDICTED: protein DETOXIFICATION 29-like [Citrus sinensis]
ZB00771	Molecular Function: protein serine/threonine kinase activity (GO:0004674);; Molecular Function: ATP binding (GO:0005524);; Biological Process: protein phosphorylation (GO:0006468);; Biological Process: signal transduction (GO:0007165);; Biological Process: defense response to fungus (GO:0050832);;	Regulation of autophagy (ko04140)	CBL-interacting serine/threonine-protein kinase 25 GN=T11H3.120 OS=Arabidopsis thaliana (Mouse-ear cress) PE=2 SV=1	hypothetical protein CICLE_v10008225mg [Citrus clementina]
ZB49477	Molecular Function: transferase activity, transferring glycosyl groups (GO:0016757);;	Starch and sucrose metabolism (ko00500);; Amino sugar and nucleotide sugar metabolism (ko00520)	Probable galacturonosyltransferase 10 GN=F5H14.44 OS=Arabidopsis thaliana (Mouse-ear cress) PE=2 SV=2	hypothetical protein CICLE_v10014869mg [Citrus clementina]
ZB51690	--	Protein processing in endoplasmic reticulum (ko04141)	UBA and UBX domain-containing protein At4g15410 GN=At4g15410 OS=Arabidopsis thaliana (Mouse-ear cress) PE=1 SV=1	hypothetical protein CICLE_v10015438mg [Citrus clementina]
ZB46222	--	--	--	PREDICTED: uncharacterized protein LOC102613034 [Citrus sinensis]
ZB36080	Cellular Component: integral component of membrane (GO:0016021);;	--	Tetraspanin-8 GN=TET8 OS=Arabidopsis thaliana (Mouse-ear cress) PE=2 SV=1	hypothetical protein CICLE_v10009180mg [Citrus clementina]
ZB14305	Molecular Function: nucleotide binding (GO:0000166);; Biological Process: formation of translation preinitiation complex (GO:0001731);; Molecular Function: translation initiation factor activity (GO:0003743);; Cellular Component: eukaryotic translation initiation factor 3 complex (GO:0005852);; Cellular Component: plasma membrane (GO:0005886);; Biological Process: regulation of translational init…	RNA transport (ko03013)	Oligouridylate-binding protein 1A GN=UBP1A OS=Arabidopsis thaliana (Mouse-ear cress) PE=1 SV=1	PREDICTED: eukaryotic translation initiation factor 3 subunit G [Citrus sinensis]
ZB29176	--	--	--	hypothetical protein CICLE_v10030702mg [Citrus clementina]
ZB00201	--	Ribosome biogenesis in eukaryotes (ko03008);; RNA transport (ko03013)	--	hypothetical protein CICLE_v10027867mg [Citrus clementina]
ZB55654	Molecular Function: sugar:proton symporter activity (GO:0005351);; Cellular Component: plasma membrane (GO:0005886);; Cellular Component: chloroplast envelope (GO:0009941);; Cellular Component: integral component of membrane (GO:0016021);; Biological Process: carbohydrate transmembrane transport (GO:0034219);;	--	Plastidic glucose transporter 4 GN=At5g16150 OS=Arabidopsis thaliana (Mouse-ear cress) PE=1 SV=2	PREDICTED: plastidic glucose transporter 4 [Citrus sinensis]
ZB48906	--	--	Probable WRKY transcription factor 48 GN=WRKY48 OS=Arabidopsis thaliana (Mouse-ear cress) PE=2 SV=1	PREDICTED: probable WRKY transcription factor 48 [Citrus sinensis]
ZB43883	Biological Process: developmental process (GO:0032502);;	--	Transcription factor TCP13 OS=Arabidopsis thaliana (Mouse-ear cress) PE=1 SV=1	PREDICTED: transcription factor TCP13 [Theobroma cacao]
ZB19768	Molecular Function: motor activity (GO:0003774);; Molecular Function: actin binding (GO:0003779);; Molecular Function: ATP binding (GO:0005524);; Cellular Component: peroxisome (GO:0005777);; Cellular Component: myosin complex (GO:0016459);; Molecular Function: Rab GTPase binding (GO:0017137);; Molecular Function: GTP-dependent protein binding (GO:0030742);; Biological Process: root hair elongati…	--	Myosin-8 GN=F20D22.7 OS=Arabidopsis thaliana (Mouse-ear cress) PE=3 SV=1	PREDICTED: myosin-6 [Citrus sinensis]
ZB23501	--	--	Heat stress transcription factor B-2a GN=MTG10.4 OS=Arabidopsis thaliana (Mouse-ear cress) PE=2 SV=1	hypothetical protein CISIN_1g020146mg [Citrus sinensis]
ZB38339	Molecular Function: phosphatidylethanolamine binding (GO:0008429);; Biological Process: seed dormancy process (GO:0010162);; Biological Process: myo-inositol hexakisphosphate biosynthetic process (GO:0010264);; Biological Process: positive regulation of transcription, DNA-templated (GO:0045893);;	--	--	hypothetical protein CICLE_v10012687mg [Citrus clementina]
ZB27264	Biological Process: metabolic process (GO:0008152);; Biological Process: regulation of cellular process (GO:0050794);; Biological Process: response to stimulus (GO:0050896);;	--	Probable WRKY transcription factor 48 GN=WRKY48 OS=Arabidopsis thaliana (Mouse-ear cress) PE=2 SV=1	hypothetical protein CICLE_v10005203mg [Citrus clementina]
ZB47821	Biological Process: MAPK cascade (GO:0000165);; Molecular Function: protein serine/threonine kinase activity (GO:0004674);; Biological Process: protein phosphorylation (GO:0006468);;	Plant hormone signal transduction (ko04075)	Serine/threonine-protein kinase CTR1 GN=CTR1 OS=Arabidopsis thaliana (Mouse-ear cress) PE=1 SV=1	hypothetical protein CICLE_v10031182mg [Citrus clementina]
ZB60080	Molecular Function: peptidase activity (GO:0008233);;	--	Aspartic proteinase-like protein 1 (Precursor) GN=At5g10080 OS=Arabidopsis thaliana (Mouse-ear cress) PE=1 SV=1	hypothetical protein CICLE_v10025374mg [Citrus clementina]
ZB05603	--	--	Zinc finger A20 and AN1 domain-containing stress-associated protein 5 GN=SAP5 OS=Arabidopsis thaliana (Mouse-ear cress) PE=2 SV=1	PREDICTED: zinc finger A20 and AN1 domain-containing stress-associated protein 5 [Citrus sinensis]
ZB21102	--	--	--	PREDICTED: uncharacterized protein LOC102630898 isoform X1 [Citrus sinensis]
ZB59105	Biological Process: transition metal ion transport (GO:0000041);; Molecular Function: calcium ion binding (GO:0005509);; Cellular Component: cytoplasm (GO:0005737);; Biological Process: signal transduction (GO:0007165);; Biological Process: toxin catabolic process (GO:0009407);; Biological Process: ethylene biosynthetic process (GO:0009693);; Biological Process: plant-type cell wall modification …	Plant-pathogen interaction (ko04626)	Probable calcium-binding protein CML21 GN=CML21 OS=Arabidopsis thaliana (Mouse-ear cress) PE=2 SV=1	PREDICTED: probable calcium-binding protein CML21 [Citrus sinensis]
ZB19826	--	--	--	hypothetical protein CICLE_v10026640mg [Citrus clementina]
ZB42146	--	Starch and sucrose metabolism (ko00500)	Probable alpha,alpha-trehalose-phosphate synthase [UDP-forming] 11 GN=MSF3.8 OS=Arabidopsis thaliana (Mouse-ear cress) PE=2 SV=1	hypothetical protein CICLE_v10007428mg [Citrus clementina]
ZB44251	--	--	--	PREDICTED: uncharacterized protein LOC102629060 [Citrus sinensis]
ZB12335	Molecular Function: copper ion binding (GO:0005507);; Molecular Function: electron carrier activity (GO:0009055);;	--	Early nodulin-like protein 2 (Precursor) GN=At4g27520 OS=Arabidopsis thaliana (Mouse-ear cress) PE=1 SV=1	hypothetical protein CICLE_v10008649mg [Citrus clementina]
ZB15603	Molecular Function: protein kinase activity (GO:0004672);; Biological Process: phosphorylation (GO:0016310);;	--	Probable LRR receptor-like serine/threonine-protein kinase At1g51880 (Precursor) GN=At1g51880 OS=Arabidopsis thaliana (Mouse-ear cress) PE=2 SV=1	PREDICTED: probable LRR receptor-like protein kinase At1g51890 [Citrus sinensis]
ZB40455	--	--	Fatty-acid-binding protein 2 GN=FAP2 OS=Arabidopsis thaliana (Mouse-ear cress) PE=2 SV=2	hypothetical protein CISIN_1g014720mg [Citrus sinensis]
ZB35085	--	--	SPX domain-containing protein 1 OS=Oryza sativa subsp. japonica (Rice) PE=2 SV=1	hypothetical protein CICLE_v10009041mg [Citrus clementina]
ZB02209	--	--	--	hypothetical protein CICLE_v10014762mg [Citrus clementina]
ZB33589	Cellular Component: intracellular (GO:0005622);; Biological Process: signal transduction (GO:0007165);; Biological Process: response to red or far red light (GO:0009639);; Biological Process: cellular component organization (GO:0016043);; Biological Process: heterocycle biosynthetic process (GO:0018130);; Biological Process: aromatic compound biosynthetic process (GO:0019438);; Biological Process…	--	B-box zinc finger protein 22 {ECO:0000303|PubMed:19920209} GN=T30F21.7 OS=Arabidopsis thaliana (Mouse-ear cress) PE=1 SV=2	hypothetical protein CICLE_v10016655mg [Citrus clementina]
ZB20180	Molecular Function: calmodulin-dependent protein kinase activity (GO:0004683);; Molecular Function: calcium ion binding (GO:0005509);; Molecular Function: ATP binding (GO:0005524);; Cellular Component: plasma membrane (GO:0005886);; Biological Process: protein phosphorylation (GO:0006468);;	Plant-pathogen interaction (ko04626)	Calcium-dependent protein kinase 30 GN=F25A4.29 OS=Arabidopsis thaliana (Mouse-ear cress) PE=1 SV=1	hypothetical protein CICLE_v10019541mg [Citrus clementina]
ZB25594	--	--	Zinc finger protein ZAT10 GN=T22C5.18 OS=Arabidopsis thaliana (Mouse-ear cress) PE=2 SV=1	PREDICTED: zinc finger protein ZAT10-like [Citrus sinensis]
ZB03183	Molecular Function: protein kinase activity (GO:0004672);; Biological Process: phosphorylation (GO:0016310);;	Plant hormone signal transduction (ko04075)	Serine/threonine-protein kinase CTR1 GN=CTR1 OS=Arabidopsis thaliana (Mouse-ear cress) PE=1 SV=1	hypothetical protein CICLE_v10031182mg [Citrus clementina]
ZB07224	--	--	--	hypothetical protein CISIN_1g005064mg [Citrus sinensis]
ZB01182	Molecular Function: DNA binding (GO:0003677);;	--	Heat stress transcription factor C-1 GN=MOB24.9 OS=Arabidopsis thaliana (Mouse-ear cress) PE=2 SV=1	PREDICTED: heat stress transcription factor C-1 [Citrus sinensis]
ZB52323	Molecular Function: protein serine/threonine kinase activity (GO:0004674);; Molecular Function: ATP binding (GO:0005524);; Cellular Component: nucleus (GO:0005634);; Cellular Component: cytoplasm (GO:0005737);; Biological Process: protein phosphorylation (GO:0006468);; Biological Process: response to karrikin (GO:0080167);;	Plant hormone signal transduction (ko04075)	Serine/threonine-protein kinase SAPK1 GN=OOSJNBa0017N12.8 OS=Oryza sativa subsp. japonica (Rice) PE=1 SV=1	hypothetical protein CISIN_1g019628mg [Citrus sinensis]
ZB46247	Molecular Function: protein serine/threonine kinase activity (GO:0004674);; Molecular Function: ATP binding (GO:0005524);; Biological Process: protein phosphorylation (GO:0006468);;	--	Serine/threonine-protein kinase UCN {ECO:0000305} OS=Arabidopsis thaliana (Mouse-ear cress) PE=1 SV=1	PREDICTED: serine/threonine-protein kinase UCNL [Citrus sinensis]
ZB43707	Biological Process: metabolic process (GO:0008152);; Biological Process: response to abscisic acid (GO:0009737);; Molecular Function: amino acid binding (GO:0016597);;	--	ACT domain-containing protein ACR8 {ECO:0000305} OS=Arabidopsis thaliana (Mouse-ear cress) PE=2 SV=1	PREDICTED: ACT domain-containing protein ACR8 isoform X1 [Citrus sinensis]
ZB39119	--	--	Synaptotagmin-5 GN=T25N20.15 OS=Arabidopsis thaliana (Mouse-ear cress) PE=2 SV=1	hypothetical protein CICLE_v10007855mg [Citrus clementina]
ZB01579	--	--	--	hypothetical protein CISIN_1g048497mg [Citrus sinensis]
ZB36334	--	--	Transcription initiation factor TFIID subunit 5 GN=TAF5 OS=Arabidopsis thaliana (Mouse-ear cress) PE=1 SV=1	hypothetical protein CICLE_v10001120mg [Citrus clementina]
ZB55062	--	--	--	hypothetical protein CICLE_v10026775mg [Citrus clementina]
ZB07401	--	--	Protein Mut11 GN=Mut11 OS=Chlamydomonas reinhardtii (Chlamydomonas smithii) PE=2 SV=1	hypothetical protein CICLE_v10001120mg [Citrus clementina]
ZB60323	Cellular Component: nucleus (GO:0005634);; Molecular Function: abscisic acid binding (GO:0010427);;	Plant hormone signal transduction (ko04075)	Abscisic acid receptor PYL9 GN=F6F3.16 OS=Arabidopsis thaliana (Mouse-ear cress) PE=1 SV=1	hypothetical protein CICLE_v10022440mg [Citrus clementina]
ZB55526	--	--	G-type lectin S-receptor-like serine/threonine-protein kinase At4g27290 (Precursor) GN=At4g27290 OS=Arabidopsis thaliana (Mouse-ear cress) PE=3 SV=4	hypothetical protein CICLE_v10007443mg [Citrus clementina]
ZB23104	Molecular Function: sugar:proton symporter activity (GO:0005351);; Cellular Component: integral component of membrane (GO:0016021);; Molecular Function: 2-alkenal reductase [NAD(P)] activity (GO:0032440);; Biological Process: carbohydrate transmembrane transport (GO:0034219);; Biological Process: oxidation-reduction process (GO:0055114);;	--	Probable plastidic glucose transporter 2 GN=At1g67300 OS=Arabidopsis thaliana (Mouse-ear cress) PE=2 SV=1	hypothetical protein CICLE_v10008115mg [Citrus clementina]
ZB05563	Molecular Function: transporter activity (GO:0005215);; Biological Process: transport (GO:0006810);;	--	--	uncharacterized protein LOC102629088 [Citrus sinensis]
ZB24579	Molecular Function: GTPase activity (GO:0003924);; Molecular Function: GTP binding (GO:0005525);; Biological Process: obsolete GTP catabolic process (GO:0006184);;	--	Translation factor GUF1 homolog, chloroplastic {ECO:0000255|HAMAP-Rule:MF_03138} (Precursor) GN=MICPUCDRAFT_51778 OS=Micromonas pusilla (strain CCMP1545) PE=3 SV=1	PREDICTED: GTP-binding protein TypA/BipA homolog [Citrus sinensis]
ZB26187	--	--	Fruit protein pKIWI502 GN=pKIWI502 OS=Actinidia deliciosa (Kiwi) PE=2 SV=1	PREDICTED: fruit protein pKIWI502 [Citrus sinensis]
ZB52385	--	--	--	hypothetical protein CISIN_1g034856mg [Citrus sinensis]
ZB19614	--	--	--	PREDICTED: uncharacterized protein LOC102622140 [Citrus sinensis]
ZB29523	Biological Process: MAPK cascade (GO:0000165);; Biological Process: respiratory burst involved in defense response (GO:0002679);; Biological Process: protein targeting to membrane (GO:0006612);; Biological Process: nucleotide transport (GO:0006862);; Biological Process: ER to Golgi vesicle-mediated transport (GO:0006888);; Biological Process: membrane fusion (GO:0006944);; Biological Process: ER-…	--	MACPF domain-containing protein NSL1 GN=NSL1 OS=Arabidopsis thaliana (Mouse-ear cress) PE=2 SV=1	hypothetical protein CICLE_v10014498mg [Citrus clementina]
ZB46124	--	--	--	hypothetical protein CISIN_1g045147mg, partial [Citrus sinensis]
ZB38262	Molecular Function: hydrolase activity (GO:0016787);;	Plant hormone signal transduction (ko04075)	Protein phosphatase 2C 3 GN=AIP1 OS=Arabidopsis thaliana (Mouse-ear cress) PE=1 SV=1	hypothetical protein CICLE_v10028495mg [Citrus clementina]
ZB18056	Molecular Function: GTPase activity (GO:0003924);; Molecular Function: GTP binding (GO:0005525);; Biological Process: obsolete GTP catabolic process (GO:0006184);; Biological Process: intracellular protein transport (GO:0006886);; Biological Process: nucleocytoplasmic transport (GO:0006913);; Biological Process: small GTPase mediated signal transduction (GO:0007264);;	Ribosome biogenesis in eukaryotes (ko03008);; RNA transport (ko03013)	GTP-binding nuclear protein Ran-3 GN=RAN3 OS=Arabidopsis thaliana (Mouse-ear cress) PE=1 SV=2	PREDICTED: GTP-binding nuclear protein Ran-3 [Tarenaya hassleriana]
ZB59750	Biological Process: regulation of cellular process (GO:0050794);;	Circadian rhythm - plant (ko04712)	Two-component response regulator-like PRR95 OS=Oryza sativa subsp. japonica (Rice) PE=2 SV=1	PREDICTED: two-component response regulator-like APRR9 isoform X2 [Citrus sinensis]
ZB27756	--	--	--	hypothetical protein CICLE_v10021486mg [Citrus clementina]
ZB08708	Molecular Function: nucleotide binding (GO:0000166);; Molecular Function: transcription factor activity, sequence-specific DNA binding (GO:0003700);; Cellular Component: nucleus (GO:0005634);; Biological Process: regulation of transcription, DNA-templated (GO:0006355);; Molecular Function: zinc ion binding (GO:0008270);; Biological Process: response to light intensity (GO:0009642);; Biological Pr…	--	NF-X1-type zinc finger protein NFXL1 GN=NFXL1 OS=Arabidopsis thaliana (Mouse-ear cress) PE=2 SV=1	hypothetical protein CICLE_v10018607mg [Citrus clementina]
ZB37155	--	Spliceosome (ko03040)	DEAD-box ATP-dependent RNA helicase 30 GN=RH30 OS=Arabidopsis thaliana (Mouse-ear cress) PE=2 SV=2	hypothetical protein CICLE_v10019394mg [Citrus clementina]
ZB48437	Molecular Function: calcium ion binding (GO:0005509);; Cellular Component: cytoplasm (GO:0005737);; Cellular Component: plasma membrane (GO:0005886);; Biological Process: response to cold (GO:0009409);; Biological Process: response to water deprivation (GO:0009414);; Biological Process: response to salt stress (GO:0009651);; Biological Process: potassium ion import (GO:0010107);; Biological Proce…	--	Calcineurin B-like protein 1 OS=Arabidopsis thaliana (Mouse-ear cress) PE=1 SV=3	PREDICTED: calcineurin B-like protein 1 isoform X1 [Citrus sinensis]
ZB48183	--	--	E3 ubiquitin-protein ligase Os03g0188200 OS=Oryza sativa subsp. japonica (Rice) PE=2 SV=1	hypothetical protein CISIN_1g030350mg [Citrus sinensis]
ZB03185	Molecular Function: transferase activity (GO:0016740);;	Glutathione metabolism (ko00480)	Probable glutathione S-transferase parA GN=PARA OS=Nicotiana tabacum (Common tobacco) PE=2 SV=1	hypothetical protein CICLE_v10002423mg [Citrus clementina]
ZB53719	Molecular Function: zinc ion binding (GO:0008270);;	--	Probable protein S-acyltransferase 14 GN=PAT14 OS=Arabidopsis thaliana (Mouse-ear cress) PE=2 SV=1	hypothetical protein CICLE_v10021302mg [Citrus clementina]
ZB57413	--	--	Transcription repressor OFP2 GN=OFP2 OS=Arabidopsis thaliana (Mouse-ear cress) PE=1 SV=1	hypothetical protein CISIN_1g015381mg [Citrus sinensis]
ZB31151	--	--	--	hypothetical protein CICLE_v10002716mg [Citrus clementina]
ZB10727	Molecular Function: DNA binding (GO:0003677);; Molecular Function: chromatin binding (GO:0003682);;	--	Transcription factor DIVARICATA GN=DIVARICATA OS=Antirrhinum majus (Garden snapdragon) PE=2 SV=1	PREDICTED: transcription factor DIVARICATA [Citrus sinensis]
ZB32889	--	--	--	hypothetical protein CICLE_v10005641mg [Citrus clementina]
ZB07084	--	--	--	hypothetical protein CICLE_v10031206mg [Citrus clementina]
ZB06980	Molecular Function: zinc ion binding (GO:0008270);;	--	NEP1-interacting protein 2 GN=T17A5.9 OS=Arabidopsis thaliana (Mouse-ear cress) PE=1 SV=1	PREDICTED: NEP1-interacting protein-like 1 [Citrus sinensis]
ZB00757	--	--	--	PREDICTED: uncharacterized protein LOC107177557 [Citrus sinensis]
ZB05652	--	--	F-box/LRR-repeat protein 3 GN=FBL3 OS=Arabidopsis thaliana (Mouse-ear cress) PE=2 SV=1	hypothetical protein CICLE_v10000558mg [Citrus clementina]
ZB25936	Cellular Component: plasma membrane (GO:0005886);; Molecular Function: oxidoreductase activity (GO:0016491);; Molecular Function: flavin adenine dinucleotide binding (GO:0050660);; Biological Process: oxidation-reduction process (GO:0055114);;	--	Alternative NAD(P)H-ubiquinone oxidoreductase C1, chloroplastic/mitochondrial (Precursor) GN=NDC1 OS=Arabidopsis thaliana (Mouse-ear cress) PE=1 SV=2	hypothetical protein CICLE_v10028687mg [Citrus clementina]
ZB54830	--	--	--	PREDICTED: uncharacterized protein LOC102610018 [Citrus sinensis]
ZB46981	Molecular Function: nucleic acid binding (GO:0003676);;	--	Zinc finger BED domain-containing protein DAYSLEEPER GN=HAT OS=Arabidopsis thaliana (Mouse-ear cress) PE=1 SV=1	PREDICTED: zinc finger BED domain-containing protein DAYSLEEPER-like [Citrus sinensis]
ZB34390	Molecular Function: nucleotide binding (GO:0000166);; Biological Process: mitotic cell cycle (GO:0000278);; Biological Process: regulation of transcription, DNA-templated (GO:0006355);; Biological Process: post-embryonic development (GO:0009791);; Molecular Function: nucleoside-triphosphatase activity (GO:0017111);; Biological Process: posttranscriptional gene silencing by RNA (GO:0035194);; Biol…	Ribosome biogenesis in eukaryotes (ko03008)	Cell division control protein 48 homolog C GN=F4P13.15 OS=Arabidopsis thaliana (Mouse-ear cress) PE=2 SV=2	hypothetical protein CICLE_v10000344mg [Citrus clementina]
ZB57561	--	--	18 kDa seed maturation protein GN=GMPM1 OS=Glycine max (Soybean) PE=2 SV=1	hypothetical protein CISIN_1g031500mg [Citrus sinensis]
ZB41671	--	--	Thioredoxin-like 3-1, chloroplastic (Precursor) GN=WCRKC1 OS=Arabidopsis thaliana (Mouse-ear cress) PE=2 SV=3	PREDICTED: thioredoxin-like 3-1, chloroplastic isoform X1 [Citrus sinensis]
ZB52151	Biological Process: endonucleolytic cleavage involved in rRNA processing (GO:0000478);; Molecular Function: CTP synthase activity (GO:0003883);; Cellular Component: cytosol (GO:0005829);; Biological Process: pyrimidine nucleotide biosynthetic process (GO:0006221);; Biological Process: embryo development ending in seed dormancy (GO:0009793);;	Pyrimidine metabolism (ko00240)	--	CTP synthase [Jatropha curcas]
ZB49846	--	--	SPX domain-containing protein 3 GN=SPX3 OS=Arabidopsis thaliana (Mouse-ear cress) PE=2 SV=1	hypothetical protein CICLE_v10021781mg [Citrus clementina]
ZB13725	--	--	--	hypothetical protein CICLE_v10004825mg [Citrus clementina]
ZB45827	--	--	Probable transcription factor KAN4 GN=MFO20.5 OS=Arabidopsis thaliana (Mouse-ear cress) PE=1 SV=1	hypothetical protein CICLE_v10001679mg [Citrus clementina]
ZB23260	--	--	--	hypothetical protein CICLE_v10002425mg [Citrus clementina]
ZB09737	--	--	--	hypothetical protein CICLE_v10029754mg [Citrus clementina]
ZB38476	--	Plant hormone signal transduction (ko04075)	Protein phosphatase 2C 56 GN=ABI1 OS=Arabidopsis thaliana (Mouse-ear cress) PE=1 SV=2	hypothetical protein CISIN_1g016186mg [Citrus sinensis]
ZB40721	Molecular Function: protein serine/threonine kinase activity (GO:0004674);; Molecular Function: ATP binding (GO:0005524);; Cellular Component: cytosol (GO:0005829);; Cellular Component: plasma membrane (GO:0005886);; Biological Process: protein phosphorylation (GO:0006468);;	--	Probable serine/threonine protein kinase IRE4 {ECO:0000305} OS=Arabidopsis thaliana (Mouse-ear cress) PE=2 SV=1	hypothetical protein CICLE_v10019564mg [Citrus clementina]
ZB23443	Cellular Component: ubiquitin ligase complex (GO:0000151);; Molecular Function: ubiquitin-protein transferase activity (GO:0004842);; Biological Process: protein ubiquitination (GO:0016567);;	--	U-box domain-containing protein 6 GN=PUB6 OS=Arabidopsis thaliana (Mouse-ear cress) PE=2 SV=2	hypothetical protein CISIN_1g004074mg [Citrus sinensis]
ZB00211	--	--	BEL1-like homeodomain protein 1 GN=F11F19.15 OS=Arabidopsis thaliana (Mouse-ear cress) PE=1 SV=1	hypothetical protein CISIN_1g005901mg [Citrus sinensis]
ZB10878	--	--	--	hypothetical protein CISIN_1g029397mg [Citrus sinensis]
ZB07847	--	Pentose and glucuronate interconversions (ko00040);; Ascorbate and aldarate metabolism (ko00053);; Amino sugar and nucleotide sugar metabolism (ko00520)	Glucuronokinase 1 GN=GLCAK1 OS=Arabidopsis thaliana (Mouse-ear cress) PE=1 SV=1	hypothetical protein CICLE_v10015593mg [Citrus clementina]
ZB25588	Biological Process: response to stimulus (GO:0050896);;	Plant hormone signal transduction (ko04075)	Protein TIFY 9 GN=T31B5.40 OS=Arabidopsis thaliana (Mouse-ear cress) PE=1 SV=1	hypothetical protein CICLE_v10032858mg [Citrus clementina]
ZB34083	Molecular Function: ATP binding (GO:0005524);; Molecular Function: GTP binding (GO:0005525);; Biological Process: Mo-molybdopterin cofactor biosynthetic process (GO:0006777);;	--	Polynucleotide 5&apos;-hydroxyl-kinase NOL9 GN=At5g11010 OS=Arabidopsis thaliana (Mouse-ear cress) PE=2 SV=1	hypothetical protein CICLE_v10020622mg [Citrus clementina]
ZB19302	--	--	Phosphoglycerate mutase-like protein 1 {ECO:0000305} OS=Arabidopsis thaliana (Mouse-ear cress) PE=2 SV=1	hypothetical protein CICLE_v10001706mg [Citrus clementina]
ZB36043	--	--	Protein TRANSPARENT TESTA 12 GN=F17J16_80 OS=Arabidopsis thaliana (Mouse-ear cress) PE=2 SV=1	hypothetical protein CICLE_v10025480mg [Citrus clementina]
ZB18640	--	Phenylpropanoid biosynthesis (ko00940)	Anthranilate N-methyltransferase OS=Ruta graveolens (Common rue) PE=1 SV=1	hypothetical protein CICLE_v10005251mg [Citrus clementina]
ZB15850	Molecular Function: methyltransferase activity (GO:0008168);;	--	Trans-resveratrol di-O-methyltransferase GN=ROMT OS=Vitis vinifera (Grape) PE=1 SV=2	hypothetical protein CISIN_1g018205mg [Citrus sinensis]
ZB47662	Molecular Function: monooxygenase activity (GO:0004497);; Molecular Function: iron ion binding (GO:0005506);; Molecular Function: electron carrier activity (GO:0009055);; Biological Process: fruit development (GO:0010154);; Molecular Function: oxidoreductase activity, acting on paired donors, with incorporation or reduction of molecular oxygen (GO:0016705);; Molecular Function: heme binding (GO:0…	--	Cytochrome P450 78A6 GN=T3A4.4 OS=Arabidopsis thaliana (Mouse-ear cress) PE=2 SV=1	hypothetical protein CISIN_1g009292mg [Citrus sinensis]
ZB21587	Molecular Function: metal ion binding (GO:0046872);;	--	--	hypothetical protein CICLE_v10008476mg [Citrus clementina]
ZB55753	Biological Process: MAPK cascade (GO:0000165);; Biological Process: respiratory burst involved in defense response (GO:0002679);; Biological Process: protein targeting to membrane (GO:0006612);; Biological Process: membrane fusion (GO:0006944);; Biological Process: systemic acquired resistance, salicylic acid mediated signaling pathway (GO:0009862);; Biological Process: jasmonic acid mediated sig…	--	MACPF domain-containing protein CAD1 GN=CAD1 OS=Arabidopsis thaliana (Mouse-ear cress) PE=2 SV=1	hypothetical protein CISIN_1g008004mg [Citrus sinensis]
ZB23069	Molecular Function: calcium ion binding (GO:0005509);; Biological Process: phosphatidylglycerol biosynthetic process (GO:0006655);; Molecular Function: transferase activity, transferring acyl groups (GO:0016746);;	Glycerophospholipid metabolism (ko00564);; Ether lipid metabolism (ko00565)	Lysophospholipid acyltransferase LPEAT2 GN=LPEAT2 OS=Arabidopsis thaliana (Mouse-ear cress) PE=1 SV=1	hypothetical protein CICLE_v10019439mg [Citrus clementina]
ZB43419	Molecular Function: calcium ion binding (GO:0005509);; Cellular Component: cytosol (GO:0005829);;	--	--	hypothetical protein CICLE_v10033019mg [Citrus clementina]
ZB61213	--	--	--	PREDICTED: classical arabinogalactan protein 10 [Citrus sinensis]
ZB47470	Biological Process: autophagy (GO:0006914);; Biological Process: protein localization by the Cvt pathway (GO:0032258);;	Regulation of autophagy (ko04140)	Autophagy-related protein 8C (Precursor) GN=OSJNBa0056O06.5 OS=Oryza sativa subsp. japonica (Rice) PE=2 SV=1	hypothetical protein CICLE_v10017176mg [Citrus clementina]
ZB01674	--	--	--	PREDICTED: uncharacterized protein LOC102612514 [Citrus sinensis]
ZB19282	--	--	Chaperone protein dnaJ 20, chloroplastic (Precursor) GN=F18A5.220 OS=Arabidopsis thaliana (Mouse-ear cress) PE=1 SV=2	hypothetical protein CICLE_v10022177mg [Citrus clementina]
ZB07775	--	--	Probable WRKY transcription factor 15 GN=WRKY15 OS=Arabidopsis thaliana (Mouse-ear cress) PE=2 SV=1	hypothetical protein CISIN_1g017930mg [Citrus sinensis]
ZB26554	--	--	Protein CYPRO4 GN=CYPRO4 OS=Cynara cardunculus (Cardoon) PE=2 SV=1	hypothetical protein CICLE_v10028011mg [Citrus clementina]
ZB45239	--	--	--	hypothetical protein CICLE_v10033996mg [Citrus clementina]
ZB02718	Molecular Function: nucleotide binding (GO:0000166);; Molecular Function: structural constituent of ribosome (GO:0003735);; Cellular Component: ribosome (GO:0005840);; Biological Process: translation (GO:0006412);; Cellular Component: chloroplast (GO:0009507);; Molecular Function: rRNA binding (GO:0019843);;	Ribosome (ko03010)	50S ribosomal protein L23, chloroplastic GN=rpl23-B OS=Citrus sinensis (Sweet orange) PE=3 SV=1	ribosomal protein L23 (chloroplast) [Citrus sinensis]
ZB06144	--	Fatty acid biosynthesis (ko00061);; Fatty acid degradation (ko00071);; Fatty acid metabolism (ko01212);; Peroxisome (ko04146)	Long chain acyl-CoA synthetase 8 GN=LACS8 OS=Arabidopsis thaliana (Mouse-ear cress) PE=1 SV=1	hypothetical protein CISIN_1g004568mg [Citrus sinensis]
ZB04768	--	--	ABC transporter G family member 34 GN=F1O11.1 OS=Arabidopsis thaliana (Mouse-ear cress) PE=2 SV=1	PREDICTED: ABC transporter G family member 34-like [Citrus sinensis]
ZB23366	--	Glycolysis / Gluconeogenesis (ko00010);; Purine metabolism (ko00230);; Pyruvate metabolism (ko00620);; Carbon metabolism (ko01200);; Biosynthesis of amino acids (ko01230)	Pyruvate kinase isozyme G, chloroplastic (Precursor) OS=Nicotiana tabacum (Common tobacco) PE=2 SV=1	hypothetical protein CICLE_v10031093mg [Citrus clementina]
ZB60373	Molecular Function: monooxygenase activity (GO:0004497);; Molecular Function: iron ion binding (GO:0005506);; Cellular Component: mitochondrion (GO:0005739);; Molecular Function: electron carrier activity (GO:0009055);; Cellular Component: chloroplast thylakoid membrane (GO:0009535);; Biological Process: response to wounding (GO:0009611);; Biological Process: response to fungus (GO:0009620);; Bio…	alpha-Linolenic acid metabolism (ko00592)	Allene oxide synthase, chloroplastic (Precursor) GN=CYP74A OS=Linum usitatissimum (Flax) PE=1 SV=1	hypothetical protein CICLE_v10000825mg [Citrus clementina]
ZB35369	--	--	Protein EMBRYONIC FLOWER 1 GN=EMF1 OS=Arabidopsis thaliana (Mouse-ear cress) PE=1 SV=1	hypothetical protein CISIN_1g000866mg [Citrus sinensis]
ZB29217	Molecular Function: zinc ion binding (GO:0008270);;	--	--	hypothetical protein CICLE_v10014065mg [Citrus clementina]
ZB59524	--	--	Uncharacterized protein At5g48480 GN=At5g48480 OS=Arabidopsis thaliana (Mouse-ear cress) PE=1 SV=1	hypothetical protein CISIN_1g031118mg [Citrus sinensis]
ZB45056	Biological Process: transcription, DNA-templated (GO:0006351);; Biological Process: regulation of cellular process (GO:0050794);;	Plant hormone signal transduction (ko04075)	Auxin-responsive protein IAA11 GN=IAA11 OS=Arabidopsis thaliana (Mouse-ear cress) PE=1 SV=1	hypothetical protein CICLE_v10021493mg [Citrus clementina]
ZB38608	--	--	--	hypothetical protein CICLE_v10032769mg [Citrus clementina]
ZB49370	--	--	RNA polymerase sigma factor sigC (Precursor) GN=F5K20.220 OS=Arabidopsis thaliana (Mouse-ear cress) PE=2 SV=1	hypothetical protein CISIN_1g009449mg [Citrus sinensis]
ZB49596	Molecular Function: L-lactate dehydrogenase activity (GO:0004459);; Cellular Component: cytoplasm (GO:0005737);; Biological Process: glycolytic process (GO:0006096);; Biological Process: cellular carbohydrate metabolic process (GO:0044262);; Biological Process: oxidation-reduction process (GO:0055114);;	Glycolysis / Gluconeogenesis (ko00010);; Cysteine and methionine metabolism (ko00270);; Pyruvate metabolism (ko00620);; Propanoate metabolism (ko00640)	L-lactate dehydrogenase A OS=Hordeum vulgare (Barley) PE=1 SV=1	PREDICTED: L-lactate dehydrogenase B [Citrus sinensis]
ZB55393	--	--	Transcription factor GTE10 GN=K9H21.2/K9H21.3 OS=Arabidopsis thaliana (Mouse-ear cress) PE=1 SV=2	PREDICTED: transcription factor GTE10 [Citrus sinensis]
ZB47922	Molecular Function: pantothenate kinase activity (GO:0004594);; Molecular Function: ATP binding (GO:0005524);; Biological Process: coenzyme A biosynthetic process (GO:0015937);; Biological Process: phosphorylation (GO:0016310);;	Pantothenate and CoA biosynthesis (ko00770)	Pantothenate kinase 2 GN=PANK2 OS=Arabidopsis thaliana (Mouse-ear cress) PE=1 SV=2	hypothetical protein CICLE_v10018751mg [Citrus clementina]
ZB29213	Molecular Function: glutamate decarboxylase activity (GO:0004351);; Biological Process: glutamate metabolic process (GO:0006536);; Molecular Function: pyridoxal phosphate binding (GO:0030170);;	Alanine, aspartate and glutamate metabolism (ko00250);; beta-Alanine metabolism (ko00410);; Taurine and hypotaurine metabolism (ko00430);; Butanoate metabolism (ko00650)	Glutamate decarboxylase 1 OS=Arabidopsis thaliana (Mouse-ear cress) PE=1 SV=2	glutamate decarboxylase-like [Citrus sinensis]
ZB05898	--	--	Seed maturation protein PM36 GN=PM36 OS=Glycine max (Soybean) PE=2 SV=1	hypothetical protein CICLE_v10005751mg [Citrus clementina]
ZB49679	--	--	Putative B3 domain-containing protein At5g66980 GN=At5g66980 OS=Arabidopsis thaliana (Mouse-ear cress) PE=3 SV=1	hypothetical protein CICLE_v10026137mg [Citrus clementina]
ZB06683	Molecular Function: zinc ion binding (GO:0008270);;	--	NEP1-interacting protein-like 2 GN=ATL24 OS=Arabidopsis thaliana (Mouse-ear cress) PE=1 SV=2	hypothetical protein CICLE_v10022213mg [Citrus clementina]
ZB59251	--	--	Cytochrome P450 82A1 (Fragment) GN=CYP82A1 OS=Pisum sativum (Garden pea) PE=2 SV=2	hypothetical protein CISIN_1g046041mg [Citrus sinensis]
ZB44407	--	Plant hormone signal transduction (ko04075)	Indole-3-acetic acid-induced protein ARG7 GN=ARG7 OS=Vigna radiata var. radiata (Mung bean) PE=2 SV=1	hypothetical protein CICLE_v10022948mg [Citrus clementina]
ZBnew12879	--	--	--	hypothetical protein CISIN_1g034658mg [Citrus sinensis]
ZB09198	--	--	--	hypothetical protein CISIN_1g032157mg [Citrus sinensis]
ZB23175	--	--	--	hypothetical protein CICLE_v10031336mg [Citrus clementina]
ZB41752	--	--	--	hypothetical protein CISIN_1g046630mg [Citrus sinensis]
ZB51961	Cellular Component: plasma membrane (GO:0005886);; Biological Process: heat acclimation (GO:0010286);; Biological Process: metal ion transport (GO:0030001);; Molecular Function: metal ion binding (GO:0046872);;	--	Heavy metal-associated isoprenylated plant protein 26 (Precursor) GN=F20M13.140 OS=Arabidopsis thaliana (Mouse-ear cress) PE=1 SV=1	heavy metal-associated isoprenylated plant protein 26-like [Manihot esculenta]
ZB57248	--	--	--	hypothetical protein CICLE_v10031611mg [Citrus clementina]
ZB61181	Molecular Function: protein kinase activity (GO:0004672);; Biological Process: phosphorylation (GO:0016310);;	--	Serine/threonine-protein kinase KIPK GN=KIPK OS=Arabidopsis thaliana (Mouse-ear cress) PE=1 SV=1	hypothetical protein CICLE_v10010985mg [Citrus clementina]
ZB09579	--	--	Cyclic dof factor 2 GN=MIJ24.16 OS=Arabidopsis thaliana (Mouse-ear cress) PE=1 SV=2	hypothetical protein CISIN_1g011016mg [Citrus sinensis]
ZB55019	Biological Process: arginine catabolic process (GO:0006527);; Biological Process: response to oxidative stress (GO:0006979);; Biological Process: spermidine biosynthetic process (GO:0008295);; Molecular Function: arginine decarboxylase activity (GO:0008792);; Biological Process: response to cold (GO:0009409);; Biological Process: putrescine biosynthetic process (GO:0009446);; Biological Process: …	Arginine and proline metabolism (ko00330)	Arginine decarboxylase OS=Pisum sativum (Garden pea) PE=2 SV=1	hypothetical protein CISIN_1g004438mg [Citrus sinensis]
ZB44263	Biological Process: endonucleolytic cleavage involved in rRNA processing (GO:0000478);; Molecular Function: CTP synthase activity (GO:0003883);; Cellular Component: cytosol (GO:0005829);; Biological Process: pyrimidine nucleotide biosynthetic process (GO:0006221);; Biological Process: embryo development ending in seed dormancy (GO:0009793);; Biological Process: response to cadmium ion (GO:0046686…	Pyrimidine metabolism (ko00240)	--	hypothetical protein CISIN_1g048183mg [Citrus sinensis]
ZB39189	Biological Process: protein folding (GO:0006457);; Molecular Function: unfolded protein binding (GO:0051082);;	--	Chaperone protein dnaJ 2 (Precursor) OS=Arabidopsis thaliana (Mouse-ear cress) PE=1 SV=2	PREDICTED: dnaJ homolog subfamily B member 1 [Citrus sinensis]
ZB30592	--	--	Transcription factor MYB44 GN=K8K14.2 OS=Arabidopsis thaliana (Mouse-ear cress) PE=2 SV=1	PREDICTED: transcription factor MYB44-like [Citrus sinensis]
ZBnew21048	Molecular Function: galactinol-raffinose galactosyltransferase activity (GO:0047268);;	Galactose metabolism (ko00052)	Stachyose synthase OS=Pisum sativum OX=3888 GN=STS1 PE=1 SV=1	stachyose synthase [Citrus clementina]
ZB04098	--	--	Probable WRKY transcription factor 3 GN=WRKY3 OS=Arabidopsis thaliana (Mouse-ear cress) PE=2 SV=1	hypothetical protein CISIN_1g009051mg [Citrus sinensis]
ZB30455	Biological Process: response to desiccation (GO:0009269);;	--	Late embryogenesis abundant protein Lea14-A GN=LEA14-A OS=Gossypium hirsutum (Upland cotton) PE=2 SV=1	hypothetical protein CICLE_v10010508mg [Citrus clementina]
ZB41537	--	--	EID1-like F-box protein 3 GN=EDL3 OS=Arabidopsis thaliana (Mouse-ear cress) PE=2 SV=1	hypothetical protein CICLE_v10020962mg [Citrus clementina]
ZB31439	Molecular Function: alpha,alpha-trehalose-phosphate synthase (UDP-forming) activity (GO:0003825);; Molecular Function: trehalose-phosphatase activity (GO:0004805);; Biological Process: trehalose biosynthetic process (GO:0005992);;	Starch and sucrose metabolism (ko00500)	Probable alpha,alpha-trehalose-phosphate synthase [UDP-forming] 7 GN=T2D23.11 OS=Arabidopsis thaliana (Mouse-ear cress) PE=1 SV=1	hypothetical protein CICLE_v10014248mg [Citrus clementina]
ZB12854	--	--	--	hypothetical protein CISIN_1g046657mg [Citrus sinensis]
ZB18909	--	--	Zinc finger A20 and AN1 domain-containing stress-associated protein 4 GN=SAP4 OS=Arabidopsis thaliana (Mouse-ear cress) PE=1 SV=1	hypothetical protein CICLE_v10012937mg [Citrus clementina]
ZB21886	--	--	Metacaspase-1 GN=T7I23.17 OS=Arabidopsis thaliana (Mouse-ear cress) PE=1 SV=1	hypothetical protein CISIN_1g016243mg [Citrus sinensis]
ZB40270	Biological Process: biosynthetic process (GO:0009058);; Molecular Function: strictosidine synthase activity (GO:0016844);;	--	Protein STRICTOSIDINE SYNTHASE-LIKE 3 {ECO:0000303|PubMed:10777701} (Precursor) OS=Arabidopsis thaliana (Mouse-ear cress) PE=2 SV=1	hypothetical protein CICLE_v10028617mg [Citrus clementina]
ZB13475	Biological Process: response to bacterium (GO:0009617);; Biological Process: innate immune response (GO:0045087);; Biological Process: cellular response to stimulus (GO:0051716);;	Plant-pathogen interaction (ko04626)	RPM1-interacting protein 4 GN=RIN4 OS=Arabidopsis thaliana (Mouse-ear cress) PE=1 SV=1	hypothetical protein CICLE_v10021726mg [Citrus clementina]
ZB05282	Molecular Function: protein binding (GO:0005515);;	--	Chaperone protein dnaJ 11, chloroplastic (Precursor) GN=T19K4.170 OS=Arabidopsis thaliana (Mouse-ear cress) PE=1 SV=2	hypothetical protein CICLE_v10031498mg [Citrus clementina]
ZB56047	--	--	F-box protein SKIP14 GN=SKIP14 OS=Arabidopsis thaliana (Mouse-ear cress) PE=1 SV=1	hypothetical protein CICLE_v10015170mg [Citrus clementina]
ZB57160	Molecular Function: DNA binding (GO:0003677);; Cellular Component: cell part (GO:0044464);;	--	Glycine-rich protein 2 GN=GRP-2 OS=Nicotiana sylvestris (Wood tobacco) PE=2 SV=1	hypothetical protein CICLE_v10002696mg [Citrus clementina]
ZB38799	--	--	C-type lectin receptor-like tyrosine-protein kinase At1g52310 (Precursor) GN=At1g52310 OS=Arabidopsis thaliana (Mouse-ear cress) PE=2 SV=1	hypothetical protein CICLE_v10014781mg [Citrus clementina]
ZB33566	Biological Process: regulation of transcription, DNA-templated (GO:0006355);;	--	Scarecrow-like protein 1 GN=SCL1 OS=Arabidopsis thaliana (Mouse-ear cress) PE=2 SV=1	PREDICTED: scarecrow-like protein 1 [Citrus sinensis]
ZB59357	--	--	Cytochrome P450 82C4 GN=CYP82C4 OS=Arabidopsis thaliana (Mouse-ear cress) PE=2 SV=1	hypothetical protein CISIN_1g046041mg [Citrus sinensis]
ZB53245	--	--	REF/SRPP-like protein At1g67360 GN=At1g67360 OS=Arabidopsis thaliana (Mouse-ear cress) PE=2 SV=1	hypothetical protein CISIN_1g026954mg [Citrus sinensis]
ZB55387	--	--	--	PREDICTED: uncharacterized protein LOC102609753 [Citrus sinensis]
ZB22159	Molecular Function: DNA binding (GO:0003677);; Molecular Function: DNA-directed 5'-3' RNA polymerase activity (GO:0003899);; Biological Process: transcription, DNA-templated (GO:0006351);; Biological Process: embryo development ending in seed dormancy (GO:0009793);; Biological Process: pollen tube growth (GO:0009860);; Biological Process: plant ovule development (GO:0048481);;	--	DNA-directed RNA polymerase 1, mitochondrial (Precursor) GN=RPOT1 OS=Nicotiana sylvestris (Wood tobacco) PE=2 SV=1	hypothetical protein CISIN_1g002019mg [Citrus sinensis]
ZB00038	Molecular Function: zinc ion binding (GO:0008270);;	--	Probable E3 ubiquitin-protein ligase XERICO GN=XERICO OS=Arabidopsis thaliana (Mouse-ear cress) PE=1 SV=1	ring 1 [Citrus maxima]
ZB09746	--	--	--	PREDICTED: autophagy-related protein 11 [Citrus sinensis]
ZB28294	--	--	Long-chain-alcohol oxidase FAO4A GN=FAO4A OS=Arabidopsis thaliana (Mouse-ear cress) PE=3 SV=2	PREDICTED: long-chain-alcohol oxidase FAO4A [Citrus sinensis]
ZB19384	Molecular Function: metal ion binding (GO:0046872);;	--	Probable BOI-related E3 ubiquitin-protein ligase 3 GN=BRG3 OS=Arabidopsis thaliana (Mouse-ear cress) PE=1 SV=1	PREDICTED: BOI-related E3 ubiquitin-protein ligase 1 [Citrus sinensis]
ZB49806	--	--	--	PREDICTED: uncharacterized protein LOC102623764 [Citrus sinensis]
ZB47534	Molecular Function: protein dimerization activity (GO:0046983);;	--	--	PREDICTED: uncharacterized protein LOC102614927 [Citrus sinensis]
ZB29913	--	Protein processing in endoplasmic reticulum (ko04141)	18.1 kDa class I heat shock protein GN=HSP18.1 OS=Arabidopsis thaliana (Mouse-ear cress) PE=2 SV=1	hypothetical protein CICLE_v10029467mg [Citrus clementina]
ZB28369	--	--	Protein SCO1 homolog 1, mitochondrial (Precursor) GN=T16O11.9 OS=Arabidopsis thaliana (Mouse-ear cress) PE=2 SV=1	PREDICTED: protein SCO1 homolog 1, mitochondrial [Citrus sinensis]
ZB02705	--	--	--	PREDICTED: uncharacterized protein LOC107175514 [Citrus sinensis]
ZB00660	--	Circadian rhythm - plant (ko04712)	Two-component response regulator-like PRR95 OS=Oryza sativa subsp. japonica (Rice) PE=2 SV=1	PREDICTED: two-component response regulator-like PRR95 isoform X4 [Citrus sinensis]
ZB45474	--	--	--	hypothetical protein CICLE_v10016320mg [Citrus clementina]
ZB03387	Molecular Function: potassium ion transmembrane transporter activity (GO:0015079);; Cellular Component: membrane (GO:0016020);; Biological Process: potassium ion transmembrane transport (GO:0071805);;	--	Potassium transporter 6 GN=F17O7.17 OS=Arabidopsis thaliana (Mouse-ear cress) PE=2 SV=1	hypothetical protein CICLE_v10030755mg [Citrus clementina]
ZB38921	--	--	--	hypothetical protein CICLE_v10017123mg [Citrus clementina]
ZB43755	--	--	Probable LRR receptor-like serine/threonine-protein kinase At1g53430 (Precursor) GN=At1g53430 OS=Arabidopsis thaliana (Mouse-ear cress) PE=1 SV=1	hypothetical protein CISIN_1g001767mg [Citrus sinensis]
ZB41755	--	Phenylpropanoid biosynthesis (ko00940)	Anthranilate N-methyltransferase OS=Ruta graveolens (Common rue) PE=1 SV=1	hypothetical protein CICLE_v10005251mg [Citrus clementina]
ZB18667	--	--	--	PREDICTED: uncharacterized protein LOC107177557 [Citrus sinensis]
ZB02899	Molecular Function: transferase activity, transferring phosphorus-containing groups (GO:0016772);;	--	Proline-rich receptor-like protein kinase PERK1 GN=PERK1 OS=Arabidopsis thaliana (Mouse-ear cress) PE=2 SV=1	PREDICTED: probable receptor-like serine/threonine-protein kinase At5g57670 [Citrus sinensis]
ZB17352	--	--	B-box zinc finger protein 32 {ECO:0000303|PubMed:19920209} OS=Arabidopsis thaliana (Mouse-ear cress) PE=1 SV=1	hypothetical protein CICLE_v10026364mg [Citrus clementina]
ZB50189	--	--	--	hypothetical protein CISIN_1g020006mg [Citrus sinensis]
ZB53312	--	--	--	PREDICTED: uncharacterized protein LOC102622992 isoform X1 [Citrus sinensis]
ZB17364	Molecular Function: phosphogluconate dehydrogenase (decarboxylating) activity (GO:0004616);; Biological Process: pentose-phosphate shunt (GO:0006098);; Molecular Function: NADP binding (GO:0050661);;	Pentose phosphate pathway (ko00030);; Glutathione metabolism (ko00480);; Carbon metabolism (ko01200)	6-phosphogluconate dehydrogenase, decarboxylating 1 GN=pgdC OS=Spinacia oleracea (Spinach) PE=1 SV=1	hypothetical protein CICLE_v10011597mg [Citrus clementina]
ZB40011	--	--	Molybdenum cofactor sulfurase {ECO:0000255|HAMAP-Rule:MF_03050} GN=FLACCA OS=Solanum lycopersicum (Tomato) PE=2 SV=1	PREDICTED: molybdenum cofactor sulfurase isoform X1 [Citrus sinensis]
ZB02704	--	--	Probable LRR receptor-like serine/threonine-protein kinase At1g07650 (Precursor) GN=At1g07650 OS=Arabidopsis thaliana (Mouse-ear cress) PE=1 SV=1	hypothetical protein CICLE_v10014129mg [Citrus clementina]
ZB47067	--	--	--	hypothetical protein CICLE_v10006645mg [Citrus clementina]
ZB22711	--	--	Probable inactive poly [ADP-ribose] polymerase SRO5 GN=SRO5 OS=Arabidopsis thaliana (Mouse-ear cress) PE=1 SV=1	hypothetical protein CISIN_1g018800mg [Citrus sinensis]
ZB14772	--	--	DnaJ protein P58IPK homolog (Precursor) OS=Arabidopsis thaliana (Mouse-ear cress) PE=1 SV=1	dnaJ homolog subfamily B member 3-like isoform X3 [Hevea brasiliensis]
ZB24710	Molecular Function: ATP binding (GO:0005524);; Biological Process: obsolete ATP catabolic process (GO:0006200);; Cellular Component: integral component of membrane (GO:0016021);; Molecular Function: ATPase activity, coupled to transmembrane movement of substances (GO:0042626);; Biological Process: transmembrane transport (GO:0055085);;	--	ABC transporter C family member 3 GN=MJG19.3 OS=Arabidopsis thaliana (Mouse-ear cress) PE=1 SV=1	PREDICTED: ABC transporter C family member 3-like [Citrus sinensis]
ZB14647	Molecular Function: transporter activity (GO:0005215);; Cellular Component: integral component of membrane (GO:0016021);; Biological Process: transmembrane transport (GO:0055085);;	--	Putative glycerol-3-phosphate transporter 1 GN=At3g47420 OS=Arabidopsis thaliana (Mouse-ear cress) PE=2 SV=1	hypothetical protein CISIN_1g009828mg [Citrus sinensis]
ZB54609	--	--	Probable LRR receptor-like serine/threonine-protein kinase At1g07650 (Precursor) GN=At1g07650 OS=Arabidopsis thaliana (Mouse-ear cress) PE=1 SV=1	PREDICTED: putative serine/threonine-protein kinase [Citrus sinensis]
ZB41208	Molecular Function: metal ion binding (GO:0046872);;	--	Zinc finger A20 and AN1 domain-containing stress-associated protein 5 GN=SAP5 OS=Arabidopsis thaliana (Mouse-ear cress) PE=2 SV=1	PREDICTED: zinc finger A20 and AN1 domain-containing stress-associated protein 5 [Citrus sinensis]
ZB23605	Molecular Function: DNA binding (GO:0003677);;	--	BEL1-like homeodomain protein 9 GN=At5g02030 OS=Arabidopsis thaliana (Mouse-ear cress) PE=1 SV=1	PREDICTED: BEL1-like homeodomain protein 9 [Citrus sinensis]
ZB26638	Molecular Function: ATP:ADP antiporter activity (GO:0005471);; Molecular Function: ATP binding (GO:0005524);; Biological Process: transport (GO:0006810);; Cellular Component: chloroplast envelope (GO:0009941);; Cellular Component: integral component of membrane (GO:0016021);;	--	Plastidic ATP/ADP-transporter OS=Solanum tuberosum (Potato) PE=2 SV=2	hypothetical protein CICLE_v10025170mg [Citrus clementina]
ZB55664	--	--	Calcium sensing receptor, chloroplastic (Precursor) GN=MYJ24.5 OS=Arabidopsis thaliana (Mouse-ear cress) PE=1 SV=1	PREDICTED: calcium sensing receptor, chloroplastic [Citrus sinensis]
ZB03800	Molecular Function: protein serine/threonine kinase activity (GO:0004674);; Molecular Function: non-membrane spanning protein tyrosine kinase activity (GO:0004715);; Molecular Function: ATP binding (GO:0005524);; Biological Process: protein phosphorylation (GO:0006468);;	Plant-pathogen interaction (ko04626)	Serine/threonine-protein kinase PBS1 GN=PBS1 OS=Arabidopsis thaliana (Mouse-ear cress) PE=1 SV=1	hypothetical protein CICLE_v10031492mg [Citrus clementina]
ZB50329	Molecular Function: iron ion binding (GO:0005506);; Molecular Function: zinc ion binding (GO:0008270);; Molecular Function: electron carrier activity (GO:0009055);; Molecular Function: heme binding (GO:0020037);; Molecular Function: isoflavone 2'-hydroxylase activity (GO:0033773);; Biological Process: oxidation-reduction process (GO:0055114);;	--	Isoflavone 2&apos;-hydroxylase GN=CYP81E1 OS=Glycyrrhiza echinata (Licorice) PE=1 SV=2	PREDICTED: isoflavone 2&apos;-hydroxylase-like isoform X1 [Citrus sinensis]
ZB35064	Cellular Component: integral component of membrane (GO:0016021);;	--	Proline transporter 1 GN=PROT1 OS=Arabidopsis thaliana (Mouse-ear cress) PE=1 SV=1	hypothetical protein CICLE_v10031324mg [Citrus clementina]
ZB40192	--	--	Cellulose synthase-like protein G2 OS=Arabidopsis thaliana (Mouse-ear cress) PE=2 SV=1	hypothetical protein CICLE_v10004394mg [Citrus clementina]
ZB42259	--	--	Protein SGT1 homolog At5g65490 GN=At5g65490 OS=Arabidopsis thaliana (Mouse-ear cress) PE=1 SV=1	PREDICTED: protein ecdysoneless homolog [Citrus sinensis]
ZB48130	--	--	B3 domain-containing protein Os01g0234100 OS=Oryza sativa subsp. japonica (Rice) PE=2 SV=1	PREDICTED: B3 domain-containing protein Os01g0234100-like isoform X1 [Citrus sinensis]
ZBnew22907	Molecular Function: binding (GO:0005488);;	--	--	zinc finger BED domain-containing protein RICESLEEPER 3-like [Jatropha curcas]
ZB47869	Molecular Function: polygalacturonate 4-alpha-galacturonosyltransferase activity (GO:0047262);;	Starch and sucrose metabolism (ko00500);; Amino sugar and nucleotide sugar metabolism (ko00520)	Probable galacturonosyltransferase 11 GN=GAUT11 OS=Arabidopsis thaliana (Mouse-ear cress) PE=2 SV=1	hypothetical protein CICLE_v10019659mg [Citrus clementina]
ZB09019	--	--	--	hypothetical protein CISIN_1g046004mg [Citrus sinensis]
ZB04221	--	--	--	hypothetical protein CICLE_v10013013mg [Citrus clementina]
ZB23308	--	--	Polyadenylate-binding protein-interacting protein 4 GN=CID4 OS=Arabidopsis thaliana (Mouse-ear cress) PE=2 SV=1	hypothetical protein CISIN_1g038314mg [Citrus sinensis]
ZB54317	Molecular Function: DNA binding (GO:0003677);; Cellular Component: nucleus (GO:0005634);;	--	Squamosa promoter-binding-like protein 14 GN=F9H16.3 OS=Arabidopsis thaliana (Mouse-ear cress) PE=2 SV=3	PREDICTED: squamosa promoter-binding-like protein 14 isoform X1 [Citrus sinensis]
ZB47362	Molecular Function: protein binding (GO:0005515);;	--	Chaperone protein dnaJ 11, chloroplastic (Precursor) GN=T19K4.170 OS=Arabidopsis thaliana (Mouse-ear cress) PE=1 SV=2	hypothetical protein CICLE_v10031498mg [Citrus clementina]
ZB20128	--	--	Phytosulfokine-beta (Precursor) GN=T16K5.130 OS=Arabidopsis thaliana (Mouse-ear cress) PE=2 SV=2	PREDICTED: phytosulfokines 3 [Ricinus communis]
ZB48560	Molecular Function: high-affinity hydrogen:glucose symporter activity (GO:0005358);; Cellular Component: plasma membrane (GO:0005886);; Cellular Component: plasmodesma (GO:0009506);; Biological Process: monosaccharide transport (GO:0015749);; Cellular Component: integral component of membrane (GO:0016021);; Molecular Function: 2-alkenal reductase [NAD(P)] activity (GO:0032440);; Biological Proces…	--	Sugar transport protein 13 GN=F9D12.17 OS=Arabidopsis thaliana (Mouse-ear cress) PE=1 SV=2	hypothetical protein CICLE_v10004729mg [Citrus clementina]
ZB11415	--	--	--	hypothetical protein CICLE_v10015338mg [Citrus clementina]
ZB05365	Cellular Component: chloroplast (GO:0009507);; Biological Process: embryo development ending in seed dormancy (GO:0009793);;	--	--	PREDICTED: uncharacterized protein LOC102615817 [Citrus sinensis]
ZB17501	Molecular Function: DNA binding (GO:0003677);; Biological Process: regulation of transcription, DNA-templated (GO:0006355);;	--	Dof zinc finger protein DOF5.4 GN=MAE1.9 OS=Arabidopsis thaliana (Mouse-ear cress) PE=2 SV=2	PREDICTED: dof zinc finger protein DOF5.4-like [Juglans regia]
ZB27530	--	--	UDP-glycosyltransferase 76C4 GN=UGT76C4 OS=Arabidopsis thaliana (Mouse-ear cress) PE=2 SV=1	hypothetical protein CISIN_1g012613mg [Citrus sinensis]
ZB27587	--	--	Cellulose synthase-like protein G2 OS=Arabidopsis thaliana (Mouse-ear cress) PE=2 SV=1	hypothetical protein CICLE_v10004394mg [Citrus clementina]
ZB28714	--	--	GATA transcription factor 7 GN=GATA7 OS=Arabidopsis thaliana (Mouse-ear cress) PE=2 SV=1	hypothetical protein CICLE_v10003771mg [Citrus clementina]
ZB27214	Molecular Function: zinc ion binding (GO:0008270);;	--	Probable E3 ubiquitin-protein ligase XERICO GN=XERICO OS=Arabidopsis thaliana (Mouse-ear cress) PE=1 SV=1	ring 1 [Citrus maxima]
ZB10609	--	--	C2 domain-containing protein At1g53590 OS=Arabidopsis thaliana (Mouse-ear cress) PE=1 SV=2	PREDICTED: C2 domain-containing protein At1g53590 isoform X2 [Citrus sinensis]
ZB14508	--	--	--	PREDICTED: calmodulin-binding protein 25-like [Citrus sinensis]
ZB24818	--	--	Transcription factor IBH1 GN=MFL8.8 OS=Arabidopsis thaliana (Mouse-ear cress) PE=1 SV=1	hypothetical protein CICLE_v10016996mg [Citrus clementina]
ZB17331	Molecular Function: catalytic activity (GO:0003824);; Biological Process: metabolic process (GO:0008152);; Biological Process: response to abscisic acid (GO:0009737);; Cellular Component: membrane (GO:0016020);;	--	Lipid phosphate phosphatase delta GN=F14P22.80 OS=Arabidopsis thaliana (Mouse-ear cress) PE=2 SV=1	hypothetical protein CICLE_v10011869mg [Citrus clementina]
ZB18191	--	Endocytosis (ko04144)	Probable ADP-ribosylation factor GTPase-activating protein AGD5 GN=MDK4.13 OS=Arabidopsis thaliana (Mouse-ear cress) PE=1 SV=1	PREDICTED: probable ADP-ribosylation factor GTPase-activating protein AGD5 isoform X1 [Citrus sinensis]
ZB06639	--	--	--	PREDICTED: uncharacterized protein LOC107177556 [Citrus sinensis]
ZB52289	Molecular Function: inorganic phosphate transmembrane transporter activity (GO:0005315);; Cellular Component: plastid (GO:0009536);; Biological Process: nitrate transport (GO:0015706);; Cellular Component: integral component of membrane (GO:0016021);; Biological Process: transmembrane transport (GO:0055085);;	--	Probable anion transporter 6, chloroplastic (Precursor) GN=F5O24.270 OS=Arabidopsis thaliana (Mouse-ear cress) PE=2 SV=1	hypothetical protein CICLE_v10007933mg [Citrus clementina]
ZB23812	--	--	Reticulon-like protein B5 GN=RTNLB5 OS=Arabidopsis thaliana (Mouse-ear cress) PE=1 SV=1	hypothetical protein CISIN_1g025719mg [Citrus sinensis]
ZB21881	--	--	Stellacyanin OS=Toxicodendron vernicifluum (Japanese lacquer tree) PE=1 SV=1	Cu_bind_like domain-containing protein [Cephalotus follicularis]
ZB60767	--	--	SPX domain-containing protein 1 OS=Oryza sativa subsp. japonica (Rice) PE=2 SV=1	hypothetical protein CICLE_v10009041mg [Citrus clementina]
ZB01044	Molecular Function: catalytic activity (GO:0003824);; Cellular Component: mitochondrion (GO:0005739);; Biological Process: Mo-molybdopterin cofactor biosynthetic process (GO:0006777);; Cellular Component: chloroplast (GO:0009507);; Cellular Component: molybdopterin synthase complex (GO:0019008);; Molecular Function: metal ion binding (GO:0046872);; Molecular Function: 4 iron, 4 sulfur cluster bin…	--	Cyclic pyranopterin monophosphate synthase, mitochondrial (Precursor) GN=CNX2 OS=Arabidopsis thaliana (Mouse-ear cress) PE=1 SV=1	hypothetical protein CISIN_1g015786mg [Citrus sinensis]
ZB52511	Molecular Function: DNA binding (GO:0003677);;	Base excision repair (ko03410)	High mobility group B protein 1 GN=At3g51880 OS=Arabidopsis thaliana (Mouse-ear cress) PE=1 SV=1	hypothetical protein CISIN_1g029982mg [Citrus sinensis]
ZB39350	--	--	Probable F-box protein At1g60180 GN=At2g36090 OS=Arabidopsis thaliana (Mouse-ear cress) PE=2 SV=1	PREDICTED: probable F-box protein At1g60180 [Citrus sinensis]
ZB60221	Molecular Function: transferase activity (GO:0016740);;	--	Protein ROOT INITIATION DEFECTIVE 3 GN=RID3 OS=Arabidopsis thaliana (Mouse-ear cress) PE=1 SV=1	hypothetical protein CICLE_v10031507mg [Citrus clementina]
ZBnew1744	--	--	--	NAC domain-containing protein 53-like [Citrus clementina]
ZB32070	Molecular Function: enoyl-CoA hydratase activity (GO:0004300);; Biological Process: metabolic process (GO:0008152);;	Valine, leucine and isoleucine degradation (ko00280);; beta-Alanine metabolism (ko00410);; Propanoate metabolism (ko00640);; Carbon metabolism (ko01200)	3-hydroxyisobutyryl-CoA hydrolase-like protein 2, mitochondrial (Precursor) GN=At4g31810 OS=Arabidopsis thaliana (Mouse-ear cress) PE=2 SV=1	PREDICTED: 3-hydroxyisobutyryl-CoA hydrolase-like protein 1, mitochondrial [Citrus sinensis]
ZB58903	Molecular Function: zinc ion binding (GO:0008270);;	--	E3 ubiquitin-protein ligase RGLG2 GN=RGLG2 OS=Arabidopsis thaliana (Mouse-ear cress) PE=1 SV=1	hypothetical protein CICLE_v10015247mg [Citrus clementina]
ZB40874	Cellular Component: cytosol (GO:0005829);; Biological Process: response to stress (GO:0006950);; Biological Process: thiamine biosynthetic process (GO:0009228);; Cellular Component: chloroplast stroma (GO:0009570);; Molecular Function: metal ion binding (GO:0046872);; Biological Process: thiazole biosynthetic process (GO:0052837);;	Thiamine metabolism (ko00730)	Thiamine thiazole synthase, chloroplastic {ECO:0000255|HAMAP-Rule:MF_03158} (Precursor) OS=Citrus sinensis (Sweet orange) PE=2 SV=1	thiamine thiazole synthase, chloroplastic [Citrus sinensis]
ZB22762	Molecular Function: calcium-transporting ATPase activity (GO:0005388);; Molecular Function: ATP binding (GO:0005524);; Cellular Component: integral component of membrane (GO:0016021);; Molecular Function: metal ion binding (GO:0046872);; Biological Process: calcium ion transmembrane transport (GO:0070588);;	--	Putative calcium-transporting ATPase 13, plasma membrane-type GN=ACA13 OS=Arabidopsis thaliana (Mouse-ear cress) PE=3 SV=1	PREDICTED: putative calcium-transporting ATPase 13, plasma membrane-type [Citrus sinensis]
ZB57697	Molecular Function: GTP binding (GO:0005525);; Biological Process: protein targeting to vacuole (GO:0006623);; Biological Process: small GTPase mediated signal transduction (GO:0007264);; Cellular Component: chloroplast (GO:0009507);; Biological Process: vesicle-mediated transport (GO:0016192);; Molecular Function: hydrolase activity (GO:0016787);;	--	Ras-related protein RABB1b GN=F4B14.130 OS=Arabidopsis thaliana (Mouse-ear cress) PE=2 SV=1	PREDICTED: ras-related protein RABB1b [Theobroma cacao]
ZB00599	--	--	Protein SULFUR DEFICIENCY-INDUCED 1 {ECO:0000303|PubMed:19154231} OS=Arabidopsis thaliana (Mouse-ear cress) PE=2 SV=1	hypothetical protein CICLE_v10021176mg [Citrus clementina]
ZB04923	Molecular Function: NAD+ kinase activity (GO:0003951);; Molecular Function: diacylglycerol kinase activity (GO:0004143);; Biological Process: protein kinase C-activating G-protein coupled receptor signaling pathway (GO:0007205);; Biological Process: metabolic process (GO:0008152);; Biological Process: response to cold (GO:0009409);; Biological Process: intracellular signal transduction (GO:003555…	Glycerolipid metabolism (ko00561);; Glycerophospholipid metabolism (ko00564);; Phosphatidylinositol signaling system (ko04070)	Diacylglycerol kinase 2 GN=DGK2 OS=Arabidopsis thaliana (Mouse-ear cress) PE=1 SV=1	hypothetical protein CICLE_v10000447mg [Citrus clementina]
ZB02273	--	--	--	PREDICTED: uncharacterized protein LOC102616317 [Citrus sinensis]
ZB35495	Molecular Function: transferase activity, transferring hexosyl groups (GO:0016758);;	--	UDP-glycosyltransferase 89B1 GN=UGT89B1 OS=Arabidopsis thaliana (Mouse-ear cress) PE=2 SV=2	UDP-glycosyltransferase 89B2 [Prunus avium]
ZB27876	--	Plant hormone signal transduction (ko04075)	Protein phosphatase 2C 3 GN=AIP1 OS=Arabidopsis thaliana (Mouse-ear cress) PE=1 SV=1	PREDICTED: probable protein phosphatase 2C 24 [Citrus sinensis]
ZB27825	--	--	--	PREDICTED: uncharacterized protein LOC102606910 [Citrus sinensis]
ZB00752	--	--	Transcription factor TCP11 GN=TCP11 OS=Arabidopsis thaliana (Mouse-ear cress) PE=2 SV=1	PREDICTED: transcription factor TCP11 [Citrus sinensis]
ZB59913	Molecular Function: DNA binding (GO:0003677);; Cellular Component: nucleus (GO:0005634);; Biological Process: cell wall biogenesis (GO:0042546);;	--	Remorin OS=Solanum tuberosum (Potato) PE=1 SV=1	hypothetical protein CICLE_v10005899mg [Citrus clementina]
ZB46835	--	--	Protein LURP-one-related 8 GN=At2g38640 OS=Arabidopsis thaliana (Mouse-ear cress) PE=2 SV=1	hypothetical protein CICLE_v10012703mg [Citrus clementina]
ZB47728	Molecular Function: protein serine/threonine kinase activity (GO:0004674);; Molecular Function: ATP binding (GO:0005524);; Biological Process: protein phosphorylation (GO:0006468);; Biological Process: signal transduction (GO:0007165);;	Regulation of autophagy (ko04140)	CBL-interacting serine/threonine-protein kinase 25 GN=T11H3.120 OS=Arabidopsis thaliana (Mouse-ear cress) PE=2 SV=1	hypothetical protein CICLE_v10025649mg [Citrus clementina]
ZB56043	Cellular Component: plastid (GO:0009536);; Molecular Function: oxidoreductase activity (GO:0016491);; Molecular Function: iron-sulfur cluster binding (GO:0051536);;	--	Ferredoxin-thioredoxin reductase catalytic chain, chloroplastic (Precursor) GN=FTRC OS=Glycine max (Soybean) PE=1 SV=1	ferredoxin-thioredoxin reductase catalytic chain, chloroplastic [Arachis duranensis]
ZB36378	Molecular Function: transcription factor activity, sequence-specific DNA binding (GO:0003700);; Cellular Component: nucleus (GO:0005634);; Biological Process: regulation of transcription, DNA-templated (GO:0006355);; Molecular Function: sequence-specific DNA binding (GO:0043565);;	--	BEL1-like homeodomain protein 1 GN=F11F19.15 OS=Arabidopsis thaliana (Mouse-ear cress) PE=1 SV=1	hypothetical protein CISIN_1g005514mg [Citrus sinensis]
ZB42133	--	--	--	PREDICTED: calmodulin-binding protein 25-like [Citrus sinensis]
ZB32730	--	--	Pumilio homolog 5 GN=APUM5 OS=Arabidopsis thaliana (Mouse-ear cress) PE=1 SV=2	PREDICTED: pumilio homolog 5 isoform X1 [Citrus sinensis]
ZB15514	--	--	Ethylene-responsive transcription factor RAP2-4 OS=Arabidopsis thaliana (Mouse-ear cress) PE=1 SV=1	hypothetical protein CICLE_v10025961mg [Citrus clementina]
ZB42440	Biological Process: response to karrikin (GO:0080167);;	--	--	hypothetical protein CISIN_1g013416mg [Citrus sinensis]
ZB47975	--	--	Putative E3 ubiquitin-protein ligase RING1a GN=K9L2.3 OS=Arabidopsis thaliana (Mouse-ear cress) PE=1 SV=2	hypothetical protein CISIN_1g011622mg [Citrus sinensis]
ZB31651	Molecular Function: nucleotide binding (GO:0000166);;	--	26S protease regulatory subunit 6A homolog OS=Oryza sativa subsp. japonica (Rice) PE=2 SV=2	hypothetical protein CICLE_v10025208mg [Citrus clementina]
ZB51151	--	--	Uncharacterized protein OsI_027940 OS=Oryza sativa subsp. indica (Rice) PE=1 SV=2	hypothetical protein CICLE_v10022431mg [Citrus clementina]
ZB46172	Molecular Function: protein serine/threonine phosphatase activity (GO:0004722);; Biological Process: protein dephosphorylation (GO:0006470);; Molecular Function: metal ion binding (GO:0046872);;	--	Probable protein phosphatase 2C 60 OS=Oryza sativa subsp. japonica (Rice) PE=2 SV=1	PREDICTED: probable protein phosphatase 2C 60 [Citrus sinensis]
ZB44830	--	--	--	PREDICTED: uncharacterized protein LOC102626675 [Citrus sinensis]
ZB02241	Molecular Function: serine-type endopeptidase activity (GO:0004252);; Biological Process: proteolysis (GO:0006508);; Cellular Component: chloroplast (GO:0009507);; Biological Process: photoinhibition (GO:0010205);;	--	Protease Do-like 7 GN=DEGP7 OS=Arabidopsis thaliana (Mouse-ear cress) PE=2 SV=1	hypothetical protein TanjilG_21313 [Lupinus angustifolius]
ZB59509	--	--	--	hypothetical protein CICLE_v10029307mg [Citrus clementina]
ZB14079	--	--	Pathogen-related protein OS=Hordeum vulgare (Barley) PE=2 SV=2	PREDICTED: pathogen-related protein-like [Citrus sinensis]
ZB28812	--	--	--	PREDICTED: uncharacterized protein LOC107175514 [Citrus sinensis]
ZB21289	--	Fatty acid biosynthesis (ko00061);; Fatty acid degradation (ko00071);; Fatty acid metabolism (ko01212);; Peroxisome (ko04146)	Long chain acyl-CoA synthetase 8 GN=LACS8 OS=Arabidopsis thaliana (Mouse-ear cress) PE=1 SV=1	hypothetical protein CISIN_1g004568mg [Citrus sinensis]
ZB59888	--	Nucleotide excision repair (ko03420);; Protein processing in endoplasmic reticulum (ko04141)	Ubiquitin receptor RAD23d GN=MXI10.20 OS=Arabidopsis thaliana (Mouse-ear cress) PE=1 SV=2	PREDICTED: ubiquitin receptor RAD23d-like [Citrus sinensis]
ZB09361	Molecular Function: ATP binding (GO:0005524);; Biological Process: response to stress (GO:0006950);; Molecular Function: 2-alkenal reductase [NAD(P)] activity (GO:0032440);; Biological Process: oxidation-reduction process (GO:0055114);;	Spliceosome (ko03040);; Protein processing in endoplasmic reticulum (ko04141);; Endocytosis (ko04144)	Heat shock cognate 70 kDa protein GN=HSP70 OS=Petunia hybrida (Petunia) PE=2 SV=1	Heat shock protein 70 [Cucumis sativus]
ZB59690	--	--	--	hypothetical protein CISIN_1g030226mg [Citrus sinensis]
ZB00045	--	--	--	hypothetical protein CICLE_v10013249mg [Citrus clementina]
ZB45355	Biological Process: protein O-linked glycosylation (GO:0006493);; Molecular Function: transferase activity, transferring glycosyl groups (GO:0016757);;	Other types of O-glycan biosynthesis (ko00514)	Probable UDP-N-acetylglucosamine--peptide N-acetylglucosaminyltransferase SEC GN=SEC OS=Arabidopsis thaliana (Mouse-ear cress) PE=2 SV=1	hypothetical protein CICLE_v10018711mg [Citrus clementina]
ZB57037	--	--	--	hypothetical protein CISIN_1g027331mg [Citrus sinensis]
ZBnew13466	--	--	--	uncharacterized protein LOC110415191 [Herrania umbratica]
ZB18024	Cellular Component: nucleus (GO:0005634);; Biological Process: response to water deprivation (GO:0009414);; Biological Process: response to salt stress (GO:0009651);; Biological Process: positive regulation of transcription, DNA-templated (GO:0045893);; Biological Process: response to freezing (GO:0050826);;	--	Protein ESKIMO 1 GN=F27K19.170 OS=Arabidopsis thaliana (Mouse-ear cress) PE=1 SV=1	hypothetical protein CICLE_v10031403mg [Citrus clementina]
ZB16941	Biological Process: metabolic process (GO:0008152);;	--	Ethylene-responsive transcription factor RAP2-7 GN=T17D12.11 OS=Arabidopsis thaliana (Mouse-ear cress) PE=2 SV=2	hypothetical protein CICLE_v10028259mg [Citrus clementina]
ZB47724	Molecular Function: nucleic acid binding (GO:0003676);;	--	Zinc finger BED domain-containing protein DAYSLEEPER GN=HAT OS=Arabidopsis thaliana (Mouse-ear cress) PE=1 SV=1	PREDICTED: zinc finger BED domain-containing protein DAYSLEEPER-like [Citrus sinensis]
ZB50682	--	--	Scarecrow-like protein 14 GN=SCL14 OS=Arabidopsis thaliana (Mouse-ear cress) PE=2 SV=2	hypothetical protein CISIN_1g045051mg [Citrus sinensis]
ZB51845	Molecular Function: hydroxyacylglutathione hydrolase activity (GO:0004416);; Molecular Function: iron ion binding (GO:0005506);; Biological Process: glutathione biosynthetic process (GO:0006750);; Molecular Function: zinc ion binding (GO:0008270);; Molecular Function: beta-lactamase activity (GO:0008800);; Cellular Component: chloroplast (GO:0009507);;	Pyruvate metabolism (ko00620)	Hydroxyacylglutathione hydrolase 2, mitochondrial (Precursor) GN=At2g31350 OS=Arabidopsis thaliana (Mouse-ear cress) PE=1 SV=1	hypothetical protein CICLE_v10021094mg [Citrus clementina]
ZB25294	Biological Process: glycerol ether metabolic process (GO:0006662);; Molecular Function: electron carrier activity (GO:0009055);; Cellular Component: chloroplast stroma (GO:0009570);; Biological Process: myo-inositol hexakisphosphate biosynthetic process (GO:0010264);; Molecular Function: protein disulfide oxidoreductase activity (GO:0015035);; Biological Process: cell redox homeostasis (GO:004545…	--	Thioredoxin-like 4, chloroplastic (Precursor) GN=At1g07700 OS=Arabidopsis thaliana (Mouse-ear cress) PE=2 SV=1	hypothetical protein CICLE_v10002686mg [Citrus clementina]
ZB44054	--	--	--	hypothetical protein CICLE_v10015824mg [Citrus clementina]
ZB00778	Molecular Function: protein kinase activity (GO:0004672);;	--	Cysteine-rich receptor-like protein kinase 10 (Precursor) GN=F21P8.70 OS=Arabidopsis thaliana (Mouse-ear cress) PE=1 SV=3	PREDICTED: cysteine-rich receptor-like protein kinase 10 isoform X1 [Citrus sinensis]
ZB58800	Molecular Function: RNA binding (GO:0003723);; Molecular Function: ATP binding (GO:0005524);; Cellular Component: nucleus (GO:0005634);; Molecular Function: ATP-dependent helicase activity (GO:0008026);;	--	DEAD-box ATP-dependent RNA helicase 7 GN=MMI9.2 OS=Arabidopsis thaliana (Mouse-ear cress) PE=1 SV=2	hypothetical protein CICLE_v10004459mg [Citrus clementina]
ZB16522	--	N-Glycan biosynthesis (ko00510)	--	hypothetical protein CICLE_v10031761mg [Citrus clementina]
ZB34179	--	--	--	hypothetical protein CISIN_1g015970mg [Citrus sinensis]
ZB05694	Cellular Component: vacuole (GO:0005773);;	--	187-kDa microtubule-associated protein AIR9 GN=AIR9 OS=Arabidopsis thaliana (Mouse-ear cress) PE=2 SV=1	PREDICTED: uncharacterized protein LOC102627736 [Citrus sinensis]
ZB01378	Biological Process: alkaloid biosynthetic process (GO:0009821);; Biological Process: plant-type cell wall modification (GO:0009827);; Biological Process: pollen tube growth (GO:0009860);; Biological Process: pollen exine formation (GO:0010584);; Molecular Function: strictosidine synthase activity (GO:0016844);;	--	Protein STRICTOSIDINE SYNTHASE-LIKE 13 {ECO:0000303|PubMed:10777701} (Precursor) OS=Arabidopsis thaliana (Mouse-ear cress) PE=1 SV=1	PREDICTED: protein STRICTOSIDINE SYNTHASE-LIKE 13 [Citrus sinensis]
ZB03246	--	--	RNA polymerase sigma factor sigC (Precursor) GN=F5K20.220 OS=Arabidopsis thaliana (Mouse-ear cress) PE=2 SV=1	hypothetical protein CISIN_1g009449mg [Citrus sinensis]
ZB02193	--	--	Cysteine-rich receptor-like protein kinase 10 (Precursor) GN=F21P8.70 OS=Arabidopsis thaliana (Mouse-ear cress) PE=1 SV=3	PREDICTED: cysteine-rich receptor-like protein kinase 10 isoform X1 [Citrus sinensis]
ZB40061	Molecular Function: RNA binding (GO:0003723);; Molecular Function: ATP binding (GO:0005524);; Molecular Function: ATP-dependent helicase activity (GO:0008026);;	--	DEAD-box ATP-dependent RNA helicase 32 GN=RH32 OS=Arabidopsis thaliana (Mouse-ear cress) PE=2 SV=1	hypothetical protein CISIN_1g004567mg [Citrus sinensis]
ZB35497	Biological Process: lipid metabolic process (GO:0006629);; Molecular Function: hydrolase activity (GO:0016787);; Biological Process: response to other organism (GO:0051707);;	--	Patatin-like protein 6 GN=PLP6 OS=Arabidopsis thaliana (Mouse-ear cress) PE=2 SV=1	hypothetical protein CISIN_1g012597mg [Citrus sinensis]
ZB44031	Cellular Component: ubiquitin ligase complex (GO:0000151);; Molecular Function: ubiquitin-protein transferase activity (GO:0004842);; Biological Process: protein ubiquitination (GO:0016567);;	--	U-box domain-containing protein 13 GN=PUB13 OS=Arabidopsis thaliana (Mouse-ear cress) PE=1 SV=1	hypothetical protein CICLE_v10027966mg [Citrus clementina]
ZB41594	Cellular Component: chloroplast (GO:0009507);; Biological Process: embryo development ending in seed dormancy (GO:0009793);;	--	--	PREDICTED: uncharacterized protein LOC102615817 [Citrus sinensis]
ZB35618	Molecular Function: DNA binding (GO:0003677);; Biological Process: regulation of transcription, DNA-templated (GO:0006355);; Biological Process: response to wounding (GO:0009611);; Biological Process: negative regulation of abscisic acid-activated signaling pathway (GO:0009788);;	--	NAC domain-containing protein 2 GN=T1N6.12 OS=Arabidopsis thaliana (Mouse-ear cress) PE=2 SV=2	hypothetical protein CICLE_v10001976mg [Citrus clementina]
ZB26490	Molecular Function: protein kinase activity (GO:0004672);; Biological Process: phosphorylation (GO:0016310);;	--	Mitogen-activated protein kinase kinase kinase 2 GN=ANP2 OS=Arabidopsis thaliana (Mouse-ear cress) PE=2 SV=1	hypothetical protein CICLE_v10015460mg [Citrus clementina]
ZB50892	--	--	--	hypothetical protein CICLE_v10009542mg [Citrus clementina]
ZB22873	--	Plant hormone signal transduction (ko04075)	G-box-binding factor 4 GN=F21M11.10 OS=Arabidopsis thaliana (Mouse-ear cress) PE=1 SV=1	hypothetical protein CICLE_v10002029mg [Citrus clementina]
ZB52783	Cellular Component: plastid (GO:0009536);; Biological Process: PSII associated light-harvesting complex II catabolic process (GO:0010304);; Biological Process: chlorophyll catabolic process (GO:0015996);;	--	Protein STAY-GREEN, chloroplastic (Precursor) GN=SGR OS=Pisum sativum (Garden pea) PE=2 SV=1	PREDICTED: protein STAY-GREEN, chloroplastic-like [Citrus sinensis]
ZB45397	Biological Process: regulation of transcription, DNA-templated (GO:0006355);; Biological Process: signal transduction (GO:0007165);; Biological Process: response to light stimulus (GO:0009416);;	Circadian rhythm - plant (ko04712)	Two-component response regulator-like APRR5 GN=APRR5 OS=Arabidopsis thaliana (Mouse-ear cress) PE=1 SV=2	hypothetical protein CICLE_v10019177mg [Citrus clementina]
ZB41401	Molecular Function: ATP binding (GO:0005524);; Molecular Function: microtubule-severing ATPase activity (GO:0008568);;	--	Katanin p60 ATPase-containing subunit A1 {ECO:0000255|HAMAP-Rule:MF_03023} GN=At1g80350 OS=Arabidopsis thaliana (Mouse-ear cress) PE=1 SV=1	hypothetical protein CICLE_v10004310mg [Citrus clementina]
ZB34107	Molecular Function: SNAP receptor activity (GO:0005484);; Biological Process: intracellular protein transport (GO:0006886);; Cellular Component: membrane (GO:0016020);; Biological Process: vesicle-mediated transport (GO:0016192);;	SNARE interactions in vesicular transport (ko04130)	Syntaxin-121 GN=F26K24.11 OS=Arabidopsis thaliana (Mouse-ear cress) PE=1 SV=1	PREDICTED: syntaxin-121 [Citrus sinensis]
ZB26558	--	--	Ultraviolet-B receptor UVR8 GN=UVR8 OS=Arabidopsis thaliana (Mouse-ear cress) PE=1 SV=1	PREDICTED: uncharacterized protein LOC102628435 [Citrus sinensis]
ZB52581	--	--	--	PREDICTED: uncharacterized protein LOC102616317 [Citrus sinensis]
ZB59359	--	--	BAG family molecular chaperone regulator 1 GN=BAG1 OS=Arabidopsis thaliana (Mouse-ear cress) PE=1 SV=1	PREDICTED: BAG family molecular chaperone regulator 1-like [Citrus sinensis]
ZB18822	Molecular Function: DNA binding (GO:0003677);; Molecular Function: transcription factor activity, sequence-specific DNA binding (GO:0003700);; Cellular Component: nucleus (GO:0005634);; Biological Process: regulation of transcription, DNA-templated (GO:0006355);;	Plant hormone signal transduction (ko04075)	Ethylene-responsive transcription factor 1B GN=K14B15.15 OS=Arabidopsis thaliana (Mouse-ear cress) PE=1 SV=2	ethylene-responsive transcription factor 1B [Herrania umbratica]
ZB47153	Molecular Function: catalytic activity (GO:0003824);; Biological Process: metabolic process (GO:0008152);;	--	LanC-like protein GCL1 GN=GCL1 OS=Arabidopsis thaliana (Mouse-ear cress) PE=2 SV=1	PREDICTED: lanC-like protein GCL1 [Citrus sinensis]
ZB35995	Biological Process: regulation of transcription, DNA-templated (GO:0006355);; Biological Process: multicellular organism development (GO:0007275);; Biological Process: anatomical structure development (GO:0048856);;	--	Nuclear transcription factor Y subunit A-1 GN=T24H18_10 OS=Arabidopsis thaliana (Mouse-ear cress) PE=2 SV=1	PREDICTED: nuclear transcription factor Y subunit A-1-like [Citrus sinensis]
ZB17401	Molecular Function: zinc ion binding (GO:0008270);;	--	Probable E3 ubiquitin-protein ligase XERICO GN=XERICO OS=Arabidopsis thaliana (Mouse-ear cress) PE=1 SV=1	ring 1 [Citrus maxima]
ZB50045	Biological Process: lipid metabolic process (GO:0006629);; Molecular Function: oxidoreductase activity, acting on paired donors, with oxidation of a pair of donors resulting in the reduction of molecular oxygen to two molecules of water (GO:0016717);; Biological Process: oxidation-reduction process (GO:0055114);;	Biosynthesis of unsaturated fatty acids (ko01040);; Fatty acid metabolism (ko01212)	Omega-6 fatty acid desaturase, endoplasmic reticulum isozyme 2 GN=FAD2-2 OS=Glycine max (Soybean) PE=2 SV=1	PREDICTED: delta(12)-fatty-acid desaturase FAD2 isoform X1 [Citrus sinensis]
ZB38083	Biological Process: transport (GO:0006810);; Cellular Component: integral component of membrane (GO:0016021);;	--	Mitochondrial phosphate carrier protein 3, mitochondrial (Precursor) GN=MUA22_4 OS=Arabidopsis thaliana (Mouse-ear cress) PE=1 SV=1	mitochondrial phosphate carrier protein 3, mitochondrial-like [Manihot esculenta]
ZB14577	Molecular Function: nucleotide binding (GO:0000166);; Molecular Function: UDP-glucose 4-epimerase activity (GO:0003978);; Biological Process: galactose metabolic process (GO:0006012);; Biological Process: nucleotide-sugar metabolic process (GO:0009225);; Biological Process: response to ethylene (GO:0009723);; Biological Process: abscisic acid-activated signaling pathway (GO:0009738);; Biological …	Amino sugar and nucleotide sugar metabolism (ko00520)	UDP-arabinose 4-epimerase 1 GN=MUR4 OS=Arabidopsis thaliana (Mouse-ear cress) PE=1 SV=1	PREDICTED: UDP-arabinose 4-epimerase 1 [Citrus sinensis]
ZB38988	Molecular Function: DNA binding (GO:0003677);; Molecular Function: transcription factor activity, sequence-specific DNA binding (GO:0003700);; Cellular Component: nucleus (GO:0005634);; Biological Process: regulation of transcription, DNA-templated (GO:0006355);;	--	Ethylene-responsive transcription factor RAP2-1 GN=F2G19.32 OS=Arabidopsis thaliana (Mouse-ear cress) PE=2 SV=1	hypothetical protein CICLE_v10002733mg [Citrus clementina]
ZB35367	--	RNA transport (ko03013)	Translation initiation factor IF-2, chloroplastic GN=infB OS=Rhodomonas salina (Cryptomonas salina) PE=3 SV=1	PREDICTED: eukaryotic translation initiation factor 5B [Citrus sinensis]
ZBnew20221	Molecular Function: zinc ion binding (GO:0008270);;	--	--	LOW QUALITY PROTEIN: lysine-specific demethylase JMJ25 [Citrus clementina]
ZB53965	--	--	Ethylene-responsive transcription factor RAP2-4 OS=Arabidopsis thaliana (Mouse-ear cress) PE=1 SV=1	hypothetical protein CICLE_v10001563mg [Citrus clementina]
ZB12815	--	--	--	hypothetical protein CICLE_v10006227mg [Citrus clementina]
ZB03195	--	--	Isoflavone reductase-like protein OS=Olea europaea (Common olive) PE=1 SV=1	PREDICTED: isoflavone reductase-like protein [Citrus sinensis]
ZB10669	Molecular Function: hydrolase activity (GO:0016787);;	Plant hormone signal transduction (ko04075)	Probable protein phosphatase 2C 75 GN=AHG1 OS=Arabidopsis thaliana (Mouse-ear cress) PE=2 SV=1	PREDICTED: probable protein phosphatase 2C 75 [Citrus sinensis]
ZB45084	Molecular Function: phosphoric diester hydrolase activity (GO:0008081);; Biological Process: metabolic process (GO:0008152);; Molecular Function: metal ion binding (GO:0046872);;	--	--	PREDICTED: deoxynucleoside triphosphate triphosphohydrolase SAMHD1 homolog [Citrus sinensis]
ZB18453	--	--	--	hypothetical protein CICLE_v10008378mg [Citrus clementina]
ZB06308	Molecular Function: iron ion binding (GO:0005506);; Biological Process: heat acclimation (GO:0010286);; Molecular Function: gibberellin 3-beta-dioxygenase activity (GO:0016707);; Biological Process: gibberellin catabolic process (GO:0045487);; Molecular Function: C-19 gibberellin 2-beta-dioxygenase activity (GO:0052634);; Biological Process: oxidation-reduction process (GO:0055114);;	Diterpenoid biosynthesis (ko00904)	Gibberellin 2-beta-dioxygenase 2 GN=GA2OX2 OS=Pisum sativum (Garden pea) PE=2 SV=1	hypothetical protein CICLE_v10024433mg [Citrus clementina]
ZB11657	--	--	Probable WRKY transcription factor 19 GN=WRKY19 OS=Arabidopsis thaliana (Mouse-ear cress) PE=2 SV=1	PREDICTED: uncharacterized protein LOC102631154 [Citrus sinensis]
ZB38388	Molecular Function: inorganic phosphate transmembrane transporter activity (GO:0005315);; Cellular Component: plastid (GO:0009536);; Biological Process: nitrate transport (GO:0015706);; Cellular Component: integral component of membrane (GO:0016021);; Biological Process: transmembrane transport (GO:0055085);;	--	Probable anion transporter 6, chloroplastic (Precursor) GN=F5O24.270 OS=Arabidopsis thaliana (Mouse-ear cress) PE=2 SV=1	hypothetical protein CICLE_v10007933mg [Citrus clementina]
ZB59168	Molecular Function: GTP binding (GO:0005525);; Cellular Component: intracellular (GO:0005622);; Biological Process: small GTPase mediated signal transduction (GO:0007264);;	--	Ras-related protein RHN1 GN=RHN1 OS=Nicotiana plumbaginifolia (Leadwort-leaved tobacco) PE=2 SV=1	PREDICTED: septum-promoting GTP-binding protein 1 [Citrus sinensis]
ZB13009	Biological Process: maltose metabolic process (GO:0000023);; Biological Process: starch catabolic process (GO:0005983);; Biological Process: protein dephosphorylation (GO:0006470);; Biological Process: circadian rhythm (GO:0007623);; Molecular Function: protein tyrosine/serine/threonine phosphatase activity (GO:0008138);; Cellular Component: chloroplast stroma (GO:0009570);; Molecular Function: c…	--	Phosphoglucan phosphatase DSP4, amyloplastic {ECO:0000250|UniProtKB:Q9FEB5} (Precursor) OS=Castanea sativa (Sweet chestnut) PE=1 SV=1	PREDICTED: phosphoglucan phosphatase DSP4, amyloplastic [Citrus sinensis]
ZB27694	Molecular Function: transporter activity (GO:0005215);; Cellular Component: integral component of membrane (GO:0016021);; Biological Process: transmembrane transport (GO:0055085);;	--	Putative glycerol-3-phosphate transporter 1 GN=At3g47420 OS=Arabidopsis thaliana (Mouse-ear cress) PE=2 SV=1	hypothetical protein CISIN_1g009828mg [Citrus sinensis]
ZB42581	Molecular Function: hydroxyacylglutathione hydrolase activity (GO:0004416);; Molecular Function: iron ion binding (GO:0005506);; Biological Process: glutathione biosynthetic process (GO:0006750);; Molecular Function: zinc ion binding (GO:0008270);; Molecular Function: beta-lactamase activity (GO:0008800);; Cellular Component: chloroplast (GO:0009507);;	Pyruvate metabolism (ko00620)	Probable hydroxyacylglutathione hydrolase 2, chloroplast (Precursor) GN=GLX2-4 OS=Arabidopsis thaliana (Mouse-ear cress) PE=2 SV=1	hypothetical protein CICLE_v10021094mg [Citrus clementina]
ZB23081	Molecular Function: calcium ion binding (GO:0005509);; Cellular Component: nucleus (GO:0005634);; Cellular Component: cytosol (GO:0005829);;	--	--	hypothetical protein CICLE_v10033019mg [Citrus clementina]
ZB30440	--	--	--	hypothetical protein CICLE_v10017001mg [Citrus clementina]
ZBnew1975	Molecular Function: hydrolase activity, acting on ester bonds (GO:0016788);;	--	GDSL esterase/lipase At5g55050 OS=Arabidopsis thaliana OX=3702 GN=At5g55050 PE=2 SV=1	GDSL esterase/lipase At5g55050 [Citrus clementina]
ZB43255	--	--	--	hypothetical protein CISIN_1g031811mg [Citrus sinensis]
ZB07528	Biological Process: cellular protein modification process (GO:0006464);; Biological Process: cellular macromolecule biosynthetic process (GO:0034645);; Molecular Function: metal ion binding (GO:0046872);;	--	Probable E3 ubiquitin-protein ligase ARI9 GN=ARI9 OS=Arabidopsis thaliana (Mouse-ear cress) PE=2 SV=1	hypothetical protein CICLE_v10011251mg [Citrus clementina]
ZB25779	Molecular Function: calcium ion binding (GO:0005509);;	--	--	PREDICTED: uncharacterized protein LOC102614191 [Citrus sinensis]
ZB17220	Molecular Function: lyase activity (GO:0016829);;	--	--	hypothetical protein CICLE_v10026643mg [Citrus clementina]
ZB54552	Cellular Component: integral component of membrane (GO:0016021);;	--	Cytochrome b561 and DOMON domain-containing protein At5g35735 (Precursor) GN=At5g35735 OS=Arabidopsis thaliana (Mouse-ear cress) PE=2 SV=1	hypothetical protein CICLE_v10015492mg [Citrus clementina]
ZB11273	Molecular Function: sugar:proton symporter activity (GO:0005351);; Cellular Component: integral component of membrane (GO:0016021);; Molecular Function: 2-alkenal reductase [NAD(P)] activity (GO:0032440);; Biological Process: carbohydrate transmembrane transport (GO:0034219);; Biological Process: oxidation-reduction process (GO:0055114);;	--	Hexose carrier protein HEX6 GN=HEX6 OS=Ricinus communis (Castor bean) PE=2 SV=1	PREDICTED: hexose carrier protein HEX6-like [Citrus sinensis]
ZB34683	Cellular Component: mitochondrion (GO:0005739);; Cellular Component: endoplasmic reticulum (GO:0005783);; Biological Process: glucose catabolic process (GO:0006007);; Biological Process: intracellular protein transport (GO:0006886);; Cellular Component: integral component of membrane (GO:0016021);;	--	--	uncharacterized protein LOC110647289 [Hevea brasiliensis]
ZB51156	Molecular Function: zinc ion binding (GO:0008270);;	Ubiquitin mediated proteolysis (ko04120)	--	hypothetical protein CICLE_v10008946mg [Citrus clementina]
ZB33691	--	--	F-box/kelch-repeat protein At1g22040 GN=At1g22040 OS=Arabidopsis thaliana (Mouse-ear cress) PE=2 SV=1	PREDICTED: F-box/kelch-repeat protein At1g22040 [Citrus sinensis]
ZB36644	--	Circadian rhythm - plant (ko04712)	Two-component response regulator-like APRR5 GN=APRR5 OS=Arabidopsis thaliana (Mouse-ear cress) PE=1 SV=2	PREDICTED: two-component response regulator-like APRR5 isoform X1 [Citrus sinensis]
ZB31467	--	--	--	hypothetical protein CICLE_v10002509mg [Citrus clementina]
ZBnew27186	--	--	--	hypothetical protein CISIN_1g038587mg [Citrus sinensis]
ZB24708	Biological Process: endonucleolytic cleavage involved in rRNA processing (GO:0000478);; Biological Process: RNA methylation (GO:0001510);; Molecular Function: nucleic acid binding (GO:0003676);; Cellular Component: nucleolus (GO:0005730);; Cellular Component: small nucleolar ribonucleoprotein complex (GO:0005732);; Cellular Component: Cajal body (GO:0015030);; Cellular Component: nuclear matrix (…	Ribosome biogenesis in eukaryotes (ko03008)	--	hypothetical protein CICLE_v10032276mg [Citrus clementina]
ZB29919	--	--	Uncharacterized protein At1g01500 GN=At1g01500 OS=Arabidopsis thaliana (Mouse-ear cress) PE=2 SV=1	hypothetical protein CISIN_1g022334mg [Citrus sinensis]
ZB58362	--	--	--	hypothetical protein L484_017734 [Morus notabilis]
ZB04578	--	--	Pentatricopeptide repeat-containing protein At2g15690 GN=PCMP-H66 OS=Arabidopsis thaliana (Mouse-ear cress) PE=2 SV=2	hypothetical protein CISIN_1g044791mg [Citrus sinensis]
ZB24862	Molecular Function: DNA binding (GO:0003677);; Molecular Function: chromatin binding (GO:0003682);; Molecular Function: transcription factor activity, sequence-specific DNA binding (GO:0003700);; Biological Process: regulation of transcription, DNA-templated (GO:0006355);;	--	Protein REVEILLE 6 GN=RVE6 OS=Arabidopsis thaliana (Mouse-ear cress) PE=2 SV=1	hypothetical protein CICLE_v10005411mg [Citrus clementina]
ZB14035	--	Endocytosis (ko04144)	Probable ADP-ribosylation factor GTPase-activating protein AGD5 GN=MDK4.13 OS=Arabidopsis thaliana (Mouse-ear cress) PE=1 SV=1	PREDICTED: probable ADP-ribosylation factor GTPase-activating protein AGD5 isoform X1 [Citrus sinensis]
ZB01079	Molecular Function: magnesium ion binding (GO:0000287);; Molecular Function: pyruvate kinase activity (GO:0004743);; Cellular Component: mitochondrion (GO:0005739);; Biological Process: glycolytic process (GO:0006096);; Biological Process: phosphorylation (GO:0016310);; Molecular Function: potassium ion binding (GO:0030955);;	Glycolysis / Gluconeogenesis (ko00010);; Purine metabolism (ko00230);; Pyruvate metabolism (ko00620);; Carbon metabolism (ko01200);; Biosynthesis of amino acids (ko01230)	Pyruvate kinase, cytosolic isozyme OS=Nicotiana tabacum (Common tobacco) PE=2 SV=1	PREDICTED: pyruvate kinase, cytosolic isozyme-like [Citrus sinensis]
ZB34521	Molecular Function: nucleotide binding (GO:0000166);; Molecular Function: nucleic acid binding (GO:0003676);;	--	Glycine-rich RNA-binding protein OS=Daucus carota (Wild carrot) PE=2 SV=1	hypothetical protein MANES_17G101400 [Manihot esculenta]
ZB10630	--	--	Remorin OS=Solanum tuberosum (Potato) PE=1 SV=1	hypothetical protein CISIN_1g023739mg [Citrus sinensis]
ZB00944	--	--	Protein SULFUR DEFICIENCY-INDUCED 1 {ECO:0000303|PubMed:19154231} OS=Arabidopsis thaliana (Mouse-ear cress) PE=2 SV=1	hypothetical protein CICLE_v10021176mg [Citrus clementina]
ZB52739	--	--	Probable transcriptional regulator SLK1 GN=SLK1 OS=Arabidopsis thaliana (Mouse-ear cress) PE=2 SV=1	hypothetical protein CICLE_v10004290mg [Citrus clementina]
ZB20770	Biological Process: metabolic process (GO:0008152);; Molecular Function: oxidoreductase activity (GO:0016491);;	--	Somatic embryogenesis receptor kinase 1 (Precursor) OS=Arabidopsis thaliana (Mouse-ear cress) PE=1 SV=2	PREDICTED: somatic embryogenesis receptor kinase 1-like isoform X1 [Citrus sinensis]
ZB33950	--	--	--	hypothetical protein CICLE_v10016320mg [Citrus clementina]
ZB03259	--	--	--	hypothetical protein CICLE_v10014791mg [Citrus clementina]
ZB33648	Molecular Function: GTPase activity (GO:0003924);; Molecular Function: GTP binding (GO:0005525);; Biological Process: obsolete GTP catabolic process (GO:0006184);; Biological Process: intracellular protein transport (GO:0006886);; Biological Process: nucleocytoplasmic transport (GO:0006913);; Biological Process: small GTPase mediated signal transduction (GO:0007264);;	Ribosome biogenesis in eukaryotes (ko03008);; RNA transport (ko03013)	GTP-binding nuclear protein Ran-3 GN=RAN3 OS=Arabidopsis thaliana (Mouse-ear cress) PE=1 SV=2	GTP-binding protein [Helianthus annuus]
ZB28213	Biological Process: transition metal ion transport (GO:0000041);;	--	--	hypothetical protein CICLE_v10012857mg [Citrus clementina]
ZB47339	--	--	Probable receptor-like protein kinase At5g47070 GN=At5g47070 OS=Arabidopsis thaliana (Mouse-ear cress) PE=1 SV=1	PREDICTED: probable receptor-like protein kinase At5g47070 [Citrus sinensis]
ZB25304	Molecular Function: ATP binding (GO:0005524);; Biological Process: response to stress (GO:0006950);; Molecular Function: 2-alkenal reductase [NAD(P)] activity (GO:0032440);; Biological Process: oxidation-reduction process (GO:0055114);;	--	Heat shock cognate 70 kDa protein GN=HSP70 OS=Petunia hybrida (Petunia) PE=2 SV=1	PREDICTED: heat shock cognate 70 kDa protein 2 [Theobroma cacao]
ZB25854	Biological Process: defense response (GO:0006952);; Biological Process: response to biotic stimulus (GO:0009607);;	--	Major allergen Pru ar 1 OS=Prunus armeniaca (Apricot) PE=1 SV=1	hypothetical protein CICLE_v10006074mg [Citrus clementina]
ZB23808	--	--	DCC family protein At1g52590, chloroplastic (Precursor) GN=At1g52590 OS=Arabidopsis thaliana (Mouse-ear cress) PE=2 SV=1	hypothetical protein CICLE_v10033984mg [Citrus clementina]
ZB08764	--	--	Glutamate receptor 2.8 (Precursor) GN=T9I4.19 OS=Arabidopsis thaliana (Mouse-ear cress) PE=2 SV=2	hypothetical protein CICLE_v10007399mg [Citrus clementina]
ZB56278	Molecular Function: protein serine/threonine kinase activity (GO:0004674);; Molecular Function: ATP binding (GO:0005524);; Biological Process: protein phosphorylation (GO:0006468);; Biological Process: signal transduction (GO:0007165);; Biological Process: defense response to fungus (GO:0050832);;	Regulation of autophagy (ko04140)	CBL-interacting serine/threonine-protein kinase 25 GN=T11H3.120 OS=Arabidopsis thaliana (Mouse-ear cress) PE=2 SV=1	hypothetical protein CICLE_v10025649mg [Citrus clementina]
ZB00037	Molecular Function: hydroxymethylglutaryl-CoA reductase (NADPH) activity (GO:0004420);; Cellular Component: endoplasmic reticulum membrane (GO:0005789);; Biological Process: isoprenoid biosynthetic process (GO:0008299);; Biological Process: coenzyme A metabolic process (GO:0015936);; Cellular Component: integral component of membrane (GO:0016021);; Biological Process: sterol biosynthetic process …	Terpenoid backbone biosynthesis (ko00900)	3-hydroxy-3-methylglutaryl-coenzyme A reductase 1 GN=HMGR1 OS=Hevea brasiliensis (Para rubber tree) PE=2 SV=1	hypothetical protein CICLE_v10000761mg [Citrus clementina]
ZB15927	--	--	G-box-binding factor 3 GN=T3F17.8 OS=Arabidopsis thaliana (Mouse-ear cress) PE=1 SV=2	hypothetical protein CICLE_v10020314mg [Citrus clementina]
ZB00548	Biological Process: response to stress (GO:0006950);;	--	Late embryogenesis abundant protein Lea5 GN=LEA5 OS=Citrus sinensis (Sweet orange) PE=2 SV=1	late embryogenesis abundant protein Lea5 [Citrus sinensis]
ZB07183	Molecular Function: hydrolase activity (GO:0016787);;	Plant hormone signal transduction (ko04075)	Probable protein phosphatase 2C 75 GN=AHG1 OS=Arabidopsis thaliana (Mouse-ear cress) PE=2 SV=1	PREDICTED: probable protein phosphatase 2C 75 [Citrus sinensis]
ZB37809	Molecular Function: transcription factor activity, sequence-specific DNA binding (GO:0003700);; Biological Process: regulation of transcription, DNA-templated (GO:0006355);; Biological Process: response to organic substance (GO:0010033);; Molecular Function: sequence-specific DNA binding (GO:0043565);; Biological Process: response to oxygen-containing compound (GO:1901700);;	Plant hormone signal transduction (ko04075)	ABSCISIC ACID-INSENSITIVE 5-like protein 4 GN=F14J22.7 OS=Arabidopsis thaliana (Mouse-ear cress) PE=1 SV=1	hypothetical protein CICLE_v10028435mg [Citrus clementina]
ZB31731	--	--	--	hypothetical protein CICLE_v10012908mg [Citrus clementina]
ZB47474	--	--	O-acyltransferase WSD1 GN=WSD1 OS=Arabidopsis thaliana (Mouse-ear cress) PE=2 SV=1	PREDICTED: O-acyltransferase WSD1-like [Citrus sinensis]
ZB60794	--	--	Protein PLANT CADMIUM RESISTANCE 2 GN=PCR2 OS=Arabidopsis thaliana (Mouse-ear cress) PE=1 SV=1	hypothetical protein CICLE_v10016920mg [Citrus clementina]
ZB26908	--	--	--	hypothetical protein CICLE_v10019431mg [Citrus clementina]
ZB55427	Biological Process: defense response (GO:0006952);; Biological Process: response to biotic stimulus (GO:0009607);;	--	Major allergen Pru ar 1 OS=Prunus armeniaca (Apricot) PE=1 SV=1	stress-related protein [Citrus sinensis]
ZB28424	Cellular Component: mitochondrion (GO:0005739);; Biological Process: response to cadmium ion (GO:0046686);;	--	--	PREDICTED: putative methyltransferase DDB_G0268948 [Citrus sinensis]
ZB05450	--	RNA transport (ko03013)	Small ubiquitin-related modifier 2 GN=MCO15.11 OS=Arabidopsis thaliana (Mouse-ear cress) PE=1 SV=1	hypothetical protein CICLE_v10022993mg [Citrus clementina]
ZB39689	--	--	Probable E3 ubiquitin ligase SUD1 GN=F28A23.140 OS=Arabidopsis thaliana (Mouse-ear cress) PE=1 SV=1	hypothetical protein CICLE_v10016251mg [Citrus clementina]
ZB53085	--	--	Ethylene-responsive transcription factor ERF106 GN=ERF106 OS=Arabidopsis thaliana (Mouse-ear cress) PE=2 SV=1	PREDICTED: ethylene-responsive transcription factor ERF107 [Citrus sinensis]
ZB07620	--	--	--	PREDICTED: uncharacterized protein LOC102616011 [Citrus sinensis]
ZB41481	Molecular Function: fructose-bisphosphate aldolase activity (GO:0004332);; Biological Process: glycolytic process (GO:0006096);;	Glycolysis / Gluconeogenesis (ko00010);; Pentose phosphate pathway (ko00030);; Fructose and mannose metabolism (ko00051);; Carbon fixation in photosynthetic organisms (ko00710);; Carbon metabolism (ko01200);; Biosynthesis of amino acids (ko01230)	Fructose-bisphosphate aldolase, cytoplasmic isozyme 1 OS=Pisum sativum (Garden pea) PE=2 SV=1	PREDICTED: fructose-bisphosphate aldolase, cytoplasmic isozyme 1 [Citrus sinensis]
ZB50837	--	--	F-box protein At1g67340 GN=At1g67340 OS=Arabidopsis thaliana (Mouse-ear cress) PE=1 SV=1	hypothetical protein CISIN_1g015393mg [Citrus sinensis]
ZB15368	Molecular Function: transporter activity (GO:0005215);; Biological Process: transport (GO:0006810);; Cellular Component: integral component of membrane (GO:0016021);;	--	Probable aquaporin PIP1-2 OS=Oryza sativa subsp. japonica (Rice) PE=2 SV=3	hypothetical protein CICLE_v10032298mg [Citrus clementina]
ZB04126	Cellular Component: ubiquitin ligase complex (GO:0000151);; Molecular Function: ubiquitin-protein transferase activity (GO:0004842);; Biological Process: protein ubiquitination (GO:0016567);;	--	U-box domain-containing protein 6 GN=PUB6 OS=Arabidopsis thaliana (Mouse-ear cress) PE=2 SV=2	hypothetical protein CISIN_1g004074mg [Citrus sinensis]
ZB53703	Biological Process: metabolic process (GO:0008152);; Biological Process: response to abscisic acid (GO:0009737);; Molecular Function: amino acid binding (GO:0016597);;	--	ACT domain-containing protein ACR8 {ECO:0000305} OS=Arabidopsis thaliana (Mouse-ear cress) PE=2 SV=1	PREDICTED: ACT domain-containing protein ACR8 isoform X1 [Citrus sinensis]
ZB46154	--	--	--	hypothetical protein CICLE_v10025460mg [Citrus clementina]
ZB45818	Biological Process: response to organic substance (GO:0010033);; Biological Process: single-organism cellular process (GO:0044763);; Biological Process: regulation of cellular process (GO:0050794);; Biological Process: response to oxygen-containing compound (GO:1901700);;	--	Glutaredoxin-C9 GN=F3M18.8 OS=Arabidopsis thaliana (Mouse-ear cress) PE=1 SV=1	PREDICTED: glutaredoxin-C9 [Citrus sinensis]
ZBnew33337	Cellular Component: nucleus (GO:0005634);; Biological Process: regulation of transcription, DNA-templated (GO:0006355);; Biological Process: auxin-activated signaling pathway (GO:0009734);;	Plant hormone signal transduction (ko04075)	Auxin-responsive protein IAA11 OS=Arabidopsis thaliana OX=3702 GN=IAA11 PE=1 SV=1	auxin-responsive protein IAA11 [Citrus clementina]
ZB46552	--	--	Topless-related protein 4 GN=MSJ11.27 OS=Arabidopsis thaliana (Mouse-ear cress) PE=1 SV=2	hypothetical protein CICLE_v10007287mg [Citrus clementina]
ZB25633	--	--	--	PREDICTED: uncharacterized protein LOC102612292 isoform X1 [Citrus sinensis]
ZB24716	Molecular Function: hydrolase activity (GO:0016787);; Molecular Function: organic cyclic compound binding (GO:0097159);; Molecular Function: heterocyclic compound binding (GO:1901363);;	--	DEAD-box ATP-dependent RNA helicase 13 OS=Oryza sativa subsp. japonica (Rice) PE=2 SV=2	hypothetical protein CISIN_1g029719mg [Citrus sinensis]
ZB48571	--	--	--	PREDICTED: uncharacterized protein LOC102613141 isoform X2 [Citrus sinensis]
ZB31280	--	Amino sugar and nucleotide sugar metabolism (ko00520)	G-type lectin S-receptor-like serine/threonine-protein kinase At1g11410 (Precursor) GN=At1g11410 OS=Arabidopsis thaliana (Mouse-ear cress) PE=3 SV=3	PREDICTED: cysteine-rich receptor-like protein kinase 4 [Theobroma cacao]
ZB47279	--	--	Methylesterase 10 GN=MES10 OS=Arabidopsis thaliana (Mouse-ear cress) PE=2 SV=1	methylesterase 10-like [Hevea brasiliensis]
ZB41115	--	--	--	PREDICTED: probable endo-1,3(4)-beta-glucanase ARB_01444 [Citrus sinensis]
ZB36978	--	Thiamine metabolism (ko00730)	Phosphomethylpyrimidine synthase, chloroplastic (Precursor) GN=T27A16.27 OS=Arabidopsis thaliana (Mouse-ear cress) PE=1 SV=1	hypothetical protein CISIN_1g0059652mg [Citrus sinensis]
ZB11252	--	--	--	PREDICTED: uncharacterized protein LOC102625397 [Citrus sinensis]
ZB59239	Molecular Function: protein serine/threonine phosphatase activity (GO:0004722);; Biological Process: protein dephosphorylation (GO:0006470);; Molecular Function: metal ion binding (GO:0046872);;	--	Probable protein phosphatase 2C 2 OS=Oryza sativa subsp. japonica (Rice) PE=2 SV=1	hypothetical protein CICLE_v10020453mg [Citrus clementina]
ZB27261	--	--	--	hypothetical protein CISIN_1g026018mg [Citrus sinensis]
ZB13933	Molecular Function: transporter activity (GO:0005215);; Biological Process: transport (GO:0006810);; Cellular Component: membrane (GO:0016020);;	--	Protein NRT1/ PTR FAMILY 2.10 GN=T17F15.170 OS=Arabidopsis thaliana (Mouse-ear cress) PE=1 SV=3	nitrate transporter [Citrus trifoliata]
ZB07277	--	Plant-pathogen interaction (ko04626)	Probable WRKY transcription factor 33 GN=WRKY33 OS=Arabidopsis thaliana (Mouse-ear cress) PE=1 SV=2	PREDICTED: probable WRKY transcription factor 25 [Citrus sinensis]
ZB48169	--	--	Homeobox-leucine zipper protein ATHB-52 GN=ATHB-52 OS=Arabidopsis thaliana (Mouse-ear cress) PE=2 SV=1	hypothetical protein CICLE_v10009522mg [Citrus clementina]
ZB16464	--	--	--	hypothetical protein CICLE_v10001753mg [Citrus clementina]
ZB41711	--	--	--	PREDICTED: uncharacterized protein LOC107176746 [Citrus sinensis]
ZB06841	--	--	Protein LURP-one-related 12 GN=At3g15810 OS=Arabidopsis thaliana (Mouse-ear cress) PE=2 SV=1	PREDICTED: protein LURP-one-related 12 [Citrus sinensis]
ZB06862	Cellular Component: integral component of membrane (GO:0016021);;	--	Tetraspanin-8 GN=TET8 OS=Arabidopsis thaliana (Mouse-ear cress) PE=2 SV=1	hypothetical protein CICLE_v10009180mg [Citrus clementina]
ZB32211	Molecular Function: DNA binding (GO:0003677);; Molecular Function: chromatin binding (GO:0003682);;	--	Transcription factor DIVARICATA GN=DIVARICATA OS=Antirrhinum majus (Garden snapdragon) PE=2 SV=1	PREDICTED: transcription factor DIVARICATA [Citrus sinensis]
ZB12262	--	--	--	PREDICTED: uncharacterized protein LOC102630898 isoform X1 [Citrus sinensis]
ZB45120	--	--	Flowering-promoting factor 1-like protein 2 GN=FLP2 OS=Arabidopsis thaliana (Mouse-ear cress) PE=2 SV=1	flowering-promoting factor 1-like protein 2 [Jatropha curcas]
ZB32226	Biological Process: response to light stimulus (GO:0009416);; Cellular Component: plastid (GO:0009536);; Biological Process: response to auxin (GO:0009733);; Molecular Function: indole-3-acetic acid amido synthetase activity (GO:0010279);; Cellular Component: cytoplasmic vesicle (GO:0016023);; Biological Process: secretion by cell (GO:0032940);;	Plant hormone signal transduction (ko04075)	Indole-3-acetic acid-amido synthetase GH3.3 GN=GH3.3 OS=Arabidopsis thaliana (Mouse-ear cress) PE=1 SV=1	PREDICTED: probable indole-3-acetic acid-amido synthetase GH3.1 [Citrus sinensis]
ZB07027	Cellular Component: ubiquitin ligase complex (GO:0000151);; Molecular Function: ubiquitin-protein transferase activity (GO:0004842);; Biological Process: protein ubiquitination (GO:0016567);;	--	U-box domain-containing protein 9 GN=PUB9 OS=Arabidopsis thaliana (Mouse-ear cress) PE=1 SV=1	PREDICTED: U-box domain-containing protein 9-like [Citrus sinensis]
ZB59019	Molecular Function: translation initiation factor activity (GO:0003743);; Biological Process: translational initiation (GO:0006413);;	RNA transport (ko03013)	Protein translation factor SUI1 homolog GN=TIF OS=Zea mays (Maize) PE=3 SV=1	hypothetical protein CICLE_v10009975mg [Citrus clementina]
ZB19507	Molecular Function: nucleotide binding (GO:0000166);; Molecular Function: protein kinase activity (GO:0004672);; Biological Process: protein phosphorylation (GO:0006468);;	--	G-type lectin S-receptor-like serine/threonine-protein kinase At1g11330 (Precursor) GN=At1g11330 OS=Arabidopsis thaliana (Mouse-ear cress) PE=2 SV=3	PREDICTED: G-type lectin S-receptor-like serine/threonine-protein kinase At1g11330 isoform X1 [Citrus sinensis]
ZB10221	Molecular Function: electron carrier activity (GO:0009055);; Molecular Function: protein disulfide oxidoreductase activity (GO:0015035);; Biological Process: intracellular signal transduction (GO:0035556);; Biological Process: cell redox homeostasis (GO:0045454);;	--	--	PREDICTED: uncharacterized protein LOC102621750 [Citrus sinensis]
ZB43396	--	--	NAC transcription factor NAM-2 GN=NAM-2 OS=Hordeum vulgare var. distichum (Domesticated barley) PE=3 SV=1	hypothetical protein CICLE_v10020717mg [Citrus clementina]
ZB25484	--	--	Glucuronoxylan 4-O-methyltransferase 1 GN=GXM1 OS=Arabidopsis thaliana (Mouse-ear cress) PE=1 SV=1	PREDICTED: probable methyltransferase At1g27930 [Citrus sinensis]
ZB25888	--	--	Transcription factor GTE8 GN=GTE8 OS=Arabidopsis thaliana (Mouse-ear cress) PE=2 SV=2	hypothetical protein CICLE_v10014390mg [Citrus clementina]
ZB50401	--	--	--	PREDICTED: uncharacterized protein LOC100855011 isoform X2 [Vitis vinifera]
ZB58945	Molecular Function: sugar:proton symporter activity (GO:0005351);; Biological Process: fatty acid beta-oxidation (GO:0006635);; Biological Process: toxin catabolic process (GO:0009407);; Cellular Component: chloroplast thylakoid membrane (GO:0009535);; Cellular Component: plant-type vacuole membrane (GO:0009705);; Biological Process: response to cyclopentenone (GO:0010583);; Biological Process: n…	--	Organic cation/carnitine transporter 4 GN=F3H11.5 OS=Arabidopsis thaliana (Mouse-ear cress) PE=2 SV=1	PREDICTED: organic cation/carnitine transporter 4 [Citrus sinensis]
ZB25689	--	--	--	hypothetical protein CICLE_v10022495mg [Citrus clementina]
ZB43898	--	--	--	hypothetical protein CICLE_v10031461mg [Citrus clementina]
ZB43077	--	--	ACT domain-containing protein ACR4 {ECO:0000305} OS=Arabidopsis thaliana (Mouse-ear cress) PE=2 SV=1	hypothetical protein CISIN_1g013090mg [Citrus sinensis]
ZB01090	Molecular Function: obsolete ubiquitin thiolesterase activity (GO:0004221);; Cellular Component: intracellular (GO:0005622);; Biological Process: ubiquitin-dependent protein catabolic process (GO:0006511);;	--	--	PREDICTED: ubiquitin carboxyl-terminal hydrolase isozyme L3-like [Citrus sinensis]
ZB37965	Molecular Function: binding (GO:0005488);;	--	Myb-related protein 306 OS=Antirrhinum majus (Garden snapdragon) PE=2 SV=1	PREDICTED: myb-related protein 306-like [Citrus sinensis]
ZB45179	--	--	--	PREDICTED: LOW QUALITY PROTEIN: uncharacterized protein LOC18598146 [Theobroma cacao]
ZB41563	--	--	--	PREDICTED: tricalbin-3 [Citrus sinensis]
ZB06435	--	--	--	PREDICTED: uncharacterized protein LOC102612013 [Citrus sinensis]
ZB31475	Molecular Function: transcription factor activity, sequence-specific DNA binding (GO:0003700);; Cellular Component: nucleus (GO:0005634);; Biological Process: regulation of transcription, DNA-templated (GO:0006355);; Biological Process: response to heat (GO:0009408);; Molecular Function: sequence-specific DNA binding (GO:0043565);;	--	Heat stress transcription factor A-4a GN=F13C5.50 OS=Arabidopsis thaliana (Mouse-ear cress) PE=2 SV=1	hypothetical protein CICLE_v10015472mg [Citrus clementina]
ZB26280	--	--	--	hypothetical protein CICLE_v10032920mg [Citrus clementina]
ZB09444	--	--	Putative SWI/SNF-related matrix-associated actin-dependent regulator of chromatin subfamily A member 3-like 2 GN=At5g22750 OS=Arabidopsis thaliana (Mouse-ear cress) PE=2 SV=1	PREDICTED: helicase-like transcription factor CHR28 isoform X3 [Citrus sinensis]
ZB18387	--	--	DnaJ protein P58IPK homolog (Precursor) OS=Arabidopsis thaliana (Mouse-ear cress) PE=1 SV=1	hypothetical protein CICLE_v10002746mg [Citrus clementina]
ZB39646	Molecular Function: transporter activity (GO:0005215);; Biological Process: transport (GO:0006810);; Cellular Component: membrane (GO:0016020);;	--	Protein NRT1/ PTR FAMILY 2.10 GN=T17F15.170 OS=Arabidopsis thaliana (Mouse-ear cress) PE=1 SV=3	nitrate transporter [Citrus trifoliata]
ZB12051	--	--	Calcium uniporter protein 2, mitochondrial (Precursor) OS=Arabidopsis thaliana (Mouse-ear cress) PE=2 SV=1	hypothetical protein CISIN_1g017853mg [Citrus sinensis]
ZB17356	--	--	--	hypothetical protein CICLE_v10016881mg [Citrus clementina]
ZB26527	Cellular Component: cytoplasm (GO:0005737);;	--	Translationally-controlled tumor protein homolog GN=TCTP OS=Hevea brasiliensis (Para rubber tree) PE=2 SV=1	hypothetical protein CISIN_1g030941mg [Citrus sinensis]
ZB28784	Biological Process: chlorophyll catabolic process (GO:0015996);; Molecular Function: hydrolase activity (GO:0016787);;	--	--	PREDICTED: sugar phosphatase YfbT [Citrus sinensis]
ZB33210	Molecular Function: ATP binding (GO:0005524);; Biological Process: response to stress (GO:0006950);; Molecular Function: 2-alkenal reductase [NAD(P)] activity (GO:0032440);; Biological Process: oxidation-reduction process (GO:0055114);;	Spliceosome (ko03040);; Protein processing in endoplasmic reticulum (ko04141);; Endocytosis (ko04144)	Heat shock cognate 70 kDa protein GN=HSP70 OS=Petunia hybrida (Petunia) PE=2 SV=1	hypothetical protein CICLE_v10030893mg [Citrus clementina]
ZB33554	--	--	ABC transporter C family member 3 GN=MJG19.3 OS=Arabidopsis thaliana (Mouse-ear cress) PE=1 SV=1	hypothetical protein CISIN_1g000475mg [Citrus sinensis]
ZB39371	--	--	Trihelix transcription factor ASIL2 {ECO:0000305} OS=Arabidopsis thaliana (Mouse-ear cress) PE=2 SV=1	PREDICTED: uncharacterized protein LOC102624499 [Citrus sinensis]
ZB38700	Cellular Component: cytosol (GO:0005829);;	--	--	PREDICTED: paladin isoform X2 [Citrus sinensis]
ZB45061	--	--	G-type lectin S-receptor-like serine/threonine-protein kinase CES101 (Precursor) GN=CES101 OS=Arabidopsis thaliana (Mouse-ear cress) PE=2 SV=2	PREDICTED: G-type lectin S-receptor-like serine/threonine-protein kinase CES101 isoform X1 [Citrus sinensis]
ZB20112	Molecular Function: galactose oxidase activity (GO:0045480);; Biological Process: oxidation-reduction process (GO:0055114);;	--	--	PREDICTED: WSC domain-containing protein ARB_07867 [Citrus sinensis]
ZB06705	--	--	Homeobox-leucine zipper protein ATHB-7 GN=ATHB-7 OS=Arabidopsis thaliana (Mouse-ear cress) PE=2 SV=2	PREDICTED: homeobox-leucine zipper protein ATHB-12-like isoform X2 [Citrus sinensis]
ZB31296	--	--	Transcription factor GTE10 GN=K9H21.2/K9H21.3 OS=Arabidopsis thaliana (Mouse-ear cress) PE=1 SV=2	hypothetical protein CICLE_v10018939mg [Citrus clementina]
ZB60409	--	--	NAC domain-containing protein 76 OS=Oryza sativa subsp. japonica (Rice) PE=2 SV=2	PREDICTED: NAC domain-containing protein 37-like isoform X2 [Citrus sinensis]
ZB23618	Molecular Function: o-succinylbenzoate-CoA ligase activity (GO:0008756);; Cellular Component: plasmodesma (GO:0009506);; Cellular Component: chloroplast stroma (GO:0009570);; Biological Process: positive regulation of seed germination (GO:0010030);; Biological Process: response to nitrate (GO:0010167);; Biological Process: seed coat development (GO:0010214);; Biological Process: nitrate transport…	--	Oxalate--CoA ligase {ECO:0000305} OS=Arabidopsis thaliana (Mouse-ear cress) PE=1 SV=1	hypothetical protein CICLE_v10004732mg [Citrus clementina]
ZB16986	Molecular Function: protein serine/threonine kinase activity (GO:0004674);; Molecular Function: ATP binding (GO:0005524);; Biological Process: protein phosphorylation (GO:0006468);;	--	Phosphoenolpyruvate carboxylase kinase 1 GN=PPCK1 OS=Arabidopsis thaliana (Mouse-ear cress) PE=1 SV=1	PREDICTED: phosphoenolpyruvate carboxylase kinase 1-like [Citrus sinensis]
ZB15382	--	Folate biosynthesis (ko00790)	Aminodeoxychorismate synthase, chloroplastic (Precursor) GN=ADCS OS=Solanum lycopersicum (Tomato) PE=2 SV=1	hypothetical protein CICLE_v10030655mg [Citrus clementina]
ZBnew39317	--	--	--	PREDICTED: uncharacterized protein LOC102624869 isoform X1 [Citrus sinensis]
ZB00691	--	--	Myb-related protein 306 OS=Antirrhinum majus (Garden snapdragon) PE=2 SV=1	PREDICTED: myb-related protein 306-like [Citrus sinensis]
ZB17682	--	--	ACT domain-containing protein ACR4 {ECO:0000305} OS=Arabidopsis thaliana (Mouse-ear cress) PE=2 SV=1	hypothetical protein CISIN_1g013090mg [Citrus sinensis]
ZB29587	--	--	Cyclic dof factor 2 GN=MIJ24.16 OS=Arabidopsis thaliana (Mouse-ear cress) PE=1 SV=2	hypothetical protein CISIN_1g011016mg [Citrus sinensis]
ZB11681	Molecular Function: transporter activity (GO:0005215);; Biological Process: transport (GO:0006810);;	--	--	uncharacterized protein LOC102629088 [Citrus sinensis]
ZB02447	--	--	Probable WRKY transcription factor 71 GN=WRKY71 OS=Arabidopsis thaliana (Mouse-ear cress) PE=2 SV=1	hypothetical protein CISIN_1g021142mg [Citrus sinensis]
ZB18730	Biological Process: arginine catabolic process (GO:0006527);; Biological Process: response to oxidative stress (GO:0006979);; Biological Process: spermidine biosynthetic process (GO:0008295);; Molecular Function: arginine decarboxylase activity (GO:0008792);; Biological Process: response to cold (GO:0009409);; Biological Process: putrescine biosynthetic process (GO:0009446);; Biological Process: …	Arginine and proline metabolism (ko00330)	Arginine decarboxylase OS=Pisum sativum (Garden pea) PE=2 SV=1	hypothetical protein CISIN_1g004438mg [Citrus sinensis]
ZB29682	Biological Process: phosphorelay signal transduction system (GO:0000160);; Cellular Component: nucleus (GO:0005634);; Cellular Component: cytoplasm (GO:0005737);; Molecular Function: histidine phosphotransfer kinase activity (GO:0009927);; Biological Process: regulation of cytokinin-activated signaling pathway (GO:0080036);;	Plant hormone signal transduction (ko04075)	Histidine-containing phosphotransfer protein 5 GN=AHP5 OS=Arabidopsis thaliana (Mouse-ear cress) PE=1 SV=2	hypothetical protein CISIN_1g031859mg [Citrus sinensis]
ZB54434	Molecular Function: protein kinase activity (GO:0004672);;	--	Phytosulfokine receptor 2 (Precursor) GN=PSKR2 OS=Arabidopsis thaliana (Mouse-ear cress) PE=2 SV=1	hypothetical protein CICLE_v10001538mg [Citrus clementina]
ZB44708	Molecular Function: hydrolase activity (GO:0016787);;	--	Tubby-like F-box protein 8 OS=Oryza sativa subsp. japonica (Rice) PE=2 SV=1	PREDICTED: tubby-like F-box protein 8 [Citrus sinensis]
ZB49859	--	Limonene and pinene degradation (ko00903);; Stilbenoid, diarylheptanoid and gingerol biosynthesis (ko00945)	Cytochrome P450 78A5 GN=F21F23.15 OS=Arabidopsis thaliana (Mouse-ear cress) PE=2 SV=1	hypothetical protein CICLE_v10031237mg [Citrus clementina]
ZB18281	Biological Process: arginine catabolic process (GO:0006527);; Biological Process: response to oxidative stress (GO:0006979);; Biological Process: spermidine biosynthetic process (GO:0008295);; Molecular Function: arginine decarboxylase activity (GO:0008792);; Biological Process: response to cold (GO:0009409);; Biological Process: putrescine biosynthetic process (GO:0009446);; Biological Process: …	Arginine and proline metabolism (ko00330)	Arginine decarboxylase OS=Pisum sativum (Garden pea) PE=2 SV=1	hypothetical protein CISIN_1g004438mg [Citrus sinensis]
ZB23984	--	--	Phosphoenolpyruvate carboxylase kinase 2 GN=PPCK2 OS=Arabidopsis thaliana (Mouse-ear cress) PE=1 SV=2	hypothetical protein CICLE_v10005624mg [Citrus clementina]
ZB47798	--	--	Pectinesterase 1 (Precursor) GN=T18A20.7 OS=Arabidopsis thaliana (Mouse-ear cress) PE=2 SV=1	hypothetical protein CICLE_v10022028mg [Citrus clementina]
ZB22286	--	--	Myb-related protein 306 OS=Antirrhinum majus (Garden snapdragon) PE=2 SV=1	PREDICTED: myb-related protein 306-like [Citrus sinensis]
ZB38424	--	--	--	PREDICTED: uncharacterized protein LOC102624544 [Citrus sinensis]
ZB37567	--	--	--	PREDICTED: uncharacterized protein LOC102612483 [Citrus sinensis]
ZB15304	--	--	--	hypothetical protein CISIN_1g023402mg [Citrus sinensis]
ZB19964	Molecular Function: heat shock protein binding (GO:0031072);; Molecular Function: unfolded protein binding (GO:0051082);;	--	--	hypothetical protein CICLE_v10033174mg [Citrus clementina]
ZB53095	--	--	Dehydration-responsive element-binding protein 2A GN=K18I23.22 OS=Arabidopsis thaliana (Mouse-ear cress) PE=1 SV=1	hypothetical protein CICLE_v10032029mg [Citrus clementina]
ZB05588	Molecular Function: DNA binding (GO:0003677);; Molecular Function: chromatin binding (GO:0003682);;	--	Myb-related protein 306 OS=Antirrhinum majus (Garden snapdragon) PE=2 SV=1	PREDICTED: myb-related protein 306-like [Citrus sinensis]
ZB46123	Molecular Function: heme binding (GO:0020037);; Molecular Function: sulfite reductase (ferredoxin) activity (GO:0050311);; Molecular Function: 4 iron, 4 sulfur cluster binding (GO:0051539);; Biological Process: oxidation-reduction process (GO:0055114);;	Sulfur metabolism (ko00920)	Sulfite reductase 1 [ferredoxin], chloroplastic (Precursor) GN=SIR1 OS=Nicotiana tabacum (Common tobacco) PE=1 SV=1	hypothetical protein CICLE_v10014382mg [Citrus clementina]
ZB14572	--	--	CBS domain-containing protein CBSX1, chloroplastic (Precursor) OS=Arabidopsis thaliana (Mouse-ear cress) PE=1 SV=2	hypothetical protein CICLE_v10029198mg [Citrus clementina]
ZB50770	--	--	--	hypothetical protein CICLE_v10013234mg [Citrus clementina]
ZB11427	--	--	Ethylene-responsive transcription factor CRF4 GN=T13J8.60 OS=Arabidopsis thaliana (Mouse-ear cress) PE=1 SV=2	hypothetical protein CICLE_v10005220mg [Citrus clementina]
ZB04547	Molecular Function: DNA binding (GO:0003677);; Molecular Function: chromatin binding (GO:0003682);;	--	Protein REVEILLE 6 GN=RVE6 OS=Arabidopsis thaliana (Mouse-ear cress) PE=2 SV=1	hypothetical protein CICLE_v10005411mg [Citrus clementina]
ZB44756	--	--	--	PREDICTED: phosphatidylinositol transfer protein 1-like isoform X1 [Citrus sinensis]
ZB33944	--	--	--	PREDICTED: DNA ligase 1 [Citrus sinensis]
ZB50269	Cellular Component: ubiquitin ligase complex (GO:0000151);; Molecular Function: ubiquitin-protein transferase activity (GO:0004842);; Biological Process: protein ubiquitination (GO:0016567);;	--	U-box domain-containing protein 9 GN=PUB9 OS=Arabidopsis thaliana (Mouse-ear cress) PE=1 SV=1	PREDICTED: U-box domain-containing protein 9-like [Citrus sinensis]
ZB25258	Biological Process: metal ion transport (GO:0030001);; Molecular Function: metal ion binding (GO:0046872);;	--	Heavy metal-associated isoprenylated plant protein 26 (Precursor) GN=F20M13.140 OS=Arabidopsis thaliana (Mouse-ear cress) PE=1 SV=1	hypothetical protein CICLE_v10017086mg [Citrus clementina]
ZB46084	Molecular Function: nucleotide binding (GO:0000166);; Biological Process: systemic acquired resistance, salicylic acid mediated signaling pathway (GO:0009862);; Cellular Component: Cul4-RING E3 ubiquitin ligase complex (GO:0080008);;	--	--	hypothetical protein CICLE_v10028345mg [Citrus clementina]
ZB04079	Molecular Function: ATP binding (GO:0005524);; Molecular Function: 1-phosphatidylinositol-4-phosphate 5-kinase activity (GO:0016308);; Biological Process: phosphatidylinositol phosphorylation (GO:0046854);;	Inositol phosphate metabolism (ko00562);; Phosphatidylinositol signaling system (ko04070);; Endocytosis (ko04144)	Phosphatidylinositol 4-phosphate 5-kinase 8 GN=PIP5K8 OS=Arabidopsis thaliana (Mouse-ear cress) PE=1 SV=1	PREDICTED: phosphatidylinositol 4-phosphate 5-kinase 8-like [Citrus sinensis]
ZB25490	--	--	--	hypothetical protein CICLE_v10032769mg [Citrus clementina]
ZB03729	Molecular Function: magnesium ion binding (GO:0000287);; Molecular Function: phospholipid-translocating ATPase activity (GO:0004012);; Molecular Function: ATP binding (GO:0005524);; Biological Process: cation transport (GO:0006812);; Biological Process: phospholipid transport (GO:0015914);; Cellular Component: integral component of membrane (GO:0016021);; Molecular Function: cation-transporting A…	--	Phospholipid-transporting ATPase 1 GN=ALA1 OS=Arabidopsis thaliana (Mouse-ear cress) PE=2 SV=1	hypothetical protein CISIN_1g001023mg [Citrus sinensis]
ZB02864	Molecular Function: iron ion binding (GO:0005506);; Molecular Function: oxidoreductase activity, acting on single donors with incorporation of molecular oxygen, incorporation of two atoms of oxygen (GO:0016702);; Molecular Function: oxidoreductase activity, acting on paired donors, with incorporation or reduction of molecular oxygen, 2-oxoglutarate as one donor, and incorporation of one atom each…	Diterpenoid biosynthesis (ko00904)	Gibberellin 2-beta-dioxygenase GN=GA2OX1 OS=Phaseolus coccineus (Scarlet runner bean) PE=2 SV=1	hypothetical protein CICLE_v10015817mg [Citrus clementina]
ZB25276	Molecular Function: transcription factor activity, sequence-specific DNA binding (GO:0003700);; Biological Process: regulation of transcription, DNA-templated (GO:0006355);; Molecular Function: sequence-specific DNA binding (GO:0043565);; Biological Process: response to stimulus (GO:0050896);;	--	Probable WRKY transcription factor 50 GN=WRKY50 OS=Arabidopsis thaliana (Mouse-ear cress) PE=2 SV=1	hypothetical protein CICLE_v10009761mg [Citrus clementina]
ZB12444	Biological Process: transcription, DNA-templated (GO:0006351);;	--	Ethylene-responsive transcription factor ERF061 GN=ERF061 OS=Arabidopsis thaliana (Mouse-ear cress) PE=2 SV=1	hypothetical protein CISIN_1g045091mg [Citrus sinensis]
ZB05366	Biological Process: metabolic process (GO:0008152);; Molecular Function: hydrolase activity, acting on glycosyl bonds (GO:0016798);;	Amino sugar and nucleotide sugar metabolism (ko00520)	Alpha-L-arabinofuranosidase 1 (Precursor) GN=T7M13.18 OS=Arabidopsis thaliana (Mouse-ear cress) PE=1 SV=1	PREDICTED: alpha-L-arabinofuranosidase 1-like [Citrus sinensis]
ZB53175	Molecular Function: binding (GO:0005488);; Molecular Function: nucleotidyltransferase activity (GO:0016779);;	Purine metabolism (ko00230);; Pyrimidine metabolism (ko00240);; RNA polymerase (ko03020)	DNA-directed RNA polymerase II subunit 1 GN=F4B14.70 OS=Arabidopsis thaliana (Mouse-ear cress) PE=1 SV=3	hypothetical protein CICLE_v10004132mg [Citrus clementina]
ZB43036	Molecular Function: RNA binding (GO:0003723);; Molecular Function: ribonuclease III activity (GO:0004525);; Biological Process: RNA processing (GO:0006396);; Biological Process: rRNA catabolic process (GO:0016075);;	--	Ribonuclease 3-like protein 2 GN=RTL2 OS=Arabidopsis thaliana (Mouse-ear cress) PE=1 SV=1	hypothetical protein CISIN_1g017515mg [Citrus sinensis]
ZB35862	Molecular Function: ATP-dependent peptidase activity (GO:0004176);; Molecular Function: metalloendopeptidase activity (GO:0004222);; Molecular Function: ATP binding (GO:0005524);; Biological Process: obsolete ATP catabolic process (GO:0006200);; Biological Process: protein folding (GO:0006457);; Biological Process: proteolysis (GO:0006508);; Molecular Function: zinc ion binding (GO:0008270);; Mol…	--	ATP-dependent zinc metalloprotease FTSH 6, chloroplastic (Precursor) GN=FTSH6 OS=Arabidopsis thaliana (Mouse-ear cress) PE=2 SV=1	PREDICTED: ATP-dependent zinc metalloprotease FTSH 6, chloroplastic-like [Citrus sinensis]
ZB52990	Molecular Function: glutathione transferase activity (GO:0004364);;	Glutathione metabolism (ko00480)	Probable glutathione S-transferase OS=Nicotiana tabacum (Common tobacco) PE=2 SV=1	hypothetical protein CICLE_v10022164mg [Citrus clementina]
ZB06201	Molecular Function: dihydrolipoyllysine-residue succinyltransferase activity (GO:0004149);; Cellular Component: mitochondrion (GO:0005739);; Biological Process: tricarboxylic acid cycle (GO:0006099);; Biological Process: response to oxidative stress (GO:0006979);; Molecular Function: zinc ion binding (GO:0008270);; Cellular Component: membrane (GO:0016020);; Cellular Component: cytosolic ribosome…	Citrate cycle (TCA cycle) (ko00020);; Lysine degradation (ko00310);; Carbon metabolism (ko01200)	Dihydrolipoyllysine-residue succinyltransferase component of 2-oxoglutarate dehydrogenase complex 2, mitochondrial (Precursor) GN=At4g26910 OS=Arabidopsis thaliana (Mouse-ear cress) PE=2 SV=2	PREDICTED: dihydrolipoyllysine-residue succinyltransferase component of 2-oxoglutarate dehydrogenase complex 1, mitochondrial [Citrus sinensis]
ZB47621	Molecular Function: GTPase activity (GO:0003924);; Molecular Function: GTP binding (GO:0005525);; Cellular Component: intracellular (GO:0005622);; Biological Process: obsolete GTP catabolic process (GO:0006184);; Biological Process: tRNA modification (GO:0006400);; Biological Process: endocytosis (GO:0006897);; Biological Process: small GTPase mediated signal transduction (GO:0007264);;	--	Probable tRNA modification GTPase MnmE {ECO:0000255|HAMAP-Rule:MF_00379} OS=Cyanidioschyzon merolae (Red alga) PE=3 SV=1	PREDICTED: tRNA modification GTPase MnmE isoform X3 [Citrus sinensis]
ZB37210	Cellular Component: endosome (GO:0005768);; Cellular Component: vacuolar membrane (GO:0005774);; Cellular Component: Golgi apparatus (GO:0005794);; Cellular Component: trans-Golgi network (GO:0005802);; Biological Process: acetyl-CoA metabolic process (GO:0006084);; Biological Process: sterol biosynthetic process (GO:0016126);; Biological Process: brassinosteroid biosynthetic process (GO:0016132)…	--	--	hypothetical protein CICLE_v10020066mg [Citrus clementina]
ZB20460	--	--	--	hypothetical protein CICLE_v10009891mg [Citrus clementina]
ZB48922	Biological Process: polysaccharide biosynthetic process (GO:0000271);; Molecular Function: ATP binding (GO:0005524);; Cellular Component: plasma membrane (GO:0005886);; Biological Process: obsolete ATP catabolic process (GO:0006200);; Biological Process: pattern specification process (GO:0007389);; Biological Process: regulation of cell size (GO:0008361);; Molecular Function: xenobiotic-transport…	ABC transporters (ko02010)	ABC transporter B family member 19 GN=MLD15.2 OS=Arabidopsis thaliana (Mouse-ear cress) PE=1 SV=1	hypothetical protein CICLE_v10010931mg [Citrus clementina]
ZB52366	--	--	BTB/POZ domain-containing protein At3g44820 GN=At3g44820 OS=Arabidopsis thaliana (Mouse-ear cress) PE=2 SV=2	hypothetical protein CICLE_v10028013mg [Citrus clementina]
ZB45589	Molecular Function: FMN binding (GO:0010181);; Molecular Function: oxidoreductase activity (GO:0016491);; Biological Process: oxidation-reduction process (GO:0055114);;	--	--	PREDICTED: uncharacterized protein LOC102617224 isoform X1 [Citrus sinensis]
ZB15917	Molecular Function: catalytic activity (GO:0003824);; Cellular Component: mitochondrion (GO:0005739);; Biological Process: Mo-molybdopterin cofactor biosynthetic process (GO:0006777);; Cellular Component: chloroplast (GO:0009507);; Cellular Component: molybdopterin synthase complex (GO:0019008);; Molecular Function: metal ion binding (GO:0046872);; Molecular Function: 4 iron, 4 sulfur cluster bin…	--	Cyclic pyranopterin monophosphate synthase, mitochondrial (Precursor) GN=CNX2 OS=Arabidopsis thaliana (Mouse-ear cress) PE=1 SV=1	hypothetical protein CISIN_1g015786mg [Citrus sinensis]
ZB01592	Molecular Function: binding (GO:0005488);; Biological Process: defense response (GO:0006952);; Biological Process: signal transduction (GO:0007165);; Biological Process: metabolic process (GO:0008152);; Biological Process: response to endogenous stimulus (GO:0009719);; Biological Process: cellular response to organic substance (GO:0071310);; Biological Process: response to oxygen-containing compo…	--	bZIP transcription factor 60 GN=BZIP60 OS=Arabidopsis thaliana (Mouse-ear cress) PE=2 SV=1	hypothetical protein CICLE_v10002005mg [Citrus clementina]
ZB19757	--	--	--	PREDICTED: uncharacterized protein LOC102617318 [Citrus sinensis]
ZB58261	Molecular Function: serine-type endopeptidase activity (GO:0004252);; Biological Process: proteolysis (GO:0006508);; Cellular Component: plasmodesma (GO:0009506);; Cellular Component: integral component of membrane (GO:0016021);;	--	--	PREDICTED: RHOMBOID-like protein 2 [Citrus sinensis]
ZB31085	Molecular Function: FMN binding (GO:0010181);; Molecular Function: oxidoreductase activity (GO:0016491);; Biological Process: oxidation-reduction process (GO:0055114);;	Glyoxylate and dicarboxylate metabolism (ko00630);; Carbon metabolism (ko01200);; Peroxisome (ko04146)	Peroxisomal (S)-2-hydroxy-acid oxidase OS=Spinacia oleracea (Spinach) PE=1 SV=1	PREDICTED: peroxisomal (S)-2-hydroxy-acid oxidase-like [Citrus sinensis]
ZB07520	--	mRNA surveillance pathway (ko03015)	Protein SMG7 GN=SMG7 OS=Arabidopsis thaliana (Mouse-ear cress) PE=2 SV=1	hypothetical protein CICLE_v10014151mg [Citrus clementina]
ZB19638	--	--	--	hypothetical protein CICLE_v10002292mg [Citrus clementina]
ZB04617	Biological Process: response to auxin (GO:0009733);;	Plant hormone signal transduction (ko04075)	Auxin-induced protein X15 OS=Glycine max (Soybean) PE=2 SV=1	PREDICTED: auxin-responsive protein SAUR72 [Citrus sinensis]
ZB53224	Molecular Function: nucleotide binding (GO:0000166);; Molecular Function: nucleic acid binding (GO:0003676);; Cellular Component: intracellular ribonucleoprotein complex (GO:0030529);;	mRNA surveillance pathway (ko03015)	Heterogeneous nuclear ribonucleoprotein 1 GN=RNP1 OS=Arabidopsis thaliana (Mouse-ear cress) PE=1 SV=1	heterogeneous nuclear ribonucleoprotein 1 isoform X1 [Jatropha curcas]
ZB23862	Molecular Function: NAD+ kinase activity (GO:0003951);; Molecular Function: diacylglycerol kinase activity (GO:0004143);; Biological Process: protein kinase C-activating G-protein coupled receptor signaling pathway (GO:0007205);; Biological Process: metabolic process (GO:0008152);; Biological Process: response to cold (GO:0009409);; Biological Process: intracellular signal transduction (GO:003555…	Glycerolipid metabolism (ko00561);; Glycerophospholipid metabolism (ko00564);; Phosphatidylinositol signaling system (ko04070)	Diacylglycerol kinase 2 GN=DGK2 OS=Arabidopsis thaliana (Mouse-ear cress) PE=1 SV=1	hypothetical protein CICLE_v10000447mg [Citrus clementina]
ZB51096	--	--	Uncharacterized protein At5g48480 GN=At5g48480 OS=Arabidopsis thaliana (Mouse-ear cress) PE=1 SV=1	hypothetical protein CISIN_1g031118mg [Citrus sinensis]
ZB23668	--	--	Zinc finger CCCH domain-containing protein 49 GN=At4g29190 OS=Arabidopsis thaliana (Mouse-ear cress) PE=2 SV=1	hypothetical protein CICLE_v10008633mg [Citrus clementina]
ZB31683	Molecular Function: phosphoprotein phosphatase activity (GO:0004721);; Biological Process: response to stress (GO:0006950);; Biological Process: signal transduction (GO:0007165);; Biological Process: response to abiotic stimulus (GO:0009628);; Biological Process: stomatal complex development (GO:0010374);;	--	Probable protein phosphatase 2C 30 GN=PP2C5 OS=Arabidopsis thaliana (Mouse-ear cress) PE=2 SV=1	hypothetical protein CICLE_v10031891mg [Citrus clementina]
ZB06402	--	--	HVA22-like protein e GN=HVA22E OS=Arabidopsis thaliana (Mouse-ear cress) PE=2 SV=1	hypothetical protein CICLE_v10033011mg [Citrus clementina]
ZB21686	--	--	--	hypothetical protein CICLE_v10016643mg [Citrus clementina]
ZB40481	Molecular Function: kinase activity (GO:0016301);; Biological Process: phosphorylation (GO:0016310);; Molecular Function: 2-alkenal reductase [NAD(P)] activity (GO:0032440);; Biological Process: oxidation-reduction process (GO:0055114);;	--	DNA-damage-repair/toleration protein DRT100 (Precursor) OS=Arabidopsis thaliana (Mouse-ear cress) PE=2 SV=2	PREDICTED: putative leucine-rich repeat receptor-like serine/threonine-protein kinase At2g24130 [Citrus sinensis]
ZB52515	Biological Process: polysaccharide catabolic process (GO:0000272);; Molecular Function: beta-amylase activity (GO:0016161);;	Starch and sucrose metabolism (ko00500)	Beta-amylase 3, chloroplastic (Precursor) OS=Arabidopsis thaliana (Mouse-ear cress) PE=1 SV=3	PREDICTED: beta-amylase 3, chloroplastic [Citrus sinensis]
ZB57523	--	--	Nematode resistance protein-like HSPRO2 GN=HSPRO2 OS=Arabidopsis thaliana (Mouse-ear cress) PE=1 SV=1	hypothetical protein CICLE_v10031447mg [Citrus clementina]
ZB07316	--	--	Basic leucine zipper 9 GN=F6A4.10 OS=Arabidopsis thaliana (Mouse-ear cress) PE=1 SV=1	hypothetical protein CICLE_v10008515mg [Citrus clementina]
ZB27613	--	--	Receptor-like serine/threonine-protein kinase SD1-8 (Precursor) GN=T6K22.110 OS=Arabidopsis thaliana (Mouse-ear cress) PE=1 SV=1	hypothetical protein CICLE_v10007443mg [Citrus clementina]
ZB21639	--	--	Uncharacterized protein At1g15400 GN=At1g15400 OS=Arabidopsis thaliana (Mouse-ear cress) PE=1 SV=2	hypothetical protein CICLE_v10009953mg [Citrus clementina]
ZB42784	--	--	PRA1 family protein E GN=F22O13.26 OS=Arabidopsis thaliana (Mouse-ear cress) PE=1 SV=1	hypothetical protein CISIN_1g028921mg [Citrus sinensis]
ZB26058	--	--	--	PREDICTED: interferon-related developmental regulator 1 [Citrus sinensis]
ZB55113	Molecular Function: protein serine/threonine kinase activity (GO:0004674);; Molecular Function: ATP binding (GO:0005524);; Biological Process: protein phosphorylation (GO:0006468);; Molecular Function: polysaccharide binding (GO:0030247);;	--	Wall-associated receptor kinase-like 20 (Precursor) GN=WAKL20 OS=Arabidopsis thaliana (Mouse-ear cress) PE=2 SV=1	PREDICTED: wall-associated receptor kinase-like 20 [Citrus sinensis]
ZB01663	Cellular Component: Golgi stack (GO:0005795);; Molecular Function: lactosylceramide 4-alpha-galactosyltransferase activity (GO:0050512);;	Glycosphingolipid biosynthesis - globo series (ko00603)	Uncharacterized protein At4g19900 GN=At4g19900 OS=Arabidopsis thaliana (Mouse-ear cress) PE=2 SV=1	hypothetical protein CICLE_v10013378mg [Citrus clementina]
ZB06424	--	--	Pentatricopeptide repeat-containing protein At1g10270 GN=GRP23 OS=Arabidopsis thaliana (Mouse-ear cress) PE=1 SV=1	hypothetical protein CISIN_1g038852mg [Citrus sinensis]
ZB12242	Molecular Function: monooxygenase activity (GO:0004497);; Molecular Function: iron ion binding (GO:0005506);; Molecular Function: electron carrier activity (GO:0009055);; Molecular Function: oxidoreductase activity, acting on paired donors, with incorporation or reduction of molecular oxygen (GO:0016705);; Molecular Function: heme binding (GO:0020037);; Biological Process: oxidation-reduction pro…	--	Cytochrome P450 71A1 GN=CYP71A1 OS=Persea americana (Avocado) PE=1 SV=2	PREDICTED: cytochrome P450 71A1-like [Citrus sinensis]
ZB40363	Molecular Function: DNA binding (GO:0003677);; Biological Process: regulation of transcription, DNA-templated (GO:0006355);; Biological Process: defense response (GO:0006952);; Biological Process: single-organism process (GO:0044699);; Biological Process: localization (GO:0051179);;	--	Probable WRKY transcription factor 48 GN=WRKY48 OS=Arabidopsis thaliana (Mouse-ear cress) PE=2 SV=1	PREDICTED: probable WRKY transcription factor 48 [Citrus sinensis]
ZB59470	--	Plant hormone signal transduction (ko04075)	Protein TIFY 6B GN=MEB5.8 OS=Arabidopsis thaliana (Mouse-ear cress) PE=1 SV=1	protein TIFY 6B isoform X1 [Herrania umbratica]
ZB56352	--	--	Coiled-coil domain-containing protein SCD2 {ECO:0000305} OS=Arabidopsis thaliana (Mouse-ear cress) PE=1 SV=1	hypothetical protein CISIN_1g008306mg [Citrus sinensis]
ZB46547	Molecular Function: nucleic acid binding (GO:0003676);; Molecular Function: metal ion binding (GO:0046872);;	--	Zinc finger protein WIP2 OS=Arabidopsis thaliana (Mouse-ear cress) PE=1 SV=1	PREDICTED: zinc finger protein WIP2-like [Citrus sinensis]
ZB06051	--	Plant hormone signal transduction (ko04075)	Indole-3-acetic acid-induced protein ARG7 GN=ARG7 OS=Vigna radiata var. radiata (Mung bean) PE=2 SV=1	hypothetical protein CICLE_v10022948mg [Citrus clementina]
ZB24900	Molecular Function: anthranilate N-benzoyltransferase activity (GO:0047672);; Biological Process: response to karrikin (GO:0080167);;	--	Uncharacterized acetyltransferase At3g50280 GN=At3g50280 OS=Arabidopsis thaliana (Mouse-ear cress) PE=3 SV=1	hypothetical protein CISIN_1g012489mg [Citrus sinensis]
ZB19196	Biological Process: response to organic substance (GO:0010033);; Biological Process: regulation of defense response (GO:0031347);; Biological Process: response to other organism (GO:0051707);; Biological Process: response to oxygen-containing compound (GO:1901700);;	--	Probable WRKY transcription factor 40 GN=WRKY40 OS=Arabidopsis thaliana (Mouse-ear cress) PE=1 SV=1	hypothetical protein CICLE_v10026105mg [Citrus clementina]
ZB06504	--	--	Thioredoxin-like 3-1, chloroplastic (Precursor) GN=WCRKC1 OS=Arabidopsis thaliana (Mouse-ear cress) PE=2 SV=3	PREDICTED: thioredoxin-like 3-1, chloroplastic isoform X1 [Citrus sinensis]
ZB56586	Molecular Function: protein serine/threonine phosphatase activity (GO:0004722);; Biological Process: protein dephosphorylation (GO:0006470);; Molecular Function: metal ion binding (GO:0046872);;	--	Probable protein phosphatase 2C 60 OS=Oryza sativa subsp. japonica (Rice) PE=2 SV=1	hypothetical protein CICLE_v10028600mg [Citrus clementina]
ZB38810	Molecular Function: GTPase activity (GO:0003924);; Molecular Function: GTP binding (GO:0005525);; Biological Process: obsolete GTP catabolic process (GO:0006184);;	--	Dynamin-related protein 1E GN=T2O9.170 OS=Arabidopsis thaliana (Mouse-ear cress) PE=1 SV=1	hypothetical protein CICLE_v10019323mg [Citrus clementina]
ZB54951	Molecular Function: inorganic phosphate transmembrane transporter activity (GO:0005315);; Biological Process: phosphate ion transport (GO:0006817);; Cellular Component: integral component of membrane (GO:0016021);; Biological Process: transmembrane transport (GO:0055085);;	--	Probable inorganic phosphate transporter 1-7 GN=PHT1-7 OS=Arabidopsis thaliana (Mouse-ear cress) PE=2 SV=2	phosphate transporter [Citrus trifoliata]
ZB40446	--	--	--	PREDICTED: uncharacterized protein LOC102623764 [Citrus sinensis]
ZB58287	Molecular Function: transferase activity (GO:0016740);;	Glutathione metabolism (ko00480)	Probable glutathione S-transferase parA GN=PARA OS=Nicotiana tabacum (Common tobacco) PE=2 SV=1	hypothetical protein CICLE_v10002423mg [Citrus clementina]
ZB59091	--	--	Protein EMBRYONIC FLOWER 1 GN=EMF1 OS=Arabidopsis thaliana (Mouse-ear cress) PE=1 SV=1	hypothetical protein CISIN_1g000866mg [Citrus sinensis]
ZB53011	--	--	Thaumatin-like protein 1a (Precursor) GN=TL1 OS=Malus domestica (Apple) PE=1 SV=1	PREDICTED: thaumatin-like protein 1b [Citrus sinensis]
ZB51874	--	--	--	hypothetical protein CICLE_v10008908mg [Citrus clementina]
ZB59642	--	--	Pleiotropic drug resistance protein 1 GN=PDR1 OS=Nicotiana tabacum (Common tobacco) PE=2 SV=1	hypothetical protein CISIN_1g000512mg [Citrus sinensis]
ZB53336	Biological Process: response to wounding (GO:0009611);; Molecular Function: adenyl nucleotide binding (GO:0030554);;	--	CBS domain-containing protein CBSX5 GN=CBSX5 OS=Arabidopsis thaliana (Mouse-ear cress) PE=2 SV=2	hypothetical protein CISIN_1g016003mg [Citrus sinensis]
ZB39136	--	--	--	hypothetical protein CISIN_1g032769mg [Citrus sinensis]
ZB05400	Molecular Function: DNA binding (GO:0003677);; Molecular Function: chromatin binding (GO:0003682);;	--	Transcription factor LUX GN=F12A12.160 OS=Arabidopsis thaliana (Mouse-ear cress) PE=1 SV=1	hypothetical protein CICLE_v10028658mg [Citrus clementina]
ZB51175	Molecular Function: transporter activity (GO:0005215);; Biological Process: transport (GO:0006810);;	--	--	unknown [Populus trichocarpa x Populus deltoides]
ZB24974	Molecular Function: transferase activity, transferring hexosyl groups (GO:0016758);;	--	UDP-glycosyltransferase 89B1 GN=UGT89B1 OS=Arabidopsis thaliana (Mouse-ear cress) PE=2 SV=2	UDP-glycosyltransferase 89B2 [Prunus avium]
ZB00042	Molecular Function: kinase activity (GO:0016301);; Biological Process: phosphorylation (GO:0016310);;	--	Somatic embryogenesis receptor kinase 2 (Precursor) GN=SERK2 OS=Arabidopsis thaliana (Mouse-ear cress) PE=1 SV=1	hypothetical protein CICLE_v10029281mg [Citrus clementina]
ZB39911	Cellular Component: peroxisome (GO:0005777);; Molecular Function: phosphotransferase activity, alcohol group as acceptor (GO:0016773);;	--	Phosphatidylinositol 4-kinase gamma 3 GN=PI4KG3 OS=Arabidopsis thaliana (Mouse-ear cress) PE=2 SV=1	hypothetical protein CISIN_1g007773mg [Citrus sinensis]
ZB10475	Molecular Function: microtubule motor activity (GO:0003777);; Cellular Component: microtubule associated complex (GO:0005875);; Biological Process: microtubule-based process (GO:0007017);;	--	Dynein 8 kDa light chain, flagellar outer arm OS=Chlamydomonas reinhardtii (Chlamydomonas smithii) PE=1 SV=1	hypothetical protein CICLE_v10009966mg [Citrus clementina]
ZB17638	Biological Process: response to light stimulus (GO:0009416);; Cellular Component: plastid (GO:0009536);; Biological Process: response to auxin (GO:0009733);; Molecular Function: indole-3-acetic acid amido synthetase activity (GO:0010279);; Cellular Component: cytoplasmic vesicle (GO:0016023);; Biological Process: secretion by cell (GO:0032940);;	Plant hormone signal transduction (ko04075)	Probable indole-3-acetic acid-amido synthetase GH3.1 GN=GH3.1 OS=Arabidopsis thaliana (Mouse-ear cress) PE=2 SV=1	hypothetical protein CICLE_v10028058mg [Citrus clementina]
ZB28081	--	Tropane, piperidine and pyridine alkaloid biosynthesis (ko00960)	Tropinone reductase homolog At1g07440 GN=At1g07440 OS=Arabidopsis thaliana (Mouse-ear cress) PE=1 SV=1	hypothetical protein CICLE_v10029051mg [Citrus clementina]
ZB31033	Biological Process: intracellular signal transduction (GO:0035556);; Molecular Function: metal ion binding (GO:0046872);;	--	Probable nucleoredoxin 2 OS=Oryza sativa subsp. japonica (Rice) PE=2 SV=1	hypothetical protein CICLE_v10001187mg [Citrus clementina]
ZB28054	Biological Process: signal transduction (GO:0007165);;	Circadian rhythm - plant (ko04712)	Two-component response regulator-like APRR5 GN=APRR5 OS=Arabidopsis thaliana (Mouse-ear cress) PE=1 SV=2	hypothetical protein CICLE_v10019177mg [Citrus clementina]
ZB27198	--	--	Ubiquitin carboxyl-terminal hydrolase 12 GN=UBP12 OS=Arabidopsis thaliana (Mouse-ear cress) PE=1 SV=2	hypothetical protein CICLE_v10010943mg [Citrus clementina]
ZB30648	--	--	Probable galacturonosyltransferase-like 9 GN=F20P5.18 OS=Arabidopsis thaliana (Mouse-ear cress) PE=2 SV=1	hypothetical protein CICLE_v10031831mg [Citrus clementina]
ZB35466	--	Plant hormone signal transduction (ko04075)	G-box-binding factor 4 GN=F21M11.10 OS=Arabidopsis thaliana (Mouse-ear cress) PE=1 SV=1	PREDICTED: G-box-binding factor 4-like [Malus domestica]
ZB03173	--	--	NAC domain-containing protein 7 GN=T28K15.1 OS=Arabidopsis thaliana (Mouse-ear cress) PE=2 SV=2	hypothetical protein CISIN_1g021187mg [Citrus sinensis]
ZB55638	Biological Process: regulation of transcription, DNA-templated (GO:0006355);;	--	Scarecrow-like protein 1 GN=SCL1 OS=Arabidopsis thaliana (Mouse-ear cress) PE=2 SV=1	PREDICTED: scarecrow-like protein 1 [Citrus sinensis]
ZB16580	Biological Process: response to stimulus (GO:0050896);;	--	Wound-induced protein 1 GN=WUN1 OS=Solanum tuberosum (Potato) PE=2 SV=1	PREDICTED: wound-induced protein 1 [Citrus sinensis]
ZB02935	--	--	--	uncharacterized protein LOC110671537 [Hevea brasiliensis]
ZB55871	Molecular Function: peroxidase activity (GO:0004601);; Molecular Function: protein serine/threonine phosphatase activity (GO:0004722);; Biological Process: mRNA processing (GO:0006397);; Biological Process: response to oxidative stress (GO:0006979);; Molecular Function: RNA lariat debranching enzyme activity (GO:0008419);; Biological Process: embryo development (GO:0009790);; Molecular Function: …	--	Lariat debranching enzyme GN=DBR1 OS=Arabidopsis thaliana (Mouse-ear cress) PE=2 SV=1	PREDICTED: lariat debranching enzyme [Citrus sinensis]
ZB09769	--	--	--	hypothetical protein CICLE_v10016038mg [Citrus clementina]
ZB28454	Cellular Component: cis-Golgi network (GO:0005801);; Biological Process: ER to Golgi vesicle-mediated transport (GO:0006888);; Biological Process: myo-inositol hexakisphosphate biosynthetic process (GO:0010264);;	--	--	PREDICTED: trafficking protein particle complex subunit 4 [Citrus sinensis]
ZB13656	Molecular Function: serine-type endopeptidase activity (GO:0004252);; Biological Process: proteolysis (GO:0006508);; Cellular Component: plasmodesma (GO:0009506);; Cellular Component: integral component of membrane (GO:0016021);;	--	--	PREDICTED: RHOMBOID-like protein 2 [Citrus sinensis]
ZB45628	--	--	--	hypothetical protein CICLE_v10005938mg [Citrus clementina]
ZB56391	--	--	--	PREDICTED: uncharacterized protein LOC102608396 [Citrus sinensis]
ZB60717	Molecular Function: ligase activity (GO:0016874);;	--	--	hypothetical protein CICLE_v10019530mg [Citrus clementina]
ZB59199	--	--	Receptor-like protein kinase HAIKU2 (Precursor) GN=IKU2 OS=Arabidopsis thaliana (Mouse-ear cress) PE=1 SV=1	hypothetical protein CICLE_v10027748mg [Citrus clementina]
ZB59685	Molecular Function: nucleotide binding (GO:0000166);; Molecular Function: nucleic acid binding (GO:0003676);; Biological Process: vesicle-mediated transport (GO:0016192);;	--	--	hypothetical protein CICLE_v10021732mg [Citrus clementina]
ZB43446	Cellular Component: integral component of membrane (GO:0016021);;	--	--	PREDICTED: uncharacterized protein LOC109012704 isoform X1 [Juglans regia]
ZB04294	--	--	Protein TIME FOR COFFEE GN=TIC OS=Arabidopsis thaliana (Mouse-ear cress) PE=1 SV=2	hypothetical protein CISIN_1g000350mg [Citrus sinensis]
ZB11291	--	--	--	hypothetical protein CICLE_v10005548mg [Citrus clementina]
ZB02854	--	Plant hormone signal transduction (ko04075)	Auxin-responsive protein IAA29 GN=IAA29 OS=Arabidopsis thaliana (Mouse-ear cress) PE=2 SV=2	PREDICTED: auxin-responsive protein IAA29 [Citrus sinensis]
ZB47322	--	--	Transcription factor GTE8 GN=GTE8 OS=Arabidopsis thaliana (Mouse-ear cress) PE=2 SV=2	hypothetical protein CICLE_v10014390mg [Citrus clementina]
ZB11342	--	--	Cytokinin riboside 5&apos;-monophosphate phosphoribohydrolase LOG1 GN=LOG1 OS=Arabidopsis thaliana (Mouse-ear cress) PE=1 SV=1	PREDICTED: cytokinin riboside 5&apos;-monophosphate phosphoribohydrolase LOG1 [Citrus sinensis]
ZB35281	Molecular Function: carboxylic ester hydrolase activity (GO:0004091);; Biological Process: lipid metabolic process (GO:0006629);; Biological Process: proline transport (GO:0015824);; Molecular Function: lipase activity (GO:0016298);;	--	GDSL esterase/lipase At5g55050 (Precursor) GN=At5g55050 OS=Arabidopsis thaliana (Mouse-ear cress) PE=2 SV=1	hypothetical protein CICLE_v10008725mg [Citrus clementina]
ZB13715	Biological Process: respiratory burst involved in defense response (GO:0002679);; Molecular Function: zinc ion binding (GO:0008270);; Biological Process: intracellular signal transduction (GO:0035556);;	--	NEP1-interacting protein 2 GN=T17A5.9 OS=Arabidopsis thaliana (Mouse-ear cress) PE=1 SV=1	PREDICTED: NEP1-interacting protein-like 1 [Citrus sinensis]
ZB23663	Molecular Function: zinc ion binding (GO:0008270);; Biological Process: chlorophyll catabolic process (GO:0015996);;	--	--	hypothetical protein CICLE_v10012601mg [Citrus clementina]
ZB00997	Molecular Function: protein serine/threonine phosphatase activity (GO:0004722);; Biological Process: protein dephosphorylation (GO:0006470);; Molecular Function: metal ion binding (GO:0046872);;	Plant hormone signal transduction (ko04075)	Probable protein phosphatase 2C 8 GN=OSJNBa0049H05.30 OS=Oryza sativa subsp. japonica (Rice) PE=2 SV=1	PREDICTED: probable protein phosphatase 2C 51 isoform X2 [Citrus sinensis]
ZB58908	Cellular Component: ubiquitin ligase complex (GO:0000151);; Molecular Function: ubiquitin-protein transferase activity (GO:0004842);; Biological Process: protein ubiquitination (GO:0016567);;	--	U-box domain-containing protein 6 GN=PUB6 OS=Arabidopsis thaliana (Mouse-ear cress) PE=2 SV=2	hypothetical protein CISIN_1g004074mg [Citrus sinensis]
ZB20006	Molecular Function: metal ion binding (GO:0046872);;	--	E3 ubiquitin-protein ligase RHA2A GN=RHA2A OS=Arabidopsis thaliana (Mouse-ear cress) PE=1 SV=1	hypothetical protein CICLE_v10016906mg [Citrus clementina]
ZB14077	Biological Process: maltose metabolic process (GO:0000023);; Biological Process: polysaccharide catabolic process (GO:0000272);; Molecular Function: glucose-6-phosphate isomerase activity (GO:0004347);; Cellular Component: cytosol (GO:0005829);; Biological Process: gluconeogenesis (GO:0006094);; Biological Process: glycolytic process (GO:0006096);; Cellular Component: chloroplast stroma (GO:00095…	Glycolysis / Gluconeogenesis (ko00010);; Pentose phosphate pathway (ko00030);; Starch and sucrose metabolism (ko00500);; Amino sugar and nucleotide sugar metabolism (ko00520);; Carbon metabolism (ko01200)	Glucose-6-phosphate isomerase 1, chloroplastic (Precursor) GN=F22K18.180 OS=Arabidopsis thaliana (Mouse-ear cress) PE=1 SV=1	PREDICTED: glucose-6-phosphate isomerase 1, chloroplastic-like [Nicotiana tomentosiformis]
ZB50019	--	--	Auxin response factor 6 GN=ARF6 OS=Arabidopsis thaliana (Mouse-ear cress) PE=1 SV=2	PREDICTED: auxin response factor 6 isoform X1 [Citrus sinensis]
ZB30089	Biological Process: metabolic process (GO:0008152);; Molecular Function: galactinol-raffinose galactosyltransferase activity (GO:0047268);;	Galactose metabolism (ko00052)	Stachyose synthase (Precursor) GN=STS1 OS=Pisum sativum (Garden pea) PE=1 SV=1	hypothetical protein CICLE_v10018822mg [Citrus clementina]
ZB49745	--	--	--	PREDICTED: uncharacterized protein LOC102616292 [Citrus sinensis]
ZB52026	Cellular Component: nucleus (GO:0005634);; Biological Process: regulation of transcription, DNA-templated (GO:0006355);; Biological Process: pollen development (GO:0009555);; Biological Process: embryo development (GO:0009790);; Biological Process: seed development (GO:0048316);;	--	Nuclear transcription factor Y subunit A-1 GN=T24H18_10 OS=Arabidopsis thaliana (Mouse-ear cress) PE=2 SV=1	PREDICTED: nuclear transcription factor Y subunit A-1-like [Citrus sinensis]
ZB11954	Molecular Function: DNA binding (GO:0003677);; Molecular Function: transcription factor activity, sequence-specific DNA binding (GO:0003700);; Cellular Component: nucleus (GO:0005634);; Biological Process: regulation of transcription, DNA-templated (GO:0006355);;	--	Ethylene-responsive transcription factor ERF095 GN=ERF095 OS=Arabidopsis thaliana (Mouse-ear cress) PE=1 SV=1	hypothetical protein CICLE_v10007133mg [Citrus clementina]
ZB11845	Molecular Function: metal ion binding (GO:0046872);;	--	E3 ubiquitin-protein ligase RHA2A GN=RHA2A OS=Arabidopsis thaliana (Mouse-ear cress) PE=1 SV=1	hypothetical protein CICLE_v10016906mg [Citrus clementina]
ZBnew30162	Molecular Function: zinc ion binding (GO:0008270);;	--	--	serine/threonine-protein kinase fray2 [Citrus clementina]
ZB46135	--	--	--	PREDICTED: uncharacterized protein LOC102610375 isoform X3 [Citrus sinensis]
ZB12598	--	--	BOI-related E3 ubiquitin-protein ligase 1 GN=BRG1 OS=Arabidopsis thaliana (Mouse-ear cress) PE=1 SV=1	PREDICTED: BOI-related E3 ubiquitin-protein ligase 1 [Citrus sinensis]
ZB18383	--	--	Pathogen-related protein OS=Hordeum vulgare (Barley) PE=2 SV=2	PREDICTED: pathogen-related protein-like [Citrus sinensis]
ZB07848	--	--	Protein SULFUR DEFICIENCY-INDUCED 1 {ECO:0000303|PubMed:19154231} OS=Arabidopsis thaliana (Mouse-ear cress) PE=2 SV=1	hypothetical protein CICLE_v10021176mg [Citrus clementina]
ZB13969	--	--	Protein indeterminate-domain 1 {ECO:0000303|PubMed:16784536} OS=Arabidopsis thaliana (Mouse-ear cress) PE=1 SV=1	hypothetical protein CICLE_v10025390mg [Citrus clementina]
ZB22429	--	--	Probable WRKY transcription factor 48 GN=WRKY48 OS=Arabidopsis thaliana (Mouse-ear cress) PE=2 SV=1	PREDICTED: probable WRKY transcription factor 48 [Citrus sinensis]
ZB48505	--	Purine metabolism (ko00230)	AMP deaminase GN=F16M14.21 OS=Arabidopsis thaliana (Mouse-ear cress) PE=1 SV=2	hypothetical protein CICLE_v10030660mg [Citrus clementina]
ZB26631	Molecular Function: zinc ion binding (GO:0008270);;	--	--	hypothetical protein CICLE_v10014065mg [Citrus clementina]
ZB02350	--	--	Ras-related protein RABC1 OS=Arabidopsis thaliana (Mouse-ear cress) PE=1 SV=1	hypothetical protein CICLE_v10002477mg [Citrus clementina]
ZB13907	Molecular Function: 4-hydroxyphenylpyruvate dioxygenase activity (GO:0003868);; Biological Process: aromatic amino acid family metabolic process (GO:0009072);; Molecular Function: metal ion binding (GO:0046872);; Biological Process: oxidation-reduction process (GO:0055114);;	Ubiquinone and other terpenoid-quinone biosynthesis (ko00130);; Tyrosine metabolism (ko00350);; Phenylalanine metabolism (ko00360)	4-hydroxyphenylpyruvate dioxygenase GN=F12K11.9 OS=Arabidopsis thaliana (Mouse-ear cress) PE=1 SV=2	hypothetical protein CICLE_v10031587mg [Citrus clementina]
ZB52270	--	--	--	hypothetical protein CICLE_v10002425mg [Citrus clementina]
ZBnew35358	Molecular Function: ATP binding (GO:0005524);; Cellular Component: cytoplasm (GO:0005737);; Biological Process: protein ubiquitination (GO:0016567);; Molecular Function: ligase activity (GO:0016874);; Molecular Function: ubiquitin protein ligase binding (GO:0031625);; Molecular Function: ubiquitin protein ligase activity (GO:0061630);;	--	Protein PEROXIN-4 OS=Arabidopsis thaliana OX=3702 GN=PEX4 PE=1 SV=1	protein PEROXIN-4 [Olea europaea var. sylvestris]
ZB21967	Cellular Component: peroxisome (GO:0005777);;	--	--	hypothetical protein CICLE_v10028188mg [Citrus clementina]
ZB29458	--	--	--	hypothetical protein CISIN_1g046657mg [Citrus sinensis]
ZB17955	Cellular Component: integral component of membrane (GO:0016021);;	--	Bax inhibitor 1 GN=BI-1 OS=Arabidopsis thaliana (Mouse-ear cress) PE=1 SV=1	hypothetical protein CICLE_v10021901mg [Citrus clementina]
ZB18434	--	--	Probable BOI-related E3 ubiquitin-protein ligase 3 GN=BRG3 OS=Arabidopsis thaliana (Mouse-ear cress) PE=1 SV=1	hypothetical protein CISIN_1g021834mg [Citrus sinensis]
ZB24831	Molecular Function: protein serine/threonine phosphatase activity (GO:0004722);; Biological Process: protein dephosphorylation (GO:0006470);; Molecular Function: metal ion binding (GO:0046872);;	--	Probable protein phosphatase 2C 13 GN=At1g48040 OS=Arabidopsis thaliana (Mouse-ear cress) PE=2 SV=2	hypothetical protein CICLE_v10005100mg [Citrus clementina]
ZB15098	--	Peroxisome (ko04146)	Peroxisomal membrane protein PMP22 GN=PMP22 OS=Arabidopsis thaliana (Mouse-ear cress) PE=1 SV=1	hypothetical protein CICLE_v10028778mg [Citrus clementina]
ZB31584	Cellular Component: mitochondrial inner membrane presequence translocase complex (GO:0005744);; Biological Process: intracellular protein transport (GO:0006886);; Molecular Function: P-P-bond-hydrolysis-driven protein transmembrane transporter activity (GO:0015450);; Cellular Component: integral component of membrane (GO:0016021);;	--	Mitochondrial import inner membrane translocase subunit TIM17-2 GN=TIM17-2 OS=Arabidopsis thaliana (Mouse-ear cress) PE=1 SV=2	PREDICTED: mitochondrial import inner membrane translocase subunit TIM17-2 [Citrus sinensis]
ZB34805	--	--	Protein REVEILLE 6 GN=RVE6 OS=Arabidopsis thaliana (Mouse-ear cress) PE=2 SV=1	hypothetical protein CICLE_v10020939mg [Citrus clementina]
ZB04045	--	--	Plant intracellular Ras-group-related LRR protein 5 OS=Oryza sativa subsp. japonica (Rice) PE=2 SV=1	hypothetical protein CICLE_v10031203mg [Citrus clementina]
ZB47229	--	--	Cyclic dof factor 2 GN=MIJ24.16 OS=Arabidopsis thaliana (Mouse-ear cress) PE=1 SV=2	PREDICTED: cyclic dof factor 3-like [Citrus sinensis]
ZB60715	--	--	--	hypothetical protein CISIN_1g023739mg [Citrus sinensis]
ZB28165	--	--	G-type lectin S-receptor-like serine/threonine-protein kinase B120 (Precursor) GN=B120 OS=Arabidopsis thaliana (Mouse-ear cress) PE=2 SV=1	PREDICTED: G-type lectin S-receptor-like serine/threonine-protein kinase B120 isoform X2 [Citrus sinensis]
ZB25660	--	--	--	PREDICTED: uncharacterized protein LOC102630153 [Citrus sinensis]
ZB11844	Molecular Function: acid-amino acid ligase activity (GO:0016881);;	--	Ubiquitin-conjugating enzyme E2 variant 1C GN=F11F19.3 OS=Arabidopsis thaliana (Mouse-ear cress) PE=1 SV=1	ubiquitin-conjugating enzyme [Medicago truncatula]
ZB21173	--	--	CBS domain-containing protein CBSX1, chloroplastic (Precursor) OS=Arabidopsis thaliana (Mouse-ear cress) PE=1 SV=2	hypothetical protein CICLE_v10029198mg [Citrus clementina]
ZB41410	--	--	--	hypothetical protein CICLE_v10001938mg [Citrus clementina]
ZB13771	Molecular Function: binding (GO:0005488);;	--	Two-component response regulator ARR18 GN=ARR18 OS=Arabidopsis thaliana (Mouse-ear cress) PE=2 SV=2	PREDICTED: uncharacterized protein LOC102624045 [Citrus sinensis]
ZB37062	--	N-Glycan biosynthesis (ko00510);; Protein processing in endoplasmic reticulum (ko04141)	Dolichyl-diphosphooligosaccharide--protein glycosyltransferase 48 kDa subunit (Precursor) GN=OJ1136_A05.21 OS=Oryza sativa subsp. japonica (Rice) PE=2 SV=1	hypothetical protein CICLE_v10028484mg [Citrus clementina]
ZB44716	Molecular Function: transferase activity (GO:0016740);;	Glutathione metabolism (ko00480)	Probable glutathione S-transferase parA GN=PARA OS=Nicotiana tabacum (Common tobacco) PE=2 SV=1	hypothetical protein CICLE_v10002423mg [Citrus clementina]
ZB13547	--	--	Heat stress transcription factor A-3 GN=F17C15.140 OS=Arabidopsis thaliana (Mouse-ear cress) PE=2 SV=2	hypothetical protein CICLE_v10011531mg [Citrus clementina]
ZB51890	--	--	Polyadenylate-binding protein RBP47C GN=RBP47C OS=Arabidopsis thaliana (Mouse-ear cress) PE=2 SV=1	hypothetical protein CICLE_v10001214mg [Citrus clementina]
ZB46725	--	Plant-pathogen interaction (ko04626)	Probable WRKY transcription factor 33 GN=WRKY33 OS=Arabidopsis thaliana (Mouse-ear cress) PE=1 SV=2	PREDICTED: probable WRKY transcription factor 25 [Citrus sinensis]
ZB59407	Molecular Function: chitinase activity (GO:0004568);; Biological Process: carbohydrate metabolic process (GO:0005975);; Biological Process: chitin catabolic process (GO:0006032);; Molecular Function: chitin binding (GO:0008061);; Biological Process: cell wall macromolecule catabolic process (GO:0016998);;	Amino sugar and nucleotide sugar metabolism (ko00520)	Endochitinase (Precursor) OS=Pisum sativum (Garden pea) PE=2 SV=1	class I chitinase [Dimocarpus longan]
ZB31005	Molecular Function: cystathionine gamma-synthase activity (GO:0003962);; Cellular Component: cytosol (GO:0005829);; Biological Process: metabolic process (GO:0008152);; Molecular Function: methionine gamma-lyase activity (GO:0018826);; Molecular Function: pyridoxal phosphate binding (GO:0030170);;	Cysteine and methionine metabolism (ko00270);; Selenocompound metabolism (ko00450)	Methionine gamma-lyase GN=MGL OS=Arabidopsis thaliana (Mouse-ear cress) PE=1 SV=1	PREDICTED: methionine gamma-lyase [Citrus sinensis]
ZB54168	--	--	Protein trichome birefringence-like 43 GN=TBL43 OS=Arabidopsis thaliana (Mouse-ear cress) PE=2 SV=1	hypothetical protein CISIN_1g018353mg [Citrus sinensis]
ZB54752	Molecular Function: protein kinase activity (GO:0004672);; Biological Process: phosphorylation (GO:0016310);;	--	Serine/threonine-protein kinase KIPK GN=KIPK OS=Arabidopsis thaliana (Mouse-ear cress) PE=1 SV=1	hypothetical protein CICLE_v10010985mg [Citrus clementina]
ZB51461	--	--	--	PREDICTED: BRO1 domain-containing protein BROX [Citrus sinensis]
ZB18497	Molecular Function: binding (GO:0005488);;	--	Two-component response regulator ARR18 GN=ARR18 OS=Arabidopsis thaliana (Mouse-ear cress) PE=2 SV=2	hypothetical protein CICLE_v10031793mg [Citrus clementina]
ZB13327	--	--	--	hypothetical protein CISIN_1g022179mg [Citrus sinensis]
ZB19202	--	--	--	hypothetical protein CICLE_v10030877mg [Citrus clementina]
ZB38965	Molecular Function: transferase activity, transferring hexosyl groups (GO:0016758);;	--	UDP-glycosyltransferase 89B1 GN=UGT89B1 OS=Arabidopsis thaliana (Mouse-ear cress) PE=2 SV=2	hypothetical protein CISIN_1g042753mg [Citrus sinensis]
ZB11570	--	--	Ethylene-responsive transcription factor ERF053 GN=ERF053 OS=Arabidopsis thaliana (Mouse-ear cress) PE=2 SV=1	hypothetical protein CICLE_v10015144mg [Citrus clementina]
ZB29224	--	--	HVA22-like protein e GN=HVA22E OS=Arabidopsis thaliana (Mouse-ear cress) PE=2 SV=1	hypothetical protein CICLE_v10033011mg [Citrus clementina]
ZB12833	Molecular Function: protein tyrosine phosphatase activity (GO:0004725);; Biological Process: peptidyl-tyrosine dephosphorylation (GO:0035335);; Biological Process: negative regulation of MAP kinase activity (GO:0043407);; Biological Process: regulation of defense response to bacterium (GO:1900424);;	--	Probable tyrosine-protein phosphatase At1g05000 GN=At1g05000 OS=Arabidopsis thaliana (Mouse-ear cress) PE=1 SV=1	hypothetical protein CICLE_v10016786mg [Citrus clementina]
ZB38433	--	--	--	PREDICTED: uncharacterized protein LOC102622246 isoform X1 [Citrus sinensis]
ZB14783	--	--	B-box zinc finger protein 22 {ECO:0000303|PubMed:19920209} GN=T30F21.7 OS=Arabidopsis thaliana (Mouse-ear cress) PE=1 SV=2	hypothetical protein CICLE_v10021488mg [Citrus clementina]
ZB15739	Molecular Function: DNA binding (GO:0003677);; Cellular Component: nucleus (GO:0005634);; Biological Process: cell wall biogenesis (GO:0042546);;	--	Remorin OS=Solanum tuberosum (Potato) PE=1 SV=1	hypothetical protein CICLE_v10005899mg [Citrus clementina]
ZB08747	--	--	Probable inactive poly [ADP-ribose] polymerase SRO2 OS=Arabidopsis thaliana (Mouse-ear cress) PE=1 SV=1	PREDICTED: probable inactive poly [ADP-ribose] polymerase SRO2 [Citrus sinensis]
ZB32140	--	--	NAC transcription factor 25 GN=At1g61110 OS=Arabidopsis thaliana (Mouse-ear cress) PE=2 SV=1	hypothetical protein SELMODRAFT_71307, partial [Selaginella moellendorffii]
ZB26257	Molecular Function: zinc ion binding (GO:0008270);; Molecular Function: actin filament binding (GO:0051015);; Biological Process: actin filament bundle assembly (GO:0051017);;	--	LIM domain-containing protein WLIM2b {ECO:0000305} OS=Arabidopsis thaliana (Mouse-ear cress) PE=1 SV=1	hypothetical protein CICLE_v10032838mg [Citrus clementina]
ZB03133	Biological Process: metabolic process (GO:0008152);; Molecular Function: galactinol-raffinose galactosyltransferase activity (GO:0047268);;	Galactose metabolism (ko00052)	Probable galactinol--sucrose galactosyltransferase 5 OS=Arabidopsis thaliana (Mouse-ear cress) PE=1 SV=1	PREDICTED: probable galactinol--sucrose galactosyltransferase 5 [Citrus sinensis]
ZB44534	Biological Process: cytokinesis by cell plate formation (GO:0000911);; Cellular Component: cell plate (GO:0009504);; Cellular Component: chloroplast (GO:0009507);; Biological Process: response to mechanical stimulus (GO:0009612);; Biological Process: response to abscisic acid (GO:0009737);; Biological Process: response to other organism (GO:0051707);;	--	SNAP25 homologous protein SNAP33 OS=Arabidopsis thaliana (Mouse-ear cress) PE=1 SV=1	hypothetical protein CISIN_1g021914mg [Citrus sinensis]
ZB31032	--	--	Protein SCO1 homolog 1, mitochondrial (Precursor) GN=T16O11.9 OS=Arabidopsis thaliana (Mouse-ear cress) PE=2 SV=1	PREDICTED: protein SCO1 homolog 1, mitochondrial [Citrus sinensis]
ZB43915	--	--	Chaperone protein dnaJ 20, chloroplastic (Precursor) GN=F18A5.220 OS=Arabidopsis thaliana (Mouse-ear cress) PE=1 SV=2	hypothetical protein CICLE_v10022177mg [Citrus clementina]
ZB27538	--	--	--	hypothetical protein MANES_10G086400 [Manihot esculenta]
ZB11992	--	--	Transcription factor DIVARICATA GN=DIVARICATA OS=Antirrhinum majus (Garden snapdragon) PE=2 SV=1	PREDICTED: transcription factor DIVARICATA [Citrus sinensis]
ZB29845	Molecular Function: N-acetyltransferase activity (GO:0008080);;	--	--	PREDICTED: uncharacterized N-acetyltransferase YoaA-like [Citrus sinensis]
ZB55562	--	Peroxisome (ko04146)	Peroxisomal membrane protein PMP22 GN=PMP22 OS=Arabidopsis thaliana (Mouse-ear cress) PE=1 SV=1	hypothetical protein CICLE_v10028778mg [Citrus clementina]
ZB26922	--	--	3-oxo-Delta(4,5)-steroid 5-beta-reductase GN=T22A6.50 OS=Arabidopsis thaliana (Mouse-ear cress) PE=1 SV=1	hypothetical protein CICLE_v10001388mg [Citrus clementina]
ZB58499	--	--	--	hypothetical protein CICLE_v10001022mg [Citrus clementina]
ZB47812	Molecular Function: protein serine/threonine phosphatase activity (GO:0004722);; Biological Process: protein dephosphorylation (GO:0006470);; Molecular Function: metal ion binding (GO:0046872);;	Plant hormone signal transduction (ko04075)	Probable protein phosphatase 2C 8 GN=OSJNBa0049H05.30 OS=Oryza sativa subsp. japonica (Rice) PE=2 SV=1	hypothetical protein CICLE_v10005200mg [Citrus clementina]
ZB00526	--	--	Protein TRM32 GN=TRM32 OS=Arabidopsis thaliana (Mouse-ear cress) PE=2 SV=1	hypothetical protein CICLE_v10027797mg [Citrus clementina]
ZB00573	--	--	Protein NRT1/ PTR FAMILY 4.6 GN=At1g69850 OS=Arabidopsis thaliana (Mouse-ear cress) PE=1 SV=1	hypothetical protein CICLE_v10031067mg [Citrus clementina]
ZB35350	Molecular Function: calmodulin binding (GO:0005516);; Biological Process: defense response (GO:0006952);; Biological Process: response to biotic stimulus (GO:0009607);; Cellular Component: integral component of membrane (GO:0016021);;	--	MLO-like protein 6 GN=MLO6 OS=Arabidopsis thaliana (Mouse-ear cress) PE=2 SV=2	hypothetical protein CICLE_v10028092mg [Citrus clementina]
ZB46905	Biological Process: maltose metabolic process (GO:0000023);; Biological Process: starch catabolic process (GO:0005983);; Biological Process: protein dephosphorylation (GO:0006470);; Biological Process: circadian rhythm (GO:0007623);; Molecular Function: protein tyrosine/serine/threonine phosphatase activity (GO:0008138);; Cellular Component: chloroplast stroma (GO:0009570);; Molecular Function: c…	--	Phosphoglucan phosphatase DSP4, amyloplastic {ECO:0000250|UniProtKB:Q9FEB5} (Precursor) OS=Castanea sativa (Sweet chestnut) PE=1 SV=1	PREDICTED: phosphoglucan phosphatase DSP4, amyloplastic [Citrus sinensis]
ZB34555	Molecular Function: nucleic acid binding (GO:0003676);; Molecular Function: zinc ion binding (GO:0008270);;	--	--	PREDICTED: uncharacterized protein LOC102626134 [Citrus sinensis]
ZB13272	Molecular Function: magnesium ion binding (GO:0000287);; Molecular Function: pyruvate kinase activity (GO:0004743);; Biological Process: glycolytic process (GO:0006096);; Biological Process: phosphorylation (GO:0016310);; Molecular Function: potassium ion binding (GO:0030955);;	Glycolysis / Gluconeogenesis (ko00010);; Purine metabolism (ko00230);; Pyruvate metabolism (ko00620);; Carbon metabolism (ko01200);; Biosynthesis of amino acids (ko01230)	Pyruvate kinase, cytosolic isozyme OS=Nicotiana tabacum (Common tobacco) PE=2 SV=1	hypothetical protein CICLE_v10014977mg [Citrus clementina]
ZB11986	--	--	--	hypothetical protein CISIN_1g031376mg [Citrus sinensis]
ZB30674	Biological Process: cellular metabolic process (GO:0044237);; Biological Process: primary metabolic process (GO:0044238);; Biological Process: organic substance metabolic process (GO:0071704);;	--	--	PREDICTED: uncharacterized protein LOC102613087 [Citrus sinensis]
ZB35161	Biological Process: maltose metabolic process (GO:0000023);; Biological Process: rRNA processing (GO:0006364);; Cellular Component: PSII associated light-harvesting complex II (GO:0009517);; Biological Process: thylakoid membrane organization (GO:0010027);; Biological Process: stomatal complex morphogenesis (GO:0010103);; Biological Process: nonphotochemical quenching (GO:0010196);; Biological Pr…	Photosynthesis (ko00195)	Photosystem II 22 kDa protein, chloroplastic (Precursor) GN=PSBS OS=Spinacia oleracea (Spinach) PE=1 SV=1	hypothetical protein CICLE_v10002099mg [Citrus clementina]
ZB34443	Molecular Function: hexokinase activity (GO:0004396);; Molecular Function: ATP binding (GO:0005524);; Cellular Component: mitochondrion (GO:0005739);; Biological Process: glycolytic process (GO:0006096);; Biological Process: response to cold (GO:0009409);; Cellular Component: plastid (GO:0009536);; Biological Process: response to salt stress (GO:0009651);; Biological Process: phosphorylation (GO:…	Glycolysis / Gluconeogenesis (ko00010);; Fructose and mannose metabolism (ko00051);; Galactose metabolism (ko00052);; Starch and sucrose metabolism (ko00500);; Amino sugar and nucleotide sugar metabolism (ko00520);; Carbon metabolism (ko01200)	Hexokinase-3 GN=At1g50460 OS=Arabidopsis thaliana (Mouse-ear cress) PE=1 SV=1	hypothetical protein CICLE_v10014962mg [Citrus clementina]
ZB54171	Molecular Function: transcription factor activity, sequence-specific DNA binding (GO:0003700);; Biological Process: regulation of transcription, DNA-templated (GO:0006355);; Cellular Component: CCAAT-binding factor complex (GO:0016602);; Molecular Function: sequence-specific DNA binding (GO:0043565);; Molecular Function: protein heterodimerization activity (GO:0046982);;	--	Nuclear transcription factor Y subunit C-9 GN=F7G19.16 OS=Arabidopsis thaliana (Mouse-ear cress) PE=2 SV=1	hypothetical protein CICLE_v10002193mg [Citrus clementina]
ZB02927	--	--	--	hypothetical protein CICLE_v10031206mg [Citrus clementina]
ZB47064	--	--	Transcription factor E2FC GN=T2E6.2 OS=Arabidopsis thaliana (Mouse-ear cress) PE=1 SV=1	PREDICTED: transcription factor E2FC [Citrus sinensis]
ZB38957	--	Cysteine and methionine metabolism (ko00270);; Valine, leucine and isoleucine degradation (ko00280);; Valine, leucine and isoleucine biosynthesis (ko00290);; Pantothenate and CoA biosynthesis (ko00770);; 2-Oxocarboxylic acid metabolism (ko01210);; Biosynthesis of amino acids (ko01230)	Branched-chain-amino-acid aminotransferase 2, chloroplastic (Precursor) GN=BCAT2 OS=Arabidopsis thaliana (Mouse-ear cress) PE=1 SV=1	hypothetical protein CICLE_v10001439mg [Citrus clementina]
ZB54312	--	--	--	PREDICTED: rRNA biogenesis protein RRP5 isoform X3 [Citrus sinensis]
ZB36516	Cellular Component: nucleus (GO:0005634);;	--	--	PREDICTED: uncharacterized protein LOC102610275 [Citrus sinensis]
ZBnew4560	--	--	--	uncharacterized protein LOC110624944 [Manihot esculenta]
ZB30076	Molecular Function: binding (GO:0005488);;	--	Myb-related protein 3R-1 GN=MYB3R-1 OS=Arabidopsis thaliana (Mouse-ear cress) PE=2 SV=1	hypothetical protein CICLE_v10011452mg [Citrus clementina]
ZB17462	--	--	--	hypothetical protein CISIN_1g032769mg [Citrus sinensis]
ZB20470	--	--	Probable inactive poly [ADP-ribose] polymerase SRO5 GN=SRO5 OS=Arabidopsis thaliana (Mouse-ear cress) PE=1 SV=1	hypothetical protein CISIN_1g018800mg [Citrus sinensis]
ZB30149	--	Plant hormone signal transduction (ko04075)	Probable protein phosphatase 2C 8 GN=OSJNBa0049H05.30 OS=Oryza sativa subsp. japonica (Rice) PE=2 SV=1	PREDICTED: probable protein phosphatase 2C 51 isoform X2 [Citrus sinensis]
ZB18190	--	--	--	PREDICTED: uncharacterized protein LOC18603911 [Theobroma cacao]
ZB12467	--	--	--	hypothetical protein CICLE_v10033332mg [Citrus clementina]
ZB43882	Molecular Function: inorganic diphosphatase activity (GO:0004427);; Biological Process: cellular response to phosphate starvation (GO:0016036);; Biological Process: dephosphorylation (GO:0016311);; Molecular Function: phosphatase activity (GO:0016791);; Biological Process: protein tetramerization (GO:0051262);;	Vitamin B6 metabolism (ko00750)	Inorganic pyrophosphatase 1 GN=PS2 OS=Arabidopsis thaliana (Mouse-ear cress) PE=1 SV=1	hypothetical protein CISIN_1g044553mg [Citrus sinensis]
ZB15781	Biological Process: carbohydrate metabolic process (GO:0005975);; Molecular Function: carbohydrate binding (GO:0030246);; Molecular Function: maltose alpha-glucosidase activity (GO:0032450);;	--	Putative alpha-xylosidase 2 (Precursor) GN=XYL2 OS=Arabidopsis thaliana (Mouse-ear cress) PE=5 SV=1	PREDICTED: alpha-glucosidase YihQ-like [Citrus sinensis]
ZB53024	Cellular Component: integral component of membrane (GO:0016021);; Biological Process: transmembrane transport (GO:0055085);;	--	Mitochondrial arginine transporter BAC2 GN=BAC2 OS=Arabidopsis thaliana (Mouse-ear cress) PE=1 SV=1	PREDICTED: mitochondrial arginine transporter BAC2 [Citrus sinensis]
ZB17342	Molecular Function: zinc ion binding (GO:0008270);;	--	--	hypothetical protein CICLE_v10014065mg [Citrus clementina]
ZB55513	Molecular Function: nucleic acid binding (GO:0003676);; Molecular Function: 5'-3' exoribonuclease activity (GO:0004534);; Cellular Component: nucleus (GO:0005634);; Biological Process: nucleobase-containing compound metabolic process (GO:0006139);; Molecular Function: zinc ion binding (GO:0008270);;	--	5&apos;-3&apos; exoribonuclease 4 GN=F20D21.30 OS=Arabidopsis thaliana (Mouse-ear cress) PE=2 SV=1	hypothetical protein CICLE_v10000168mg [Citrus clementina]
ZB55847	Molecular Function: ATP:ADP antiporter activity (GO:0005471);; Molecular Function: ATP binding (GO:0005524);; Biological Process: transport (GO:0006810);; Cellular Component: chloroplast envelope (GO:0009941);; Cellular Component: integral component of membrane (GO:0016021);;	--	Plastidic ATP/ADP-transporter OS=Solanum tuberosum (Potato) PE=2 SV=2	hypothetical protein CICLE_v10025170mg [Citrus clementina]
ZB23925	Biological Process: sulfate assimilation (GO:0000103);; Molecular Function: sulfate adenylyltransferase (ATP) activity (GO:0004781);;	Purine metabolism (ko00230);; Monobactam biosynthesis (ko00261);; Selenocompound metabolism (ko00450);; Sulfur metabolism (ko00920)	ATP sulfurylase 1, chloroplastic (Precursor) GN=APS1 OS=Arabidopsis thaliana (Mouse-ear cress) PE=1 SV=1	hypothetical protein CICLE_v10004927mg [Citrus clementina]
ZB36597	Molecular Function: calmodulin-dependent protein kinase activity (GO:0004683);; Molecular Function: calcium ion binding (GO:0005509);; Molecular Function: ATP binding (GO:0005524);; Biological Process: protein phosphorylation (GO:0006468);;	--	CDPK-related protein kinase GN=CRK OS=Daucus carota (Wild carrot) PE=2 SV=1	hypothetical protein CISIN_1g007253mg [Citrus sinensis]
ZB50305	Cellular Component: chloroplast thylakoid membrane (GO:0009535);; Biological Process: response to wounding (GO:0009611);; Biological Process: response to ozone (GO:0010193);; Biological Process: response to UV-B (GO:0010224);;	--	Photosystem II 5 kDa protein, chloroplastic {ECO:0000303|PubMed:22700981} (Precursor) OS=Petunia hybrida (Petunia) PE=1 SV=1	hypothetical protein CICLE_v10017247mg [Citrus clementina]
ZB29347	--	--	--	PREDICTED: uncharacterized protein LOC102628505 [Citrus sinensis]
ZB46326	--	--	--	hypothetical protein CISIN_1g048232mg [Citrus sinensis]
ZB55467	Cellular Component: mitochondrion (GO:0005739);; Cellular Component: endoplasmic reticulum (GO:0005783);; Biological Process: glucose catabolic process (GO:0006007);; Biological Process: intracellular protein transport (GO:0006886);; Cellular Component: integral component of membrane (GO:0016021);;	--	--	uncharacterized protein LOC110647289 [Hevea brasiliensis]
ZB05405	Cellular Component: plasma membrane (GO:0005886);; Biological Process: heat acclimation (GO:0010286);; Biological Process: metal ion transport (GO:0030001);; Molecular Function: metal ion binding (GO:0046872);;	--	Heavy metal-associated isoprenylated plant protein 26 (Precursor) GN=F20M13.140 OS=Arabidopsis thaliana (Mouse-ear cress) PE=1 SV=1	heavy metal-associated isoprenylated plant protein 26-like [Manihot esculenta]
ZB26279	--	--	Adenine/guanine permease AZG1 GN=AZG1 OS=Arabidopsis thaliana (Mouse-ear cress) PE=2 SV=1	hypothetical protein CISIN_1g008018mg [Citrus sinensis]
ZB31306	--	--	--	hypothetical protein CISIN_1g033622mg [Citrus sinensis]
ZB05013	Cellular Component: cytoplasm (GO:0005737);; Biological Process: translational termination (GO:0006415);; Molecular Function: translation release factor activity, codon specific (GO:0016149);;	mRNA surveillance pathway (ko03015)	Eukaryotic peptide chain release factor subunit 1-3 GN=ERF1-3 OS=Arabidopsis thaliana (Mouse-ear cress) PE=1 SV=1	PREDICTED: eukaryotic peptide chain release factor subunit 1-3 [Citrus sinensis]
ZB06023	--	--	Ultraviolet-B receptor UVR8 GN=UVR8 OS=Arabidopsis thaliana (Mouse-ear cress) PE=1 SV=1	PREDICTED: uncharacterized protein LOC102628435 [Citrus sinensis]
ZB53195	Cellular Component: peroxisomal matrix (GO:0005782);; Cellular Component: plasma membrane (GO:0005886);; Cellular Component: chloroplast (GO:0009507);; Molecular Function: monodehydroascorbate reductase (NADH) activity (GO:0016656);; Biological Process: cell redox homeostasis (GO:0045454);; Biological Process: response to cadmium ion (GO:0046686);; Cellular Component: apoplast (GO:0048046);; Mole…	Ascorbate and aldarate metabolism (ko00053)	Monodehydroascorbate reductase OS=Solanum lycopersicum (Tomato) PE=1 SV=1	PREDICTED: monodehydroascorbate reductase, seedling isozyme-like [Citrus sinensis]
ZB16577	Molecular Function: protein serine/threonine kinase activity (GO:0004674);; Molecular Function: ATP binding (GO:0005524);; Biological Process: protein phosphorylation (GO:0006468);;	Plant hormone signal transduction (ko04075)	Serine/threonine-protein kinase SAPK3 GN=OSJNBa0027P10.6 OS=Oryza sativa subsp. japonica (Rice) PE=1 SV=1	PREDICTED: serine/threonine-protein kinase SAPK3-like [Citrus sinensis]
ZB21125	--	--	--	hypothetical protein CISIN_1g046657mg [Citrus sinensis]
ZB42994	--	--	--	hypothetical protein CICLE_v10008511mg [Citrus clementina]
ZB42161	--	--	--	--
ZB44860	--	--	--	PREDICTED: DNA ligase 1 [Citrus sinensis]
ZB55158	--	--	--	PREDICTED: uncharacterized protein LOC102613141 isoform X1 [Citrus sinensis]
ZB41211	--	--	--	PREDICTED: putative lipase YOR059C isoform X2 [Citrus sinensis]
ZB48423	--	--	Zinc finger CCCH domain-containing protein 17 GN=At2g02160 OS=Arabidopsis thaliana (Mouse-ear cress) PE=1 SV=1	PREDICTED: zinc finger CCCH domain-containing protein 17 [Citrus sinensis]
ZB08528	--	--	--	hypothetical protein CICLE_v10020429mg [Citrus clementina]
ZB51870	--	--	Glutelin type-A 2 basic chain (Precursor) GN=OSJNBa0050N08.16 OS=Oryza sativa subsp. japonica (Rice) PE=1 SV=1	PREDICTED: glutelin type-B 2-like isoform X1 [Citrus sinensis]
ZB38529	--	Ubiquitin mediated proteolysis (ko04120)	F-box protein SKP2A GN=SKP2A OS=Arabidopsis thaliana (Mouse-ear cress) PE=1 SV=1	hypothetical protein CICLE_v10001527mg [Citrus clementina]
ZB37407	Cellular Component: ubiquitin ligase complex (GO:0000151);; Molecular Function: ubiquitin-protein transferase activity (GO:0004842);; Biological Process: protein ubiquitination (GO:0016567);;	--	U-box domain-containing protein 10 GN=PUB10 OS=Arabidopsis thaliana (Mouse-ear cress) PE=2 SV=1	hypothetical protein CICLE_v10014584mg [Citrus clementina]
ZB38712	--	--	Cucumber peeling cupredoxin OS=Cucumis sativus (Cucumber) PE=1 SV=3	hypothetical protein CISIN_1g036938mg [Citrus sinensis]
ZB09598	--	--	Probable S-adenosylmethionine-dependent methyltransferase At5g37990 GN=At5g37990 OS=Arabidopsis thaliana (Mouse-ear cress) PE=3 SV=2	hypothetical protein CISIN_1g0377352mg, partial [Citrus sinensis]
ZB15753	--	--	Receptor-like serine/threonine-protein kinase SD1-8 (Precursor) GN=T6K22.110 OS=Arabidopsis thaliana (Mouse-ear cress) PE=1 SV=1	hypothetical protein CICLE_v10007443mg [Citrus clementina]
ZB57915	Molecular Function: UDP-glucose 4-epimerase activity (GO:0003978);; Cellular Component: Golgi apparatus (GO:0005794);; Biological Process: galactose metabolic process (GO:0006012);; Biological Process: plant-type cell wall biogenesis (GO:0009832);; Biological Process: arabinose biosynthetic process (GO:0019567);; Biological Process: cellular metabolic process (GO:0044237);; Molecular Function: UD…	Amino sugar and nucleotide sugar metabolism (ko00520)	UDP-arabinose 4-epimerase 1 GN=MUR4 OS=Arabidopsis thaliana (Mouse-ear cress) PE=1 SV=1	hypothetical protein CISIN_1g016208mg [Citrus sinensis]
ZB11401	--	--	RING-H2 finger protein ATL54 GN=ATL54 OS=Arabidopsis thaliana (Mouse-ear cress) PE=2 SV=2	PREDICTED: RING-H2 finger protein ATL52-like [Citrus sinensis]
ZB31866	Cellular Component: Golgi apparatus (GO:0005794);; Molecular Function: methyltransferase activity (GO:0008168);; Biological Process: methylation (GO:0032259);;	--	Probable methyltransferase PMT26 GN=At5g64030 OS=Arabidopsis thaliana (Mouse-ear cress) PE=2 SV=1	hypothetical protein CISIN_1g003776mg [Citrus sinensis]
ZB18224	Biological Process: ubiquitin-dependent protein catabolic process (GO:0006511);;	Ubiquitin mediated proteolysis (ko04120);; Protein processing in endoplasmic reticulum (ko04141)	SKP1-like protein 1B GN=MJC20.30 OS=Arabidopsis thaliana (Mouse-ear cress) PE=1 SV=1	hypothetical protein CICLE_v10002751mg [Citrus clementina]
ZB35456	Cellular Component: endosome (GO:0005768);; Cellular Component: Golgi apparatus (GO:0005794);; Cellular Component: trans-Golgi network (GO:0005802);; Biological Process: stem vascular tissue pattern formation (GO:0010222);;	--	--	hypothetical protein CISIN_1g025146mg [Citrus sinensis]
ZB29235	--	--	--	hypothetical protein CISIN_1g032043mg [Citrus sinensis]
ZB14301	Molecular Function: transcription regulatory region sequence-specific DNA binding (GO:0000976);; Molecular Function: transcription factor activity, sequence-specific DNA binding (GO:0003700);; Cellular Component: nucleus (GO:0005634);; Biological Process: cell proliferation (GO:0008283);; Biological Process: response to auxin (GO:0009733);; Biological Process: unidimensional cell growth (GO:00098…	--	Homeobox-leucine zipper protein HAT4 OS=Arabidopsis thaliana (Mouse-ear cress) PE=1 SV=1	PREDICTED: homeobox-leucine zipper protein HAT4-like [Citrus sinensis]
ZB59008	--	--	30-kDa cleavage and polyadenylation specificity factor 30 {ECO:0000303|PubMed:18479511} OS=Arabidopsis thaliana (Mouse-ear cress) PE=1 SV=1	hypothetical protein CICLE_v10019348mg [Citrus clementina]
ZB60566	Molecular Function: ATP binding (GO:0005524);; Cellular Component: cell wall (GO:0005618);; Cellular Component: nuclear envelope (GO:0005635);; Cellular Component: nucleolus (GO:0005730);; Cellular Component: spindle (GO:0005819);; Cellular Component: plasma membrane (GO:0005886);; Cellular Component: phragmoplast (GO:0009524);; Biological Process: pollen germination (GO:0009846);; Biological Pro…	Protein processing in endoplasmic reticulum (ko04141)	Cell division cycle protein 48 homolog GN=CDC48 OS=Glycine max (Soybean) PE=1 SV=1	PREDICTED: cell division cycle protein 48 homolog [Citrus sinensis]
ZB59814	--	--	Heavy metal-associated isoprenylated plant protein 26 (Precursor) GN=F20M13.140 OS=Arabidopsis thaliana (Mouse-ear cress) PE=1 SV=1	unknown [Populus trichocarpa]
ZB28747	--	--	--	hypothetical protein CISIN_1g031811mg [Citrus sinensis]
ZB13511	Molecular Function: monooxygenase activity (GO:0004497);; Molecular Function: iron ion binding (GO:0005506);; Cellular Component: mitochondrion (GO:0005739);; Molecular Function: electron carrier activity (GO:0009055);; Cellular Component: chloroplast thylakoid membrane (GO:0009535);; Biological Process: response to wounding (GO:0009611);; Biological Process: response to fungus (GO:0009620);; Bio…	alpha-Linolenic acid metabolism (ko00592)	Allene oxide synthase, chloroplastic (Precursor) GN=CYP74A OS=Linum usitatissimum (Flax) PE=1 SV=1	hypothetical protein CICLE_v10000825mg [Citrus clementina]
ZB09045	Molecular Function: transferase activity, transferring hexosyl groups (GO:0016758);;	--	UDP-glycosyltransferase 89B1 GN=UGT89B1 OS=Arabidopsis thaliana (Mouse-ear cress) PE=2 SV=2	UDP-glycosyltransferase 89B2 [Prunus avium]
ZB27579	Molecular Function: ATP:ADP antiporter activity (GO:0005471);; Molecular Function: ATP binding (GO:0005524);; Biological Process: transport (GO:0006810);; Cellular Component: chloroplast envelope (GO:0009941);; Cellular Component: integral component of membrane (GO:0016021);;	--	Plastidic ATP/ADP-transporter OS=Solanum tuberosum (Potato) PE=2 SV=2	hypothetical protein CICLE_v10025170mg [Citrus clementina]
ZB51329	--	--	Zinc finger protein ZAT10 GN=T22C5.18 OS=Arabidopsis thaliana (Mouse-ear cress) PE=2 SV=1	PREDICTED: zinc finger protein ZAT10-like [Citrus sinensis]
ZB35965	Molecular Function: choline kinase activity (GO:0004103);; Biological Process: CDP-choline pathway (GO:0006657);; Biological Process: phosphorylation (GO:0016310);;	Glycerophospholipid metabolism (ko00564)	Probable choline kinase 2 GN=At1g74320 OS=Arabidopsis thaliana (Mouse-ear cress) PE=2 SV=1	PREDICTED: probable choline kinase 3 [Citrus sinensis]
ZB35969	Molecular Function: transferase activity, transferring glycosyl groups (GO:0016757);;	Galactose metabolism (ko00052)	Galactinol synthase 2 GN=GOLS2 OS=Arabidopsis thaliana (Mouse-ear cress) PE=1 SV=1	hypothetical protein CICLE_v10005406mg [Citrus clementina]
ZB51205	--	--	--	hypothetical protein CICLE_v10020216mg [Citrus clementina]
ZB04017	Molecular Function: protochlorophyllide reductase activity (GO:0016630);; Biological Process: oxidation-reduction process (GO:0055114);;	--	Short-chain dehydrogenase TIC 32, chloroplastic GN=TIC32 OS=Arabidopsis thaliana (Mouse-ear cress) PE=2 SV=1	hypothetical protein CICLE_v10021085mg [Citrus clementina]
ZB18399	--	--	Transcription factor bHLH147 GN=K14A17.17 OS=Arabidopsis thaliana (Mouse-ear cress) PE=1 SV=1	PREDICTED: transcription factor bHLH147 [Citrus sinensis]
ZB54200	Biological Process: cellular process (GO:0009987);;	Plant hormone signal transduction (ko04075)	Auxin-responsive protein IAA26 GN=MDC8.13 OS=Arabidopsis thaliana (Mouse-ear cress) PE=1 SV=2	hypothetical protein CICLE_v10026076mg [Citrus clementina]
ZB43146	--	--	--	dehydrin 3 [Quercus robur]
ZB07232	Cellular Component: vacuole (GO:0005773);;	Plant hormone signal transduction (ko04075)	BES1/BZR1 homolog protein 2 GN=BEH2 OS=Arabidopsis thaliana (Mouse-ear cress) PE=1 SV=1	hypothetical protein CICLE_v10026102mg [Citrus clementina]
ZB26644	--	--	--	hypothetical protein CISIN_1g032520mg [Citrus sinensis]
ZB17200	Cellular Component: nucleoplasm (GO:0005654);; Biological Process: response to cold (GO:0009409);; Biological Process: response to blue light (GO:0009637);; Biological Process: response to far red light (GO:0010218);; Biological Process: inflorescence development (GO:0010229);; Biological Process: temperature compensation of the circadian clock (GO:0010378);; Biological Process: response to hydro…	Circadian rhythm - plant (ko04712)	Protein GIGANTEA GN=GI OS=Arabidopsis thaliana (Mouse-ear cress) PE=1 SV=2	PREDICTED: protein GIGANTEA [Citrus sinensis]
ZB57693	--	--	DEAD-box ATP-dependent RNA helicase 37 GN=RH37 OS=Arabidopsis thaliana (Mouse-ear cress) PE=2 SV=2	hypothetical protein CICLE_v10011322mg [Citrus clementina]
ZB21540	Biological Process: protein folding (GO:0006457);; Cellular Component: plastid (GO:0009536);; Biological Process: vegetative to reproductive phase transition of meristem (GO:0010228);; Molecular Function: heat shock protein binding (GO:0031072);; Biological Process: response to very low light intensity stimulus (GO:0055122);;	--	Chaperone protein dnaJ 13 GN=T20F21.9 OS=Arabidopsis thaliana (Mouse-ear cress) PE=1 SV=2	hypothetical protein CICLE_v10019626mg [Citrus clementina]
ZB36570	Molecular Function: protein kinase activity (GO:0004672);; Biological Process: cellular process (GO:0009987);;	--	Probable LRR receptor-like serine/threonine-protein kinase At1g07650 (Precursor) GN=At1g07650 OS=Arabidopsis thaliana (Mouse-ear cress) PE=1 SV=1	hypothetical protein CICLE_v10014129mg [Citrus clementina]
ZB45190	Cellular Component: ubiquitin ligase complex (GO:0000151);; Molecular Function: ubiquitin-protein transferase activity (GO:0004842);; Biological Process: protein ubiquitination (GO:0016567);;	--	U-box domain-containing protein 6 GN=PUB6 OS=Arabidopsis thaliana (Mouse-ear cress) PE=2 SV=2	hypothetical protein CISIN_1g004074mg [Citrus sinensis]
ZB20372	Molecular Function: binding (GO:0005488);;	--	Myb-related protein 306 OS=Antirrhinum majus (Garden snapdragon) PE=2 SV=1	PREDICTED: myb-related protein 306-like [Citrus sinensis]
ZB11433	--	Glutathione metabolism (ko00480)	Glutathione S-transferase U7 GN=F16P2.20 OS=Arabidopsis thaliana (Mouse-ear cress) PE=2 SV=1	hypothetical protein CISIN_1g038634mg [Citrus sinensis]
ZB29549	--	--	--	hypothetical protein CISIN_1g012540mg [Citrus sinensis]
ZB41104	Molecular Function: protein serine/threonine kinase activity (GO:0004674);; Molecular Function: ATP binding (GO:0005524);; Biological Process: protein phosphorylation (GO:0006468);; Molecular Function: zinc ion binding (GO:0008270);;	--	--	PREDICTED: uncharacterized protein LOC102619637 [Citrus sinensis]
ZB01975	--	--	--	hypothetical protein CICLE_v10017406mg [Citrus clementina]
ZB06222	Molecular Function: protein serine/threonine kinase activity (GO:0004674);; Molecular Function: ATP binding (GO:0005524);; Cellular Component: nucleus (GO:0005634);; Cellular Component: cytosol (GO:0005829);; Biological Process: protein phosphorylation (GO:0006468);; Biological Process: response to salt stress (GO:0009651);;	Plant hormone signal transduction (ko04075)	Serine/threonine-protein kinase SAPK2 GN=SAPK2 OS=Oryza sativa subsp. indica (Rice) PE=2 SV=2	hypothetical protein CICLE_v10026004mg [Citrus clementina]
ZB09171	Molecular Function: nucleic acid binding (GO:0003676);; Molecular Function: RNA helicase activity (GO:0003724);; Molecular Function: ATP binding (GO:0005524);; Molecular Function: ATP-dependent helicase activity (GO:0008026);; Cellular Component: chloroplast stroma (GO:0009570);; Biological Process: embryo development ending in seed dormancy (GO:0009793);; Cellular Component: cytoplasmic stress g…	--	DEAD-box ATP-dependent RNA helicase ISE2, chloroplastic (Precursor) GN=F20P5.20 OS=Arabidopsis thaliana (Mouse-ear cress) PE=1 SV=2	hypothetical protein CISIN_1g001047mg [Citrus sinensis]
ZB10944	--	--	--	hypothetical protein CICLE_v10025884mg [Citrus clementina]
ZB56997	--	--	--	hypothetical protein CICLE_v10009303mg [Citrus clementina]
ZB41891	Molecular Function: DNA binding (GO:0003677);; Molecular Function: chromatin binding (GO:0003682);;	--	Protein REVEILLE 6 GN=RVE6 OS=Arabidopsis thaliana (Mouse-ear cress) PE=2 SV=1	hypothetical protein CICLE_v10005411mg [Citrus clementina]
ZB33976	--	--	--	PREDICTED: uncharacterized protein LOC102617318 [Citrus sinensis]
ZB29055	--	--	HVA22-like protein e GN=HVA22E OS=Arabidopsis thaliana (Mouse-ear cress) PE=2 SV=1	hypothetical protein CICLE_v10033011mg [Citrus clementina]
ZB56465	Molecular Function: translation initiation factor activity (GO:0003743);; Biological Process: translational initiation (GO:0006413);;	RNA transport (ko03013)	Protein translation factor SUI1 homolog GN=TIF OS=Zea mays (Maize) PE=3 SV=1	hypothetical protein CICLE_v10009975mg [Citrus clementina]
ZB44549	Biological Process: rRNA processing (GO:0006364);; Molecular Function: myosin heavy chain kinase activity (GO:0016905);; Cellular Component: small-subunit processome (GO:0032040);;	Ribosome biogenesis in eukaryotes (ko03008)	Lissencephaly-1 homolog {ECO:0000255|HAMAP-Rule:MF_03141} GN=PHATRDRAFT_17300 OS=Phaeodactylum tricornutum (strain CCAP 1055/1) PE=3 SV=1	hypothetical protein CICLE_v10018804mg [Citrus clementina]
ZB08821	Biological Process: metabolic process (GO:0008152);; Molecular Function: oxidoreductase activity, acting on the CH-OH group of donors, NAD or NADP as acceptor (GO:0016616);; Biological Process: response to stimulus (GO:0050896);; Cellular Component: cell periphery (GO:0071944);;	Monoterpenoid biosynthesis (ko00902)	(+)-neomenthol dehydrogenase GN=SDR1 OS=Arabidopsis thaliana (Mouse-ear cress) PE=1 SV=1	(+)-neomenthol dehydrogenase-like [Herrania umbratica]
ZB13484	--	--	F-box protein CPR30 GN=CPR30 OS=Arabidopsis thaliana (Mouse-ear cress) PE=1 SV=2	hypothetical protein CISIN_1g040444mg [Citrus sinensis]
ZB18458	--	--	Zinc finger CCCH domain-containing protein 17 GN=At2g02160 OS=Arabidopsis thaliana (Mouse-ear cress) PE=1 SV=1	PREDICTED: zinc finger CCCH domain-containing protein 17 [Citrus sinensis]
ZB49550	--	--	--	PREDICTED: calmodulin-binding protein 25-like [Citrus sinensis]
ZB61193	Molecular Function: ATP binding (GO:0005524);; Biological Process: obsolete ATP catabolic process (GO:0006200);; Cellular Component: membrane (GO:0016020);; Molecular Function: ATPase activity (GO:0016887);;	--	ABC transporter G family member 36 GN=F23H11.19 OS=Arabidopsis thaliana (Mouse-ear cress) PE=1 SV=1	hypothetical protein CICLE_v10024701mg [Citrus clementina]
ZB14713	--	--	--	PREDICTED: uncharacterized protein LOC102606854 [Citrus sinensis]
ZBnew18605	--	--	Ubiquitin carboxyl-terminal hydrolase 12 OS=Arabidopsis thaliana OX=3702 GN=UBP12 PE=1 SV=2	hypothetical protein CISIN_1g047770mg, partial [Citrus sinensis]
ZB33856	--	--	--	hypothetical protein CISIN_1g040225mg [Citrus sinensis]
ZB55410	Molecular Function: DNA binding (GO:0003677);; Biological Process: regulation of transcription, DNA-templated (GO:0006355);;	--	NAC domain-containing protein 100 GN=NAC100 OS=Arabidopsis thaliana (Mouse-ear cress) PE=2 SV=1	hypothetical protein CICLE_v10020480mg [Citrus clementina]
ZB48791	--	--	--	hypothetical protein CISIN_1g033212mg [Citrus sinensis]
ZB43571	--	--	Probable LRR receptor-like serine/threonine-protein kinase At1g67720 (Precursor) GN=At1g67720 OS=Arabidopsis thaliana (Mouse-ear cress) PE=2 SV=1	PREDICTED: probable LRR receptor-like serine/threonine-protein kinase At1g67720 [Citrus sinensis]
ZB47967	--	Starch and sucrose metabolism (ko00500)	Probable alpha,alpha-trehalose-phosphate synthase [UDP-forming] 11 GN=MSF3.8 OS=Arabidopsis thaliana (Mouse-ear cress) PE=2 SV=1	hypothetical protein CISIN_1g003042mg [Citrus sinensis]
ZB04240	--	--	E3 ubiquitin-protein ligase SGR9, amyloplastic (Precursor) GN=SGR9 OS=Arabidopsis thaliana (Mouse-ear cress) PE=1 SV=1	hypothetical protein CICLE_v10012410mg [Citrus clementina]
ZB57685	Biological Process: polysaccharide biosynthetic process (GO:0000271);; Molecular Function: ATP binding (GO:0005524);; Cellular Component: plasma membrane (GO:0005886);; Biological Process: obsolete ATP catabolic process (GO:0006200);; Biological Process: pattern specification process (GO:0007389);; Biological Process: regulation of cell size (GO:0008361);; Molecular Function: xenobiotic-transport…	ABC transporters (ko02010)	ABC transporter B family member 19 GN=MLD15.2 OS=Arabidopsis thaliana (Mouse-ear cress) PE=1 SV=1	hypothetical protein CICLE_v10010931mg [Citrus clementina]
ZB60433	--	--	F-box protein At2g27310 GN=At2g27310 OS=Arabidopsis thaliana (Mouse-ear cress) PE=2 SV=1	hypothetical protein CICLE_v10028740mg [Citrus clementina]
ZB52964	Biological Process: response to stress (GO:0006950);;	Protein processing in endoplasmic reticulum (ko04141)	18.2 kDa class I heat shock protein GN=HSP18.2 OS=Medicago sativa (Alfalfa) PE=2 SV=1	PREDICTED: class I heat shock protein-like [Citrus sinensis]
ZB51777	Molecular Function: phosphoprotein phosphatase activity (GO:0004721);; Molecular Function: iron ion binding (GO:0005506);; Molecular Function: manganese ion binding (GO:0030145);;	--	Serine/threonine-protein phosphatase BSL3 GN=BSL3 OS=Arabidopsis thaliana (Mouse-ear cress) PE=1 SV=2	BRI1 suppressor 1 (BSU1)-like 2 isoform 1 [Theobroma cacao]
ZB29254	Cellular Component: ubiquitin ligase complex (GO:0000151);; Molecular Function: ubiquitin-protein transferase activity (GO:0004842);; Biological Process: protein ubiquitination (GO:0016567);;	--	U-box domain-containing protein 43 GN=PUB43 OS=Arabidopsis thaliana (Mouse-ear cress) PE=2 SV=1	hypothetical protein CICLE_v10000306mg [Citrus clementina]
ZB03136	--	Endocytosis (ko04144)	Probable ADP-ribosylation factor GTPase-activating protein AGD5 GN=MDK4.13 OS=Arabidopsis thaliana (Mouse-ear cress) PE=1 SV=1	PREDICTED: probable ADP-ribosylation factor GTPase-activating protein AGD5 isoform X1 [Citrus sinensis]
ZB28885	--	--	--	hypothetical protein CICLE_v10008511mg [Citrus clementina]
ZBnew40925	Cellular Component: integral component of membrane (GO:0016021);;	--	--	hypothetical protein CICLE_v10018851mg [Citrus clementina]
ZB46959	--	Plant hormone signal transduction (ko04075)	Probable protein phosphatase 2C 24 GN=At2g29380 OS=Arabidopsis thaliana (Mouse-ear cress) PE=2 SV=1	PREDICTED: probable protein phosphatase 2C 24 [Citrus sinensis]
ZB06843	Molecular Function: nucleic acid binding (GO:0003676);; Molecular Function: ATP binding (GO:0005524);; Cellular Component: cell wall (GO:0005618);; Cellular Component: nucleolus (GO:0005730);; Molecular Function: ATP-dependent helicase activity (GO:0008026);; Biological Process: response to cadmium ion (GO:0046686);;	--	DEAD-box ATP-dependent RNA helicase 56 GN=F2I11.90 OS=Arabidopsis thaliana (Mouse-ear cress) PE=1 SV=2	hypothetical protein CICLE_v10008383mg [Citrus clementina]
ZB26291	Biological Process: regulation of transcription, DNA-templated (GO:0006355);;	--	Protein TOPLESS GN=F7H2.9 OS=Arabidopsis thaliana (Mouse-ear cress) PE=1 SV=1	PREDICTED: protein TOPLESS isoform X1 [Citrus sinensis]
ZB19423	Biological Process: chlorophyll catabolic process (GO:0015996);; Molecular Function: pheophytinase activity (GO:0080124);;	--	Pheophytinase, chloroplastic (Precursor) GN=MAC12.25 OS=Arabidopsis thaliana (Mouse-ear cress) PE=1 SV=1	hypothetical protein CISIN_1g009834mg [Citrus sinensis]
ZB46642	Molecular Function: nucleic acid binding (GO:0003676);; Molecular Function: ATP binding (GO:0005524);; Molecular Function: ATP-dependent helicase activity (GO:0008026);;	Spliceosome (ko03040)	DEAD-box ATP-dependent RNA helicase 30 GN=RH30 OS=Arabidopsis thaliana (Mouse-ear cress) PE=2 SV=2	hypothetical protein CICLE_v10019394mg [Citrus clementina]
ZB19177	Molecular Function: DNA binding (GO:0003677);; Biological Process: regulation of transcription, DNA-templated (GO:0006355);;	--	NAC transcription factor 29 GN=At1g69490 OS=Arabidopsis thaliana (Mouse-ear cress) PE=2 SV=1	hypothetical protein CICLE_v10032304mg [Citrus clementina]
ZB39293	Molecular Function: DNA binding (GO:0003677);; Molecular Function: chromatin binding (GO:0003682);;	--	Transcription factor DIVARICATA GN=DIVARICATA OS=Antirrhinum majus (Garden snapdragon) PE=2 SV=1	PREDICTED: transcription factor DIVARICATA [Citrus sinensis]
ZB39137	Biological Process: response to bacterium (GO:0009617);; Biological Process: plant-type hypersensitive response (GO:0009626);; Cellular Component: membrane (GO:0016020);; Biological Process: regulation of innate immune response (GO:0045088);; Biological Process: regulation of cellular process (GO:0050794);;	Plant-pathogen interaction (ko04626)	RPM1-interacting protein 4 GN=RIN4 OS=Arabidopsis thaliana (Mouse-ear cress) PE=1 SV=1	hypothetical protein CICLE_v10021726mg [Citrus clementina]
ZB52205	Molecular Function: DNA binding (GO:0003677);;	--	Homeobox-leucine zipper protein HOX5 OS=Oryza sativa subsp. japonica (Rice) PE=1 SV=1	hypothetical protein CICLE_v10032229mg [Citrus clementina]
ZB46946	--	--	Disease resistance protein At4g27190 GN=At4g27190 OS=Arabidopsis thaliana (Mouse-ear cress) PE=2 SV=1	PREDICTED: disease resistance protein At4g27190-like isoform X2 [Citrus sinensis]
ZB41454	--	--	Dehydration-responsive element-binding protein 2C OS=Arabidopsis thaliana (Mouse-ear cress) PE=2 SV=2	hypothetical protein CICLE_v10032029mg [Citrus clementina]
ZB10698	--	--	Probable WRKY transcription factor 15 GN=WRKY15 OS=Arabidopsis thaliana (Mouse-ear cress) PE=2 SV=1	hypothetical protein CICLE_v10025925mg [Citrus clementina]
ZB23534	Molecular Function: ATP binding (GO:0005524);; Molecular Function: 1-phosphatidylinositol-4-phosphate 5-kinase activity (GO:0016308);; Biological Process: phosphatidylinositol phosphorylation (GO:0046854);;	Inositol phosphate metabolism (ko00562);; Phosphatidylinositol signaling system (ko04070);; Endocytosis (ko04144)	Phosphatidylinositol 4-phosphate 5-kinase 2 GN=PIP5K2 OS=Arabidopsis thaliana (Mouse-ear cress) PE=1 SV=2	hypothetical protein CISIN_1g005122mg [Citrus sinensis]
ZB08210	Molecular Function: sugar:proton symporter activity (GO:0005351);; Cellular Component: integral component of membrane (GO:0016021);; Molecular Function: 2-alkenal reductase [NAD(P)] activity (GO:0032440);; Biological Process: carbohydrate transmembrane transport (GO:0034219);; Biological Process: oxidation-reduction process (GO:0055114);;	--	Probable polyol transporter 4 GN=PLT4 OS=Arabidopsis thaliana (Mouse-ear cress) PE=2 SV=1	hypothetical protein CISIN_1g010273mg [Citrus sinensis]
ZB09399	--	--	--	PREDICTED: uncharacterized protein LOC102616331 [Citrus sinensis]
ZB36542	Molecular Function: amino acid binding (GO:0016597);; Biological Process: dolichol biosynthetic process (GO:0019408);;	--	ACT domain-containing protein ACR6 {ECO:0000305} OS=Arabidopsis thaliana (Mouse-ear cress) PE=2 SV=1	hypothetical protein CISIN_1g013535mg [Citrus sinensis]
ZB34090	--	--	--	hypothetical protein CICLE_v10011448mg [Citrus clementina]
ZB47655	--	--	Pleiotropic drug resistance protein 1 GN=PDR1 OS=Nicotiana tabacum (Common tobacco) PE=2 SV=1	hypothetical protein CISIN_1g000512mg [Citrus sinensis]
ZB29105	Biological Process: response to oxygen-containing compound (GO:1901700);;	--	NAC domain-containing protein 72 GN=F27G19.10 OS=Arabidopsis thaliana (Mouse-ear cress) PE=2 SV=1	hypothetical protein CICLE_v10008812mg [Citrus clementina]
ZB15277	Molecular Function: hydrolase activity, hydrolyzing O-glycosyl compounds (GO:0004553);; Biological Process: carbohydrate metabolic process (GO:0005975);;	Galactose metabolism (ko00052);; Starch and sucrose metabolism (ko00500)	Beta-fructofuranosidase, insoluble isoenzyme CWINV1 (Precursor) GN=MMM17.26 OS=Arabidopsis thaliana (Mouse-ear cress) PE=1 SV=1	hypothetical protein CICLE_v10007827mg [Citrus clementina]
ZB28345	Molecular Function: obsolete ubiquitin thiolesterase activity (GO:0004221);; Biological Process: ubiquitin-dependent protein catabolic process (GO:0006511);; Molecular Function: cysteine-type peptidase activity (GO:0008234);;	--	Ubiquitin carboxyl-terminal hydrolase 12 GN=UBP12 OS=Arabidopsis thaliana (Mouse-ear cress) PE=1 SV=2	hypothetical protein CICLE_v10010943mg [Citrus clementina]
ZB10605	Cellular Component: endoplasmic reticulum (GO:0005783);; Cellular Component: Golgi apparatus (GO:0005794);; Biological Process: negative regulation of ethylene-activated signaling pathway (GO:0010105);;	--	Protein REVERSION-TO-ETHYLENE SENSITIVITY1 GN=RTE1 OS=Arabidopsis thaliana (Mouse-ear cress) PE=1 SV=1	hypothetical protein CICLE_v10010166mg [Citrus clementina]
ZB59848	Biological Process: response to stress (GO:0006950);;	--	Universal stress protein A-like protein GN=At3g01520 OS=Arabidopsis thaliana (Mouse-ear cress) PE=1 SV=2	hypothetical protein CICLE_v10029371mg [Citrus clementina]
ZB22617	--	--	--	hypothetical protein CICLE_v10007809mg [Citrus clementina]
ZB35250	Molecular Function: transcription regulatory region sequence-specific DNA binding (GO:0000976);; Molecular Function: transcription factor activity, sequence-specific DNA binding (GO:0003700);; Cellular Component: nucleus (GO:0005634);; Biological Process: cell proliferation (GO:0008283);; Biological Process: response to auxin (GO:0009733);; Biological Process: unidimensional cell growth (GO:00098…	--	Homeobox-leucine zipper protein HAT4 OS=Arabidopsis thaliana (Mouse-ear cress) PE=1 SV=1	PREDICTED: homeobox-leucine zipper protein HAT4-like [Citrus sinensis]
ZB59630	--	--	--	hypothetical protein CICLE_v10022724mg [Citrus clementina]
ZB32641	--	--	--	PREDICTED: uncharacterized protein LOC102624242 [Citrus sinensis]
ZB54145	Molecular Function: ligase activity (GO:0016874);; Molecular Function: Photinus-luciferin 4-monooxygenase (ATP-hydrolyzing) activity (GO:0047077);; Biological Process: oxidation-reduction process (GO:0055114);;	--	4-coumarate--CoA ligase-like 9 GN=4CLL9 OS=Arabidopsis thaliana (Mouse-ear cress) PE=1 SV=2	hypothetical protein CICLE_v10019547mg [Citrus clementina]
ZB36617	--	--	BAG family molecular chaperone regulator 5, mitochondrial (Precursor) GN=BAG5 OS=Arabidopsis thaliana (Mouse-ear cress) PE=1 SV=1	hypothetical protein CICLE_v10031823mg [Citrus clementina]
ZB40694	Biological Process: MAPK cascade (GO:0000165);; Molecular Function: nucleotide binding (GO:0000166);; Molecular Function: protein serine/threonine kinase activity (GO:0004674);; Biological Process: protein phosphorylation (GO:0006468);;	--	Receptor-like cytosolic serine/threonine-protein kinase RBK1 GN=RBK1 OS=Arabidopsis thaliana (Mouse-ear cress) PE=1 SV=1	hypothetical protein CICLE_v10025570mg [Citrus clementina]
ZB39984	Molecular Function: metal ion binding (GO:0046872);;	--	E3 ubiquitin-protein ligase MBR2 GN=MBR2 OS=Arabidopsis thaliana (Mouse-ear cress) PE=1 SV=1	hypothetical protein CICLE_v10011412mg [Citrus clementina]
ZB11573	--	--	--	hypothetical protein CISIN_1g022824mg [Citrus sinensis]
ZB05946	Molecular Function: glutathione transferase activity (GO:0004364);; Cellular Component: plasma membrane (GO:0005886);; Biological Process: fatty acid beta-oxidation (GO:0006635);; Biological Process: response to oxidative stress (GO:0006979);; Biological Process: toxin catabolic process (GO:0009407);; Biological Process: response to cyclopentenone (GO:0010583);; Biological Process: proteasome-med…	Glutathione metabolism (ko00480)	Glutathione S-transferase U8 GN=GSTU8 OS=Arabidopsis thaliana (Mouse-ear cress) PE=2 SV=1	hypothetical protein CICLE_v10012710mg [Citrus clementina]
ZB18283	--	--	--	uncharacterized serine-rich protein C215.13 [Jatropha curcas]
ZB25840	Molecular Function: translation elongation factor activity (GO:0003746);; Cellular Component: vacuole (GO:0005773);; Biological Process: translational elongation (GO:0006414);;	--	REF/SRPP-like protein At3g05500 GN=At3g05500 OS=Arabidopsis thaliana (Mouse-ear cress) PE=1 SV=1	PREDICTED: REF/SRPP-like protein At3g05500 [Citrus sinensis]
ZB26811	Cellular Component: photosystem II (GO:0009523);; Cellular Component: chloroplast thylakoid membrane (GO:0009535);; Biological Process: photosynthesis (GO:0015979);; Biological Process: oxidation-reduction process (GO:0055114);;	Photosynthesis (ko00195)	PsbQ-like protein 1, chloroplastic (Precursor) GN=F7A19.23 OS=Arabidopsis thaliana (Mouse-ear cress) PE=1 SV=1	PREDICTED: photosynthetic NDH subunit of lumenal location 2, chloroplastic [Citrus sinensis]
ZB17974	Cellular Component: mitochondrion (GO:0005739);; Cellular Component: endoplasmic reticulum (GO:0005783);; Biological Process: glucose catabolic process (GO:0006007);; Biological Process: intracellular protein transport (GO:0006886);; Cellular Component: integral component of membrane (GO:0016021);;	--	--	uncharacterized protein LOC110647289 [Hevea brasiliensis]
ZB58351	--	--	Caffeoylshikimate esterase GN=CSE OS=Arabidopsis thaliana (Mouse-ear cress) PE=1 SV=1	hypothetical protein CICLE_v10008638mg [Citrus clementina]
ZB16272	Molecular Function: zinc ion binding (GO:0008270);;	--	Probable E3 ubiquitin-protein ligase XERICO GN=XERICO OS=Arabidopsis thaliana (Mouse-ear cress) PE=1 SV=1	ring 1 [Citrus maxima]
ZB12359	Molecular Function: guanylate kinase activity (GO:0004385);; Biological Process: purine nucleotide metabolic process (GO:0006163);; Biological Process: phosphorylation (GO:0016310);;	Purine metabolism (ko00230)	Guanylate kinase 2 GN=T8H10.150 OS=Arabidopsis thaliana (Mouse-ear cress) PE=2 SV=1	PREDICTED: guanylate kinase 2-like [Citrus sinensis]
ZB18376	Molecular Function: zinc ion binding (GO:0008270);; Biological Process: response to bacterium (GO:0009617);; Biological Process: plant-type hypersensitive response (GO:0009626);; Biological Process: lignin biosynthetic process (GO:0009809);; Molecular Function: aryl-alcohol dehydrogenase (NAD+) activity (GO:0018456);; Molecular Function: cinnamyl-alcohol dehydrogenase activity (GO:0045551);; Biol…	Phenylpropanoid biosynthesis (ko00940)	Probable mannitol dehydrogenase GN=CAD OS=Fragaria ananassa (Strawberry) PE=2 SV=1	PREDICTED: probable mannitol dehydrogenase [Citrus sinensis]
ZB35782	Molecular Function: choline kinase activity (GO:0004103);; Biological Process: CDP-choline pathway (GO:0006657);; Biological Process: phosphorylation (GO:0016310);;	Glycerophospholipid metabolism (ko00564)	Probable choline kinase 2 GN=At1g74320 OS=Arabidopsis thaliana (Mouse-ear cress) PE=2 SV=1	PREDICTED: probable choline kinase 2 isoform X1 [Citrus sinensis]
ZB34171	--	--	Uncharacterized protein At1g76660 GN=At1g76660 OS=Arabidopsis thaliana (Mouse-ear cress) PE=2 SV=1	hypothetical protein CISIN_1g012593mg [Citrus sinensis]
ZB00253	Cellular Component: plasma membrane (GO:0005886);; Biological Process: response to cold (GO:0009409);; Biological Process: response to water deprivation (GO:0009414);; Biological Process: response to high light intensity (GO:0009644);; Biological Process: response to salt stress (GO:0009651);;	Endocytosis (ko04144)	--	PREDICTED: uncharacterized protein LOC102608259 [Citrus sinensis]
ZB50866	Cellular Component: vacuole (GO:0005773);; Cellular Component: plasma membrane (GO:0005886);;	--	Remorin OS=Solanum tuberosum (Potato) PE=1 SV=1	hypothetical protein CICLE_v10022286mg [Citrus clementina]
ZB27442	--	Plant hormone signal transduction (ko04075)	Auxin-induced protein X10A OS=Glycine max (Soybean) PE=2 SV=1	hypothetical protein CICLE_v10022912mg [Citrus clementina]
ZB39215	Molecular Function: catalytic activity (GO:0003824);; Biological Process: metabolic process (GO:0008152);;	Galactose metabolism (ko00052)	Probable galactinol--sucrose galactosyltransferase 2 GN=T8H10.120 OS=Arabidopsis thaliana (Mouse-ear cress) PE=2 SV=2	hypothetical protein CISIN_1g003500mg [Citrus sinensis]
ZB54865	Biological Process: carbohydrate metabolic process (GO:0005975);; Molecular Function: glucan endo-1,3-beta-D-glucosidase activity (GO:0042973);;	--	Glucan endo-1,3-beta-glucosidase, basic isoform (Precursor) GN=GNS1 OS=Prunus persica (Peach) PE=3 SV=1	PREDICTED: glucan endo-1,3-beta-glucosidase-like isoform X2 [Citrus sinensis]
ZB36693	Molecular Function: nucleotide binding (GO:0000166);; Molecular Function: transferase activity, transferring acyl groups (GO:0016746);; Biological Process: cellular protein metabolic process (GO:0044267);;	--	Arginyl-tRNA--protein transferase 1 GN=ATE1 OS=Arabidopsis thaliana (Mouse-ear cress) PE=2 SV=2	hypothetical protein CISIN_1g006510mg [Citrus sinensis]
ZB14710	Cellular Component: peroxisome (GO:0005777);; Biological Process: response to oxidative stress (GO:0006979);;	--	--	hypothetical protein CICLE_v10028188mg [Citrus clementina]
ZB24536	Molecular Function: microtubule motor activity (GO:0003777);; Cellular Component: microtubule associated complex (GO:0005875);; Biological Process: microtubule-based process (GO:0007017);;	--	Dynein 8 kDa light chain, flagellar outer arm OS=Chlamydomonas reinhardtii (Chlamydomonas smithii) PE=1 SV=1	PREDICTED: dynein light chain 1, cytoplasmic [Theobroma cacao]
ZB53136	--	--	PLASMODESMATA CALLOSE-BINDING PROTEIN 3 (Precursor) GN=PDCB3 OS=Arabidopsis thaliana (Mouse-ear cress) PE=1 SV=1	hypothetical protein CICLE_v10032483mg [Citrus clementina]
ZB23679	Cellular Component: intracellular membrane-bounded organelle (GO:0043231);; Cellular Component: cytoplasmic part (GO:0044444);;	--	Translocator protein homolog GN=TSPO OS=Arabidopsis thaliana (Mouse-ear cress) PE=1 SV=1	PREDICTED: translocator protein homolog [Citrus sinensis]
ZB13345	--	--	Proton pump-interactor 1 GN=PPI1 OS=Arabidopsis thaliana (Mouse-ear cress) PE=1 SV=2	PREDICTED: proton pump-interactor 1 [Citrus sinensis]
ZB26821	Cellular Component: plastid (GO:0009536);; Biological Process: PSII associated light-harvesting complex II catabolic process (GO:0010304);; Biological Process: chlorophyll catabolic process (GO:0015996);;	--	Protein STAY-GREEN, chloroplastic (Precursor) GN=SGR OS=Pisum sativum (Garden pea) PE=2 SV=1	PREDICTED: protein STAY-GREEN, chloroplastic-like [Citrus sinensis]
ZB20422	Molecular Function: DNA binding (GO:0003677);; Biological Process: transcription, DNA-templated (GO:0006351);;	--	Common plant regulatory factor 1 GN=CPRF1 OS=Petroselinum crispum (Parsley) PE=2 SV=1	hypothetical protein CICLE_v10020314mg [Citrus clementina]
ZB30391	--	--	--	PREDICTED: uncharacterized protein LOC102624433 [Citrus sinensis]
ZB01140	Molecular Function: monooxygenase activity (GO:0004497);; Molecular Function: iron ion binding (GO:0005506);; Molecular Function: electron carrier activity (GO:0009055);; Molecular Function: oxidoreductase activity, acting on paired donors, with incorporation or reduction of molecular oxygen (GO:0016705);; Molecular Function: heme binding (GO:0020037);; Biological Process: oxidation-reduction pro…	Brassinosteroid biosynthesis (ko00905)	Cytochrome P450 90A1 GN=MJJ3.9 OS=Arabidopsis thaliana (Mouse-ear cress) PE=2 SV=1	hypothetical protein CISIN_1g011522mg [Citrus sinensis]
ZB12107	--	--	36.4 kDa proline-rich protein GN=TPRP-F1 OS=Solanum lycopersicum (Tomato) PE=2 SV=1	PREDICTED: 36.4 kDa proline-rich protein-like [Citrus sinensis]
ZB38847	--	--	--	hypothetical protein CISIN_1g031376mg [Citrus sinensis]
ZB26381	--	--	--	hypothetical protein CICLE_v10012912mg [Citrus clementina]
ZB22706	--	--	MATE efflux family protein 3, chloroplastic (Precursor) GN=DTX45 OS=Arabidopsis thaliana (Mouse-ear cress) PE=2 SV=2	hypothetical protein CISIN_1g007548mg [Citrus sinensis]
ZB55998	Molecular Function: DNA binding (GO:0003677);; Biological Process: regulation of transcription, DNA-templated (GO:0006355);; Biological Process: ER-nucleus signaling pathway (GO:0006984);; Biological Process: response to abiotic stimulus (GO:0009628);; Biological Process: response to organic substance (GO:0010033);; Biological Process: response to endoplasmic reticulum stress (GO:0034976);; Biolo…	--	Heat shock factor protein HSF24 GN=HSF24 OS=Solanum peruvianum (Peruvian tomato) PE=2 SV=1	PREDICTED: heat shock factor protein HSF24 [Citrus sinensis]
ZB37699	Biological Process: drug transmembrane transport (GO:0006855);; Molecular Function: drug transmembrane transporter activity (GO:0015238);; Molecular Function: antiporter activity (GO:0015297);; Cellular Component: membrane (GO:0016020);;	--	MATE efflux family protein 5 GN=F3L12.12 OS=Arabidopsis thaliana (Mouse-ear cress) PE=3 SV=1	hypothetical protein CISIN_1g042512mg [Citrus sinensis]
ZB00499	Molecular Function: DNA binding (GO:0003677);; Molecular Function: chromatin binding (GO:0003682);; Biological Process: response to stress (GO:0006950);; Biological Process: response to abiotic stimulus (GO:0009628);; Biological Process: response to hormone (GO:0009725);; Biological Process: cellular process (GO:0009987);; Biological Process: response to inorganic substance (GO:0010035);; Biologi…	--	Myb-related protein 306 OS=Antirrhinum majus (Garden snapdragon) PE=2 SV=1	hypothetical protein CICLE_v10012152mg [Citrus clementina]
ZB27792	Biological Process: iron ion transport (GO:0006826);; Biological Process: cellular iron ion homeostasis (GO:0006879);; Molecular Function: ferric iron binding (GO:0008199);; Molecular Function: oxidoreductase activity (GO:0016491);; Biological Process: oxidation-reduction process (GO:0055114);;	--	Ferritin-3, chloroplastic (Precursor) OS=Glycine max (Soybean) PE=2 SV=1	hypothetical protein CISIN_1g023956mg [Citrus sinensis]
ZB30823	Cellular Component: integral component of membrane (GO:0016021);;	--	Tetraspanin-3 GN=TET3 OS=Arabidopsis thaliana (Mouse-ear cress) PE=2 SV=1	hypothetical protein CICLE_v10028995mg [Citrus clementina]
ZB15082	--	--	Cyclin-dependent kinase G-2 GN=OJ991113_30.14 OS=Oryza sativa subsp. japonica (Rice) PE=2 SV=2	PREDICTED: cyclin-dependent kinase G1 [Citrus sinensis]
ZB20795	Cellular Component: integral component of membrane (GO:0016021);;	--	--	hypothetical protein CICLE_v10022658mg [Citrus clementina]
ZB29508	--	--	--	hypothetical protein CISIN_1g021888mg [Citrus sinensis]
ZB54112	Molecular Function: protein binding (GO:0005515);;	--	Chaperone protein dnaJ 11, chloroplastic (Precursor) GN=T19K4.170 OS=Arabidopsis thaliana (Mouse-ear cress) PE=1 SV=2	hypothetical protein CICLE_v10031498mg [Citrus clementina]
ZB35573	Biological Process: very long-chain fatty acid metabolic process (GO:0000038);; Cellular Component: endoplasmic reticulum (GO:0005783);; Biological Process: fatty acid biosynthetic process (GO:0006633);; Biological Process: response to cold (GO:0009409);; Biological Process: response to light stimulus (GO:0009416);; Biological Process: unidimensional cell growth (GO:0009826);; Molecular Function:…	Fatty acid elongation (ko00062)	3-ketoacyl-CoA synthase 6 GN=T26J14.10 OS=Arabidopsis thaliana (Mouse-ear cress) PE=1 SV=1	3-ketoacyl-CoA synthase 6 [Hevea brasiliensis]
ZB28082	Biological Process: response to cold (GO:0009409);; Biological Process: response to water deprivation (GO:0009414);; Molecular Function: cellulose synthase (UDP-forming) activity (GO:0016760);;	Galactose metabolism (ko00052)	Galactinol synthase 2 GN=GOLS2 OS=Solanum lycopersicum (Tomato) PE=2 SV=1	hypothetical protein CICLE_v10001308mg [Citrus clementina]
ZB52242	--	--	Universal stress protein A-like protein GN=At3g01520 OS=Arabidopsis thaliana (Mouse-ear cress) PE=1 SV=2	hypothetical protein CICLE_v10029371mg [Citrus clementina]
ZB59373	--	--	--	PREDICTED: uncharacterized protein LOC102609018 isoform X1 [Citrus sinensis]
ZB30192	--	--	--	PREDICTED: protein CLT1, chloroplastic [Citrus sinensis]
ZB46952	Molecular Function: DNA binding (GO:0003677);; Biological Process: regulation of transcription, DNA-templated (GO:0006355);;	--	NAC domain-containing protein 72 GN=F27G19.10 OS=Arabidopsis thaliana (Mouse-ear cress) PE=2 SV=1	PREDICTED: NAC domain-containing protein 72 [Citrus sinensis]
ZBnew21449	Molecular Function: nucleotide binding (GO:0000166);; Molecular Function: nucleic acid binding (GO:0003676);;	Spliceosome (ko03040)	--	PREDICTED: serine/arginine-rich splicing factor RS40 isoform X2 [Citrus sinensis]
ZB32299	--	Inositol phosphate metabolism (ko00562);; Phosphatidylinositol signaling system (ko04070);; Phagosome (ko04145)	Putative 1-phosphatidylinositol-3-phosphate 5-kinase FAB1D GN=FAB1D OS=Arabidopsis thaliana (Mouse-ear cress) PE=3 SV=1	PREDICTED: putative 1-phosphatidylinositol-3-phosphate 5-kinase FAB1D isoform X2 [Citrus sinensis]
ZB49924	--	--	Auxin response factor 6 GN=ARF6 OS=Arabidopsis thaliana (Mouse-ear cress) PE=1 SV=2	PREDICTED: auxin response factor 6 isoform X1 [Citrus sinensis]
ZB29918	--	--	Transcription factor bHLH137 GN=K3K7 OS=Arabidopsis thaliana (Mouse-ear cress) PE=2 SV=1	hypothetical protein CISIN_1g017497mg [Citrus sinensis]
ZB11070	--	--	Pentatricopeptide repeat-containing protein At2g25580 GN=PCMP-H75 OS=Arabidopsis thaliana (Mouse-ear cress) PE=2 SV=2	hypothetical protein CICLE_v10007521mg [Citrus clementina]
ZB13513	Molecular Function: folic acid binding (GO:0005542);; Biological Process: metabolic process (GO:0008152);; Molecular Function: transferase activity (GO:0016740);;	--	--	hypothetical protein CICLE_v10015950mg [Citrus clementina]
ZB46077	--	--	Zinc finger CCCH domain-containing protein 31 GN=At2g47680 OS=Arabidopsis thaliana (Mouse-ear cress) PE=2 SV=2	PREDICTED: DExH-box ATP-dependent RNA helicase DExH8 isoform X1 [Citrus sinensis]
ZB50474	Molecular Function: phosphoenolpyruvate carboxykinase (ATP) activity (GO:0004612);; Molecular Function: ATP binding (GO:0005524);; Biological Process: gluconeogenesis (GO:0006094);; Molecular Function: kinase activity (GO:0016301);; Biological Process: phosphorylation (GO:0016310);;	Glycolysis / Gluconeogenesis (ko00010);; Citrate cycle (TCA cycle) (ko00020);; Pyruvate metabolism (ko00620);; Carbon fixation in photosynthetic organisms (ko00710);; Carbon metabolism (ko01200)	Phosphoenolpyruvate carboxykinase [ATP] GN=PCKA OS=Arabidopsis thaliana (Mouse-ear cress) PE=1 SV=1	PREDICTED: phosphoenolpyruvate carboxykinase [ATP]-like isoform X2 [Citrus sinensis]
ZB57430	--	--	--	hypothetical protein CISIN_1g027331mg [Citrus sinensis]
ZB01603	Molecular Function: DNA binding (GO:0003677);; Cellular Component: nucleus (GO:0005634);; Biological Process: regulation of transcription, DNA-templated (GO:0006355);; Biological Process: response to water deprivation (GO:0009414);; Biological Process: response to abscisic acid (GO:0009737);;	--	NAC domain-containing protein 72 GN=F27G19.10 OS=Arabidopsis thaliana (Mouse-ear cress) PE=2 SV=1	PREDICTED: NAC domain-containing protein 72 [Citrus sinensis]
ZB50128	--	--	Sister chromatid cohesion 1 protein 4 GN=SYN4 OS=Arabidopsis thaliana (Mouse-ear cress) PE=2 SV=1	hypothetical protein CICLE_v10014064mg [Citrus clementina]
ZB34607	--	--	--	hypothetical protein CISIN_1g005604mg [Citrus sinensis]
ZB42672	--	--	--	hypothetical protein CICLE_v10001961mg [Citrus clementina]
ZB31689	Molecular Function: nucleotide binding (GO:0000166);; Molecular Function: RNA binding (GO:0003723);; Molecular Function: metal ion binding (GO:0046872);;	--	Zinc finger CCCH domain-containing protein 18 GN=At2g05160 OS=Arabidopsis thaliana (Mouse-ear cress) PE=2 SV=1	hypothetical protein CISIN_1g007997mg [Citrus sinensis]
ZB19018	--	--	E3 ubiquitin-protein ligase ATL6 (Precursor) GN=ATL6 OS=Arabidopsis thaliana (Mouse-ear cress) PE=1 SV=2	hypothetical protein CISIN_1g014794mg [Citrus sinensis]
ZB27987	--	--	BTB/POZ domain-containing protein FBL11 GN=FBL11 OS=Arabidopsis thaliana (Mouse-ear cress) PE=2 SV=2	PREDICTED: BTB/POZ domain-containing protein FBL11 isoform X1 [Citrus sinensis]
ZB26931	Molecular Function: protein serine/threonine kinase activity (GO:0004674);; Molecular Function: ATP binding (GO:0005524);; Biological Process: protein phosphorylation (GO:0006468);;	--	Proline-rich receptor-like protein kinase PERK13 GN=F24J13.3 OS=Arabidopsis thaliana (Mouse-ear cress) PE=2 SV=1	PREDICTED: proline-rich receptor-like protein kinase PERK13 [Citrus sinensis]
ZB22411	--	--	Probable inactive poly [ADP-ribose] polymerase SRO2 OS=Arabidopsis thaliana (Mouse-ear cress) PE=1 SV=1	PREDICTED: probable inactive poly [ADP-ribose] polymerase SRO2 [Citrus sinensis]
ZB07381	--	--	--	hypothetical protein CICLE_v10013026mg [Citrus clementina]
ZB61122	--	Spliceosome (ko03040)	Helicase and polymerase-containing protein TEBICHI GN=TEB OS=Arabidopsis thaliana (Mouse-ear cress) PE=2 SV=1	PREDICTED: DExH-box ATP-dependent RNA helicase DExH12-like [Citrus sinensis]
ZB32526	Biological Process: transcription, DNA-templated (GO:0006351);; Biological Process: response to auxin (GO:0009733);; Biological Process: regulation of gene expression (GO:0010468);; Cellular Component: intracellular membrane-bounded organelle (GO:0043231);; Biological Process: regulation of primary metabolic process (GO:0080090);; Biological Process: regulation of cellular macromolecule biosynthe…	Plant hormone signal transduction (ko04075)	Auxin-responsive protein IAA1 OS=Oryza sativa subsp. japonica (Rice) PE=2 SV=1	PREDICTED: auxin-responsive protein IAA1 [Citrus sinensis]
ZB00605	--	--	--	hypothetical protein CISIN_1g0485412mg, partial [Citrus sinensis]
ZB24446	--	--	Transcription factor GTE10 GN=K9H21.2/K9H21.3 OS=Arabidopsis thaliana (Mouse-ear cress) PE=1 SV=2	hypothetical protein CISIN_1g004033mg [Citrus sinensis]
ZB05996	--	--	U-box domain-containing protein 9 GN=PUB9 OS=Arabidopsis thaliana (Mouse-ear cress) PE=1 SV=1	hypothetical protein CICLE_v10031496mg [Citrus clementina]
ZB38233	--	--	Protein LURP-one-related 17 GN=At5g41590 OS=Arabidopsis thaliana (Mouse-ear cress) PE=2 SV=2	PREDICTED: protein LURP-one-related 17 [Citrus sinensis]
ZB16969	--	Pyrimidine metabolism (ko00240)	--	PREDICTED: CTP synthase isoform X2 [Citrus sinensis]
ZB40841	--	--	PRA1 family protein E GN=F22O13.26 OS=Arabidopsis thaliana (Mouse-ear cress) PE=1 SV=1	hypothetical protein CISIN_1g028921mg [Citrus sinensis]
ZB42884	Cellular Component: ubiquitin ligase complex (GO:0000151);; Molecular Function: ubiquitin-protein transferase activity (GO:0004842);; Cellular Component: kinesin complex (GO:0005871);; Biological Process: protein ubiquitination (GO:0016567);; Molecular Function: kinesin binding (GO:0019894);; Biological Process: protein autophosphorylation (GO:0046777);; Molecular Function: transmembrane receptor…	--	U-box domain-containing protein 14 GN=PUB14 OS=Arabidopsis thaliana (Mouse-ear cress) PE=1 SV=1	hypothetical protein CICLE_v10030962mg [Citrus clementina]
ZB14999	--	--	--	hypothetical protein CICLE_v10000069mg [Citrus clementina]
ZB02311	Cellular Component: plasma membrane (GO:0005886);; Molecular Function: oxidoreductase activity (GO:0016491);; Molecular Function: flavin adenine dinucleotide binding (GO:0050660);; Biological Process: oxidation-reduction process (GO:0055114);;	--	Alternative NAD(P)H-ubiquinone oxidoreductase C1, chloroplastic/mitochondrial (Precursor) GN=NDC1 OS=Arabidopsis thaliana (Mouse-ear cress) PE=1 SV=2	hypothetical protein CICLE_v10028687mg [Citrus clementina]
ZB47749	Molecular Function: magnesium ion transmembrane transporter activity (GO:0015095);; Biological Process: magnesium ion transport (GO:0015693);; Cellular Component: membrane (GO:0016020);;	--	Probable magnesium transporter NIPA6 GN=At2g21120 OS=Arabidopsis thaliana (Mouse-ear cress) PE=2 SV=1	hypothetical protein CICLE_v10028806mg [Citrus clementina]
ZB08720	--	--	Auxin response factor 6 GN=ARF6 OS=Arabidopsis thaliana (Mouse-ear cress) PE=1 SV=2	hypothetical protein CISIN_1g002390mg [Citrus sinensis]
ZB54623	--	Phosphatidylinositol signaling system (ko04070);; Plant-pathogen interaction (ko04626)	Calcium-binding protein CML19 OS=Arabidopsis thaliana (Mouse-ear cress) PE=2 SV=1	hypothetical protein CISIN_1g031051mg [Citrus sinensis]
ZB06832	--	--	Pentatricopeptide repeat-containing protein At5g48730, chloroplastic (Precursor) GN=At5g48730 OS=Arabidopsis thaliana (Mouse-ear cress) PE=2 SV=2	hypothetical protein CICLE_v10019744mg [Citrus clementina]
[truncated: 670 more rows]
