# Supplementary material for: Low Temperature Affects Fatty Acids Profiling and Key Synthesis Genes Expression Patterns in Zanthoxylum bungeanum Maxim
Source: Int J Mol Sci. 2022 Feb 19;23(4):2319. doi: 10.3390/ijms23042319 (PMC8876529; doi:10.3390/ijms23042319)
Supplement: Supplementary file 1 [file ijms-23-02319-s001.zip › TableS3.xlsx]

## Sheet: Sheet1
Table S3. Functional annotation of genes in MElightpink3 module.
Gene	GO_annotation	KEGG_pathway_annotation	Swiss-Prot_annotation	NR_annotation
ZB34605	--	--	--	hypothetical protein CICLE_v10022834mg [Citrus clementina]
ZB14096	Molecular Function: tRNA binding (GO:0000049);; Molecular Function: aminoacyl-tRNA ligase activity (GO:0004812);;	--	Probable methionine--tRNA ligase OS=Oryza sativa subsp. japonica (Rice) PE=2 SV=2	hypothetical protein CICLE_v10021676mg [Citrus clementina]
ZB60202	Biological Process: regulation of cyclin-dependent protein serine/threonine kinase activity (GO:0000079);; Cellular Component: nucleus (GO:0005634);; Cellular Component: cytoplasm (GO:0005737);; Molecular Function: protein kinase binding (GO:0019901);; Biological Process: cell division (GO:0051301);;	--	Putative cyclin-A3-1 GN=CYCA3-1 OS=Arabidopsis thaliana (Mouse-ear cress) PE=3 SV=1	hypothetical protein CICLE_v10001544mg [Citrus clementina]
ZB47619	--	--	65-kDa microtubule-associated protein 3 GN=K17N15.15 OS=Arabidopsis thaliana (Mouse-ear cress) PE=1 SV=1	65-kDa microtubule-associated protein 3-like isoform X1 [Manihot esculenta]
ZB51006	Molecular Function: N-acetyl-gamma-glutamyl-phosphate reductase activity (GO:0003942);; Molecular Function: aspartate-semialdehyde dehydrogenase activity (GO:0004073);; Cellular Component: mitochondrion (GO:0005739);; Biological Process: methionine biosynthetic process (GO:0009086);; Biological Process: threonine biosynthetic process (GO:0009088);; Biological Process: lysine biosynthetic process …	Glycine, serine and threonine metabolism (ko00260);; Monobactam biosynthesis (ko00261);; Cysteine and methionine metabolism (ko00270);; Lysine biosynthesis (ko00300);; 2-Oxocarboxylic acid metabolism (ko01210);; Biosynthesis of amino acids (ko01230)	--	hypothetical protein CICLE_v10015633mg [Citrus clementina]
ZB08109	Cellular Component: mitochondrial inner membrane (GO:0005743);; Biological Process: mitochondrial transport (GO:0006839);; Molecular Function: succinate transmembrane transporter activity (GO:0015141);; Cellular Component: integral component of membrane (GO:0016021);; Biological Process: succinate transmembrane transport (GO:0071422);;	--	Mitochondrial succinate-fumarate transporter 1 GN=SFC1 OS=Arabidopsis thaliana (Mouse-ear cress) PE=2 SV=1	hypothetical protein CICLE_v10012248mg [Citrus clementina]
ZB23545	Molecular Function: peroxidase activity (GO:0004601);; Cellular Component: chloroplast thylakoid (GO:0009534);; Molecular Function: peroxiredoxin activity (GO:0051920);; Biological Process: oxidation-reduction process (GO:0055114);;	--	Peroxiredoxin Q, chloroplastic (Precursor) GN=PRXQ OS=Populus jackii (Balm of Gilead) PE=1 SV=1	PREDICTED: peroxiredoxin Q, chloroplastic [Citrus sinensis]
ZB04401	--	Ribosome biogenesis in eukaryotes (ko03008)	--	PREDICTED: WD repeat-containing protein 43 [Citrus sinensis]
ZB36965	--	--	--	hypothetical protein COLO4_13848 [Corchorus olitorius]
ZB30071	--	--	--	hypothetical protein CICLE_v10012329mg [Citrus clementina]
ZB45934	Biological Process: fatty acid biosynthetic process (GO:0006633);; Cellular Component: membrane (GO:0016020);; Molecular Function: transferase activity, transferring acyl groups other than amino-acyl groups (GO:0016747);;	Fatty acid elongation (ko00062)	3-ketoacyl-CoA synthase 17 GN=KCS17 OS=Arabidopsis thaliana (Mouse-ear cress) PE=2 SV=2	hypothetical protein CICLE_v10004738mg [Citrus clementina]
ZB25549	Biological Process: phospholipid metabolic process (GO:0006644);; Molecular Function: N-methyltransferase activity (GO:0008170);;	Glycerophospholipid metabolism (ko00564)	Phosphatidyl-N-methylethanolamine N-methyltransferase GN=PLMT OS=Arabidopsis thaliana (Mouse-ear cress) PE=2 SV=1	hypothetical protein CISIN_1g031183mg [Citrus sinensis]
ZB13950	--	--	Pollen-specific protein SF21 GN=SF21 OS=Helianthus annuus (Common sunflower) PE=2 SV=1	hypothetical protein CICLE_v10001660mg [Citrus clementina]
ZB46062	--	--	36.4 kDa proline-rich protein GN=TPRP-F1 OS=Solanum lycopersicum (Tomato) PE=2 SV=1	hypothetical protein COLO4_37196 [Corchorus olitorius]
ZB60267	Molecular Function: structural constituent of ribosome (GO:0003735);; Biological Process: pentose-phosphate shunt (GO:0006098);; Biological Process: DNA-templated transcription, elongation (GO:0006354);; Biological Process: rRNA processing (GO:0006364);; Biological Process: translation (GO:0006412);; Cellular Component: chloroplast stroma (GO:0009570);; Biological Process: plastid organization (G…	Ribosome (ko03010)	50S ribosomal protein L6, chloroplastic (Precursor) GN=YUP8H12.20 OS=Arabidopsis thaliana (Mouse-ear cress) PE=2 SV=1	hypothetical protein CICLE_v10016578mg [Citrus clementina]
ZB28741	Cellular Component: vacuolar membrane (GO:0005774);; Cellular Component: plasma membrane (GO:0005886);; Biological Process: transport (GO:0006810);; Molecular Function: nucleoside transmembrane transporter activity, against a concentration gradient (GO:0010174);; Cellular Component: integral component of membrane (GO:0016021);;	--	Equilibrative nucleotide transporter 1 GN=ENT1 OS=Arabidopsis thaliana (Mouse-ear cress) PE=1 SV=1	hypothetical protein CICLE_v10031626mg [Citrus clementina]
ZB25922	--	--	WEB family protein At5g16730, chloroplastic (Precursor) GN=At5g16730 OS=Arabidopsis thaliana (Mouse-ear cress) PE=1 SV=1	hypothetical protein CICLE_v10030659mg [Citrus clementina]
ZB50520	--	--	Protein UPSTREAM OF FLC GN=UFC OS=Arabidopsis thaliana (Mouse-ear cress) PE=2 SV=1	PREDICTED: protein UPSTREAM OF FLC [Citrus sinensis]
ZB28107	Molecular Function: RNA binding (GO:0003723);; Molecular Function: structural constituent of ribosome (GO:0003735);; Cellular Component: nucleus (GO:0005634);; Cellular Component: ribosome (GO:0005840);; Biological Process: rRNA processing (GO:0006364);; Biological Process: translation (GO:0006412);; Cellular Component: chloroplast stroma (GO:0009570);; Biological Process: embryo development endi…	Ribosome (ko03010)	50S ribosomal protein L21, chloroplastic (Precursor) GN=RPL21 OS=Arabidopsis thaliana (Mouse-ear cress) PE=2 SV=1	PREDICTED: 50S ribosomal protein L21, chloroplastic [Citrus sinensis]
ZB31755	Cellular Component: glycine cleavage complex (GO:0005960);; Biological Process: glycine decarboxylation via glycine cleavage system (GO:0019464);;	Glycine, serine and threonine metabolism (ko00260);; Glyoxylate and dicarboxylate metabolism (ko00630)	Glycine cleavage system H protein, mitochondrial (Precursor) GN=GDCSH OS=Flaveria anomala (Yellowtops) PE=2 SV=1	PREDICTED: glycine cleavage system H protein, mitochondrial [Nelumbo nucifera]
ZB05234	--	--	Ribosome-recycling factor, chloroplastic (Precursor) GN=RRF OS=Spinacia oleracea (Spinach) PE=1 SV=1	hypothetical protein CICLE_v10016267mg [Citrus clementina]
ZB29493	Biological Process: fatty acid biosynthetic process (GO:0006633);; Cellular Component: integral component of membrane (GO:0016021);; Biological Process: sphingolipid biosynthetic process (GO:0030148);; Molecular Function: sphingolipid delta-4 desaturase activity (GO:0042284);; Biological Process: oxidation-reduction process (GO:0055114);;	Sphingolipid metabolism (ko00600)	Sphingolipid delta(4)-desaturase DES1-like GN=At4g04930 OS=Arabidopsis thaliana (Mouse-ear cress) PE=2 SV=1	PREDICTED: sphingolipid delta(4)-desaturase DES1-like [Citrus sinensis]
ZB55157	Cellular Component: nucleosome (GO:0000786);; Molecular Function: DNA binding (GO:0003677);; Cellular Component: nucleolus (GO:0005730);; Biological Process: nucleosome assembly (GO:0006334);; Biological Process: regulation of flower development (GO:0009909);; Biological Process: detection of temperature stimulus (GO:0016048);; Biological Process: defense response to bacterium (GO:0042742);; Mole…	--	Probable histone H2A variant 2 GN=At2g38810 OS=Arabidopsis thaliana (Mouse-ear cress) PE=2 SV=1	hypothetical protein CICLE_v10022798mg [Citrus clementina]
ZB45101	Cellular Component: plasma membrane (GO:0005886);; Cellular Component: integral component of membrane (GO:0016021);;	--	CASP-like protein 4C2 GN=POPTRDRAFT_822486 OS=Populus trichocarpa (Western balsam poplar) PE=3 SV=1	hypothetical protein CICLE_v10032822mg [Citrus clementina]
ZB05810	--	--	--	PREDICTED: uncharacterized protein LOC102630087 isoform X3 [Citrus sinensis]
ZB45556	--	--	Rhodanese-like domain-containing protein 6 GN=STR6 OS=Arabidopsis thaliana (Mouse-ear cress) PE=2 SV=1	hypothetical protein CICLE_v10012464mg [Citrus clementina]
ZB34676	Cellular Component: membrane (GO:0016020);;	--	--	PREDICTED: ER membrane protein complex subunit 3 [Citrus sinensis]
ZB45501	Molecular Function: structural constituent of ribosome (GO:0003735);; Cellular Component: nucleolus (GO:0005730);; Cellular Component: plasma membrane (GO:0005886);; Biological Process: translation (GO:0006412);; Cellular Component: cytosolic large ribosomal subunit (GO:0022625);;	Ribosome (ko03010)	60S ribosomal protein L22-2 GN=RPL22B OS=Arabidopsis thaliana (Mouse-ear cress) PE=2 SV=1	PREDICTED: 60S ribosomal protein L22-2-like [Populus euphratica]
ZB47353	--	--	--	hypothetical protein CICLE_v10001744mg [Citrus clementina]
ZB49727	--	--	KH domain-containing protein At4g18375 GN=At4g18375 OS=Arabidopsis thaliana (Mouse-ear cress) PE=2 SV=1	PREDICTED: KH domain-containing protein At4g18375-like [Citrus sinensis]
ZB43505	Molecular Function: catalytic activity (GO:0003824);; Biological Process: cellular metabolic process (GO:0044237);; Molecular Function: coenzyme binding (GO:0050662);;	Starch and sucrose metabolism (ko00500);; Amino sugar and nucleotide sugar metabolism (ko00520)	UDP-glucuronic acid decarboxylase 2 GN=F26K9_260 OS=Arabidopsis thaliana (Mouse-ear cress) PE=1 SV=1	hypothetical protein CICLE_v10020167mg [Citrus clementina]
ZB56521	Molecular Function: ACP phosphopantetheine attachment site binding involved in fatty acid biosynthetic process (GO:0000036);; Biological Process: very long-chain fatty acid metabolic process (GO:0000038);; Cellular Component: mitochondrial matrix (GO:0005759);; Biological Process: fatty acid biosynthetic process (GO:0006633);; Biological Process: response to cold (GO:0009409);; Molecular Function…	Oxidative phosphorylation (ko00190)	Acyl carrier protein 2, mitochondrial (Precursor) GN=MTACP2 OS=Arabidopsis thaliana (Mouse-ear cress) PE=1 SV=1	PREDICTED: acyl carrier protein 2, mitochondrial [Citrus sinensis]
ZB38330	--	--	--	hypothetical protein CICLE_v10017361mg [Citrus clementina]
ZB39730	--	Ribosome (ko03010)	50S ribosomal protein L4, chloroplastic (Precursor) GN=RPL4 OS=Nicotiana tabacum (Common tobacco) PE=2 SV=1	hypothetical protein CISIN_1g023032mg [Citrus sinensis]
ZB56872	--	--	Uncharacterized protein At4g37920, chloroplastic (Precursor) GN=At4g37920 OS=Arabidopsis thaliana (Mouse-ear cress) PE=1 SV=2	hypothetical protein CICLE_v10025622mg [Citrus clementina]
ZB20647	Molecular Function: DNA binding (GO:0003677);; Cellular Component: intracellular (GO:0005622);;	--	Nuclear transcription factor Y subunit B-3 OS=Arabidopsis thaliana (Mouse-ear cress) PE=2 SV=1	hypothetical protein CICLE_v10009623mg [Citrus clementina]
ZB23693	Cellular Component: chromosome, centromeric region (GO:0000775);; Biological Process: mitotic cell cycle (GO:0007067);;	--	--	hypothetical protein CICLE_v10015244mg [Citrus clementina]
ZB38169	--	--	--	PREDICTED: protein GrpE isoform X3 [Citrus sinensis]
ZB43825	--	--	--	uncharacterized methyltransferase C3H7.11-like [Herrania umbratica]
ZB26781	--	--	--	hypothetical protein CICLE_v10025716mg [Citrus clementina]
ZB18276	--	--	--	hypothetical protein CICLE_v10021404mg [Citrus clementina]
ZB48751	--	--	Basic secretory protease {ECO:0000303|PubMed:22773449} (Fragments) OS=Boswellia serrata (Indian frankincense) PE=1 SV=1	hypothetical protein CICLE_v10029208mg [Citrus clementina]
ZB49218	--	--	Probable LRR receptor-like serine/threonine-protein kinase At3g47570 (Precursor) GN=At3g47570 OS=Arabidopsis thaliana (Mouse-ear cress) PE=2 SV=1	hypothetical protein CICLE_v10017727mg [Citrus clementina]
ZBnew23872	--	--	--	hypothetical protein CISIN_1g034692mg [Citrus sinensis]
ZB03121	--	--	--	hypothetical protein CISIN_1g009626mg [Citrus sinensis]
ZB38524	Biological Process: flower development (GO:0009908);;	--	Putative DNA-binding protein ESCAROLA GN=ESC OS=Arabidopsis thaliana (Mouse-ear cress) PE=2 SV=1	hypothetical protein CICLE_v10001729mg [Citrus clementina]
ZB58617	--	--	--	hypothetical protein CICLE_v10022773mg [Citrus clementina]
ZB10047	--	--	--	hypothetical protein CISIN_1g011616mg [Citrus sinensis]
ZB03583	Molecular Function: uracil DNA N-glycosylase activity (GO:0004844);; Cellular Component: nucleus (GO:0005634);; Cellular Component: mitochondrion (GO:0005739);; Biological Process: DNA-dependent DNA replication (GO:0006261);; Biological Process: base-excision repair (GO:0006284);;	Base excision repair (ko03410)	--	PREDICTED: uracil-DNA glycosylase, mitochondrial [Citrus sinensis]
ZB13955	Cellular Component: nucleus (GO:0005634);; Biological Process: response to stress (GO:0006950);; Cellular Component: chloroplast stroma (GO:0009570);;	--	Chaperone protein dnaJ 8, chloroplastic (Precursor) GN=F23A5.28 OS=Arabidopsis thaliana (Mouse-ear cress) PE=2 SV=1	PREDICTED: chaperone protein dnaJ 8, chloroplastic [Ricinus communis]
ZBnew21118	Cellular Component: integral component of membrane (GO:0016021);;	--	--	Vacuolar ATP synthase catalytic subunit-related / V-ATPase-related / vacuolar proton pump-related [Theobroma cacao]
ZB22658	--	mRNA surveillance pathway (ko03015)	--	PREDICTED: uncharacterized protein LOC102622087 isoform X1 [Citrus sinensis]
ZB11442	Biological Process: fatty acid biosynthetic process (GO:0006633);; Cellular Component: membrane (GO:0016020);; Molecular Function: transferase activity, transferring acyl groups other than amino-acyl groups (GO:0016747);;	Fatty acid elongation (ko00062)	3-ketoacyl-CoA synthase 11 GN=KCS11 OS=Arabidopsis thaliana (Mouse-ear cress) PE=2 SV=1	hypothetical protein CICLE_v10004792mg [Citrus clementina]
ZB05596	Molecular Function: protein kinase activity (GO:0004672);; Molecular Function: ATP binding (GO:0005524);; Biological Process: protein phosphorylation (GO:0006468);;	--	Mitogen-activated protein kinase kinase kinase YODA GN=YDA OS=Arabidopsis thaliana (Mouse-ear cress) PE=1 SV=1	hypothetical protein CICLE_v10018781mg [Citrus clementina]
ZB06390	--	--	--	hypothetical protein CISIN_1g046580mg [Citrus sinensis]
ZB42967	Biological Process: cytokinesis by cell plate formation (GO:0000911);; Molecular Function: transcription factor activity, sequence-specific DNA binding (GO:0003700);; Molecular Function: ATP binding (GO:0005524);; Cellular Component: nucleus (GO:0005634);; Cellular Component: minus-end kinesin complex (GO:0005872);; Cellular Component: spindle microtubule (GO:0005876);; Biological Process: regula…	--	Kinesin-1 GN=F7J7.210 OS=Arabidopsis thaliana (Mouse-ear cress) PE=2 SV=1	hypothetical protein CICLE_v10014313mg [Citrus clementina]
ZB02653	Molecular Function: protein serine/threonine kinase activity (GO:0004674);; Molecular Function: protein tyrosine kinase activity (GO:0004713);; Molecular Function: ATP binding (GO:0005524);; Biological Process: protein phosphorylation (GO:0006468);; Biological Process: transmembrane receptor protein tyrosine kinase signaling pathway (GO:0007169);; Cellular Component: integral component of membran…	--	Probable inactive receptor kinase At5g10020 (Precursor) GN=At5g10020 OS=Arabidopsis thaliana (Mouse-ear cress) PE=1 SV=2	PREDICTED: probable inactive receptor kinase At5g10020 [Citrus sinensis]
ZB53727	--	Ribosome biogenesis in eukaryotes (ko03008)	Probable nucleolar protein 5-2 GN=T12H1.2 OS=Arabidopsis thaliana (Mouse-ear cress) PE=2 SV=1	hypothetical protein CICLE_v10019526mg [Citrus clementina]
ZBnew41154	Cellular Component: ribosome (GO:0005840);; Biological Process: ribosome biogenesis (GO:0042254);;	Ribosome (ko03010)	50S ribosomal protein L10, chloroplastic OS=Arabidopsis thaliana OX=3702 GN=RPL10 PE=2 SV=1	50S ribosomal protein L10, chloroplastic [Citrus clementina]
ZB06393	--	--	Growth-regulating factor 4 OS=Oryza sativa subsp. japonica (Rice) PE=2 SV=1	hypothetical protein CICLE_v10001613mg [Citrus clementina]
ZB60961	--	--	--	PREDICTED: classical arabinogalactan protein 9 [Citrus sinensis]
ZB15914	Biological Process: RNA methylation (GO:0001510);; Molecular Function: structural constituent of ribosome (GO:0003735);; Cellular Component: cell wall (GO:0005618);; Biological Process: translation (GO:0006412);; Biological Process: regulation of flower development (GO:0009909);; Cellular Component: membrane (GO:0016020);; Cellular Component: cytosolic small ribosomal subunit (GO:0022627);; Biolo…	Ribosome (ko03010)	40S ribosomal protein S11 GN=RPS11 OS=Euphorbia esula (Leafy spurge) PE=2 SV=1	PREDICTED: 40S ribosomal protein S11-like [Gossypium arboreum]
ZB42130	Molecular Function: GTP binding (GO:0005525);; Biological Process: small GTPase mediated signal transduction (GO:0007264);; Biological Process: protein transport (GO:0015031);;	Endocytosis (ko04144)	Ras-related protein RABA1f GN=RABA1F OS=Arabidopsis thaliana (Mouse-ear cress) PE=2 SV=1	PREDICTED: ras-related protein RABA1f-like [Citrus sinensis]
ZB08003	--	--	--	hypothetical protein CISIN_1g000705mg [Citrus sinensis]
ZB10732	Molecular Function: transporter activity (GO:0005215);; Cellular Component: mitochondrion (GO:0005739);; Cellular Component: vacuole (GO:0005773);; Biological Process: water transport (GO:0006833);; Biological Process: response to water deprivation (GO:0009414);; Biological Process: response to salt stress (GO:0009651);; Cellular Component: chloroplast envelope (GO:0009941);; Cellular Component: …	--	Probable aquaporin PIP1-2 OS=Oryza sativa subsp. japonica (Rice) PE=2 SV=3	hypothetical protein CICLE_v10021502mg [Citrus clementina]
ZB00138	--	--	--	PREDICTED: uncharacterized protein LOC102610165 [Citrus sinensis]
ZB12706	--	Protein processing in endoplasmic reticulum (ko04141)	23.5 kDa heat shock protein, mitochondrial (Precursor) GN=HSP23.5 OS=Arabidopsis thaliana (Mouse-ear cress) PE=2 SV=1	hypothetical protein CISIN_1g028463mg [Citrus sinensis]
ZB30865	--	--	Mitotic checkpoint serine/threonine-protein kinase BUB1 GN=BUB1 OS=Arabidopsis thaliana (Mouse-ear cress) PE=1 SV=1	PREDICTED: mitotic checkpoint serine/threonine-protein kinase BUB1 [Citrus sinensis]
ZB10185	Molecular Function: structural constituent of ribosome (GO:0003735);; Cellular Component: nucleolus (GO:0005730);; Cellular Component: plasma membrane (GO:0005886);; Biological Process: translation (GO:0006412);; Cellular Component: chloroplast (GO:0009507);; Cellular Component: cytosolic ribosome (GO:0022626);;	Ribosome (ko03010)	40S ribosomal protein S14 OS=Zea mays (Maize) PE=3 SV=1	hypothetical protein CICLE_v10013022mg [Citrus clementina]
ZB28710	Cellular Component: mitochondrial inner membrane (GO:0005743);; Biological Process: protein transport (GO:0015031);; Molecular Function: metal ion binding (GO:0046872);;	--	Mitochondrial import inner membrane translocase subunit TIM8 GN=TIM8 OS=Arabidopsis thaliana (Mouse-ear cress) PE=1 SV=1	PREDICTED: mitochondrial import inner membrane translocase subunit TIM8 [Citrus sinensis]
ZB38873	--	--	--	hypothetical protein CICLE_v10008977mg [Citrus clementina]
ZB27223	--	--	FHA domain-containing protein At4g14490 GN=At4g14490 OS=Arabidopsis thaliana (Mouse-ear cress) PE=1 SV=1	hypothetical protein CISIN_1g037445mg, partial [Citrus sinensis]
ZB14788	Cellular Component: cytoplasm (GO:0005737);; Biological Process: L-phenylalanine catabolic process (GO:0006559);; Biological Process: cinnamic acid biosynthetic process (GO:0009800);; Molecular Function: phenylalanine ammonia-lyase activity (GO:0045548);;	Phenylalanine metabolism (ko00360);; Phenylpropanoid biosynthesis (ko00940)	Phenylalanine ammonia-lyase 1 GN=PAL1 OS=Prunus avium (Cherry) PE=2 SV=1	hypothetical protein CICLE_v10027912mg [Citrus clementina]
ZB45839	--	Riboflavin metabolism (ko00740)	Inactive 5-amino-6-(5-phosphoribosylamino)uracil reductase (Precursor) GN=PYRD OS=Arabidopsis thaliana (Mouse-ear cress) PE=1 SV=1	PREDICTED: riboflavin biosynthesis protein PYRD, chloroplastic-like [Citrus sinensis]
ZB05446	--	--	Kinesin KP1 GN=KP1 OS=Arabidopsis thaliana (Mouse-ear cress) PE=1 SV=2	PREDICTED: kinesin-4 isoform X1 [Citrus sinensis]
ZB16811	--	--	Ankyrin repeat-containing protein At2g01680 GN=At2g01680 OS=Arabidopsis thaliana (Mouse-ear cress) PE=2 SV=1	PREDICTED: uncharacterized protein LOC102611260 [Citrus sinensis]
ZB11481	Cellular Component: lytic vacuole within protein storage vacuole (GO:0000327);; Molecular Function: protein disulfide isomerase activity (GO:0003756);; Molecular Function: dolichyl-diphosphooligosaccharide-protein glycotransferase activity (GO:0004579);; Cellular Component: endoplasmic reticulum lumen (GO:0005788);; Cellular Component: plasma membrane (GO:0005886);; Biological Process: protein fo…	Protein processing in endoplasmic reticulum (ko04141)	Protein disulfide-isomerase (Precursor) OS=Ricinus communis (Castor bean) PE=2 SV=1	PREDICTED: protein disulfide-isomerase [Citrus sinensis]
ZB22039	Molecular Function: GTPase activity (GO:0003924);; Molecular Function: structural constituent of cytoskeleton (GO:0005200);; Molecular Function: GTP binding (GO:0005525);; Cellular Component: cytoplasm (GO:0005737);; Cellular Component: microtubule (GO:0005874);; Biological Process: obsolete GTP catabolic process (GO:0006184);; Biological Process: microtubule-based process (GO:0007017);; Biologic…	Phagosome (ko04145)	Tubulin alpha chain GN=TUBA OS=Prunus dulcis (Almond) PE=2 SV=1	PREDICTED: tubulin alpha chain [Elaeis guineensis]
ZB06753	Molecular Function: GTPase activity (GO:0003924);; Molecular Function: GTP binding (GO:0005525);; Biological Process: obsolete GTP catabolic process (GO:0006184);; Biological Process: intracellular protein transport (GO:0006886);; Biological Process: nucleocytoplasmic transport (GO:0006913);; Biological Process: small GTPase mediated signal transduction (GO:0007264);;	Ribosome biogenesis in eukaryotes (ko03008);; RNA transport (ko03013)	GTP-binding nuclear protein Ran-3 GN=RAN3 OS=Arabidopsis thaliana (Mouse-ear cress) PE=1 SV=2	hypothetical protein EUTSA_v10014614mg [Eutrema salsugineum]
ZB12996	Biological Process: microtubule cytoskeleton organization (GO:0000226);; Biological Process: cytokinesis by cell plate formation (GO:0000911);; Biological Process: histone phosphorylation (GO:0016572);; Biological Process: regulation of cell proliferation (GO:0042127);;	--	--	PREDICTED: uncharacterized protein LOC102615610 isoform X2 [Citrus sinensis]
ZB50012	Molecular Function: hydrolase activity (GO:0016787);;	mRNA surveillance pathway (ko03015)	Cleavage and polyadenylation specificity factor subunit 3-I GN=CPSF73-I OS=Arabidopsis thaliana (Mouse-ear cress) PE=1 SV=1	hypothetical protein CICLE_v10000468mg [Citrus clementina]
ZB08455	Molecular Function: transferase activity (GO:0016740);;	--	Cellulose synthase-like protein B4 GN=CSLB4 OS=Arabidopsis thaliana (Mouse-ear cress) PE=3 SV=1	Cellulose synthase-like B3, putative isoform 3 [Theobroma cacao]
ZB15590	Molecular Function: enzyme inhibitor activity (GO:0004857);; Cellular Component: plant-type cell wall (GO:0009505);; Cellular Component: chloroplast (GO:0009507);; Biological Process: regulation of meristem growth (GO:0010075);; Molecular Function: pectinesterase activity (GO:0030599);; Biological Process: cell wall modification (GO:0042545);; Biological Process: negative regulation of catalytic …	--	Pectinesterase 51 (Precursor) GN=F17I14.50 OS=Arabidopsis thaliana (Mouse-ear cress) PE=2 SV=1	hypothetical protein CICLE_v10025271mg [Citrus clementina]
ZB25265	Molecular Function: transcription factor activity, sequence-specific DNA binding (GO:0003700);; Cellular Component: nucleus (GO:0005634);; Biological Process: regulation of transcription, DNA-templated (GO:0006355);; Biological Process: epidermal cell differentiation (GO:0009913);; Molecular Function: sequence-specific DNA binding (GO:0043565);; Biological Process: cotyledon development (GO:00488…	--	Homeobox-leucine zipper protein MERISTEM L1 GN=ATML1 OS=Arabidopsis thaliana (Mouse-ear cress) PE=2 SV=1	hypothetical protein CICLE_v10014424mg [Citrus clementina]
ZBnew13236	Molecular Function: RNA binding (GO:0003723);; Biological Process: rRNA processing (GO:0006364);; Biological Process: tRNA processing (GO:0008033);; Molecular Function: methyltransferase activity (GO:0008168);; Biological Process: methylation (GO:0032259);;	Ribosome biogenesis in eukaryotes (ko03008)	Probable mediator of RNA polymerase II transcription subunit 36b OS=Arabidopsis thaliana OX=3702 GN=MED36B PE=1 SV=1	hypothetical protein GOBAR_DD30188 [Gossypium barbadense]
ZB34309	--	--	--	hypothetical protein CISIN_1g000209mg [Citrus sinensis]
ZB50781	Biological Process: defense response (GO:0006952);; Biological Process: response to biotic stimulus (GO:0009607);;	--	MLP-like protein 423 OS=Arabidopsis thaliana (Mouse-ear cress) PE=2 SV=1	hypothetical protein CICLE_v10032973mg [Citrus clementina]
ZB09441	Molecular Function: GTPase activity (GO:0003924);; Molecular Function: GTP binding (GO:0005525);; Cellular Component: intracellular (GO:0005622);; Biological Process: obsolete GTP catabolic process (GO:0006184);; Biological Process: tRNA modification (GO:0006400);; Biological Process: endocytosis (GO:0006897);; Biological Process: small GTPase mediated signal transduction (GO:0007264);;	--	Probable tRNA modification GTPase MnmE {ECO:0000255|HAMAP-Rule:MF_00379} OS=Cyanidioschyzon merolae (Red alga) PE=3 SV=1	PREDICTED: tRNA modification GTPase MnmE isoform X3 [Citrus sinensis]
ZB50267	--	--	Nudix hydrolase 1 GN=F14K14.13 OS=Arabidopsis thaliana (Mouse-ear cress) PE=1 SV=1	hypothetical protein CICLE_v10033020mg [Citrus clementina]
ZB17312	Molecular Function: GTP binding (GO:0005525);; Cellular Component: cytosol (GO:0005829);; Biological Process: small GTPase mediated signal transduction (GO:0007264);; Biological Process: protein transport (GO:0015031);; Biological Process: vesicle-mediated transport (GO:0016192);;	Endocytosis (ko04144)	Ras-related protein RABA1f GN=RABA1F OS=Arabidopsis thaliana (Mouse-ear cress) PE=2 SV=1	PREDICTED: ras-related protein RABA1f-like [Citrus sinensis]
ZB34878	Cellular Component: chloroplast (GO:0009507);; Biological Process: chloroplast organization (GO:0009658);;	--	Protein DJ-1 homolog C (Precursor) GN=DJ1C OS=Arabidopsis thaliana (Mouse-ear cress) PE=2 SV=1	hypothetical protein CISIN_1g012037mg [Citrus sinensis]
ZB24956	Biological Process: lipid metabolic process (GO:0006629);; Molecular Function: oxidoreductase activity, acting on paired donors, with oxidation of a pair of donors resulting in the reduction of molecular oxygen to two molecules of water (GO:0016717);; Biological Process: oxidation-reduction process (GO:0055114);;	Biosynthesis of unsaturated fatty acids (ko01040);; Fatty acid metabolism (ko01212)	Omega-6 fatty acid desaturase, endoplasmic reticulum isozyme 2 GN=FAD2-2 OS=Glycine max (Soybean) PE=2 SV=1	hypothetical protein CICLE_v10015614mg [Citrus clementina]
ZB12381	Cellular Component: mitochondrion (GO:0005739);;	--	Uncharacterized protein At2g39795, mitochondrial (Precursor) GN=At2g39795 OS=Arabidopsis thaliana (Mouse-ear cress) PE=2 SV=1	PREDICTED: uncharacterized protein At2g39795, mitochondrial-like [Citrus sinensis]
ZB25805	--	--	Acidic protein (Precursor; Fragment) GN=THI2.2 OS=Viscum album (European mistletoe) PE=1 SV=2	hypothetical protein CARUB_v10018222mg [Capsella rubella]
ZB43356	--	--	--	hypothetical protein CICLE_v10016999mg [Citrus clementina]
ZB52146	--	--	--	PREDICTED: uncharacterized protein LOC102617161 isoform X1 [Citrus sinensis]
ZB38397	--	--	--	hypothetical protein CICLE_v10014736mg [Citrus clementina]
ZB25737	Molecular Function: structural constituent of ribosome (GO:0003735);; Cellular Component: ribosome (GO:0005840);; Biological Process: translation (GO:0006412);;	Ribosome (ko03010)	60S ribosomal protein L11 GN=RPL11 OS=Medicago sativa (Alfalfa) PE=2 SV=1	hypothetical protein CICLE_v10016875mg [Citrus clementina]
ZB17439	--	RNA degradation (ko03018);; Spliceosome (ko03040)	Sm-like protein LSM8 {ECO:0000305} OS=Arabidopsis thaliana (Mouse-ear cress) PE=1 SV=1	hypothetical protein CICLE_v10023032mg [Citrus clementina]
ZB39694	Molecular Function: Hsp90 protein binding (GO:0051879);;	--	Protein SGT1 homolog GN=OsJ_02663 OS=Oryza sativa subsp. japonica (Rice) PE=1 SV=1	hypothetical protein CICLE_v10020743mg [Citrus clementina]
ZB18778	--	--	Ubiquitin-like-specific protease ESD4 GN=ESD4 OS=Arabidopsis thaliana (Mouse-ear cress) PE=1 SV=1	PREDICTED: ubiquitin-like-specific protease ESD4 isoform X1 [Citrus sinensis]
ZB42208	Cellular Component: nucleolus (GO:0005730);; Cellular Component: plasma membrane (GO:0005886);; Cellular Component: chloroplast (GO:0009507);; Biological Process: auxin-activated signaling pathway (GO:0009734);; Cellular Component: cytosolic large ribosomal subunit (GO:0022625);; Biological Process: gynoecium development (GO:0048467);;	Ribosome (ko03010)	60S ribosomal protein L24 GN=RPL24 OS=Prunus avium (Cherry) PE=2 SV=1	hypothetical protein CICLE_v10022601mg [Citrus clementina]
ZB00259	Molecular Function: zinc ion binding (GO:0008270);;	--	PHD finger protein At1g33420 GN=At1g33420 OS=Arabidopsis thaliana (Mouse-ear cress) PE=1 SV=1	hypothetical protein CICLE_v10025026mg [Citrus clementina]
ZB58314	Biological Process: protein peptidyl-prolyl isomerization (GO:0000413);; Molecular Function: peptidyl-prolyl cis-trans isomerase activity (GO:0003755);; Biological Process: protein folding (GO:0006457);;	--	Peptidyl-prolyl cis-trans isomerase CYP23 (Precursor) GN=T2P11.13 OS=Arabidopsis thaliana (Mouse-ear cress) PE=2 SV=1	PREDICTED: peptidyl-prolyl cis-trans isomerase CYP23-like [Citrus sinensis]
ZB05080	Cellular Component: cytoplasm (GO:0005737);;	--	--	hypothetical protein CICLE_v10026398mg [Citrus clementina]
ZB16788	--	--	Sugar transporter ERD6-like 6 GN=At1g75220 OS=Arabidopsis thaliana (Mouse-ear cress) PE=1 SV=1	hypothetical protein CISIN_1g011470mg [Citrus sinensis]
ZB28569	Biological Process: primary metabolic process (GO:0044238);; Biological Process: cellular macromolecule metabolic process (GO:0044260);;	--	Protein BREAST CANCER SUSCEPTIBILITY 1 homolog GN=BRCA1 OS=Arabidopsis thaliana (Mouse-ear cress) PE=2 SV=1	PREDICTED: protein BREAST CANCER SUSCEPTIBILITY 1 homolog [Citrus sinensis]
ZB49778	Molecular Function: structural constituent of ribosome (GO:0003735);; Cellular Component: ribosome (GO:0005840);; Biological Process: translation (GO:0006412);; Cellular Component: chloroplast (GO:0009507);;	Ribosome (ko03010)	50S ribosomal protein L28, chloroplastic (Precursor) GN=RPL28 OS=Nicotiana tabacum (Common tobacco) PE=1 SV=1	hypothetical protein CICLE_v10006136mg [Citrus clementina]
ZB11935	Molecular Function: protein serine/threonine kinase activity (GO:0004674);; Molecular Function: ATP binding (GO:0005524);; Biological Process: protein phosphorylation (GO:0006468);; Cellular Component: integral component of membrane (GO:0016021);;	--	Probable LRR receptor-like serine/threonine-protein kinase At5g45780 (Precursor) GN=At5g45780 OS=Arabidopsis thaliana (Mouse-ear cress) PE=2 SV=1	hypothetical protein CICLE_v10014603mg [Citrus clementina]
ZBnew10312	Molecular Function: nucleotide binding (GO:0000166);; Cellular Component: integral component of plasma membrane (GO:0005887);; Biological Process: copper ion transmembrane transport (GO:0035434);; Cellular Component: intracellular membrane-bounded organelle (GO:0043231);; Molecular Function: copper-transporting ATPase activity (GO:0043682);; Molecular Function: metal ion binding (GO:0046872);;	--	Copper-transporting ATPase PAA2, chloroplastic OS=Arabidopsis thaliana OX=3702 GN=PAA2 PE=1 SV=1	copper-transporting ATPase PAA2, chloroplastic isoform X1 [Citrus clementina]
ZB07614	Molecular Function: structural constituent of ribosome (GO:0003735);; Cellular Component: ribosome (GO:0005840);; Biological Process: translation (GO:0006412);; Molecular Function: rRNA binding (GO:0019843);;	Ribosome (ko03010)	60S ribosomal protein L9 GN=RPL9 OS=Pisum sativum (Garden pea) PE=2 SV=1	hypothetical protein CICLE_v10022372mg [Citrus clementina]
ZB19966	Cellular Component: extracellular region (GO:0005576);; Biological Process: syncytium formation (GO:0006949);; Biological Process: sexual reproduction (GO:0019953);;	--	Expansin-B3 (Precursor) GN=EXPB3 OS=Arabidopsis thaliana (Mouse-ear cress) PE=2 SV=2	hypothetical protein CICLE_v10016270mg [Citrus clementina]
ZB50212	--	--	Zinc finger CCCH domain-containing protein 20 GN=At2g19810 OS=Arabidopsis thaliana (Mouse-ear cress) PE=2 SV=1	zinc finger CCCH domain-containing protein 20-like [Hevea brasiliensis]
ZB00179	--	--	--	hypothetical protein CISIN_1g025742mg [Citrus sinensis]
ZB47585	--	RNA degradation (ko03018)	Chaperonin CPN60-2, mitochondrial (Precursor) GN=CPN60-2 OS=Cucurbita maxima (Pumpkin) PE=1 SV=1	PREDICTED: chaperonin CPN60-1, mitochondrial-like isoform X1 [Citrus sinensis]
ZB45732	Cellular Component: intracellular (GO:0005622);;	Pentose and glucuronate interconversions (ko00040);; Galactose metabolism (ko00052);; Starch and sucrose metabolism (ko00500);; Amino sugar and nucleotide sugar metabolism (ko00520)	Ribosomal protein S2, mitochondrial GN=RPS2 OS=Arabidopsis thaliana (Mouse-ear cress) PE=2 SV=1	hypothetical protein CICLE_v10023278mg [Citrus clementina]
ZB27860	Molecular Function: structural constituent of ribosome (GO:0003735);; Cellular Component: plasma membrane (GO:0005886);; Biological Process: translation (GO:0006412);; Cellular Component: cytosolic large ribosomal subunit (GO:0022625);;	Ribosome (ko03010)	60S ribosomal protein L18a GN=RPL18A OS=Castanea sativa (Sweet chestnut) PE=2 SV=1	60S ribosomal protein L18a-1 [Populus trichocarpa]
ZB19783	Molecular Function: ATP binding (GO:0005524);; Biological Process: cation transport (GO:0006812);; Cellular Component: integral component of membrane (GO:0016021);; Molecular Function: cation-transporting ATPase activity (GO:0019829);; Molecular Function: metal ion binding (GO:0046872);;	--	Copper-transporting ATPase PAA1, chloroplastic (Precursor) OS=Arabidopsis thaliana (Mouse-ear cress) PE=2 SV=1	hypothetical protein CISIN_1g0023102mg, partial [Citrus sinensis]
ZB40401	Biological Process: maturation of SSU-rRNA from tricistronic rRNA transcript (SSU-rRNA, 5.8S rRNA, LSU-rRNA) (GO:0000462);; Molecular Function: structural constituent of ribosome (GO:0003735);; Biological Process: translational elongation (GO:0006414);; Cellular Component: cytosolic small ribosomal subunit (GO:0022627);;	Ribosome (ko03010)	40S ribosomal protein S8 OS=Oryza sativa subsp. japonica (Rice) PE=2 SV=2	PREDICTED: 40S ribosomal protein S8-like [Gossypium raimondii]
ZB10244	--	--	--	hypothetical protein CISIN_1g012540mg [Citrus sinensis]
ZB40728	Molecular Function: calcium ion binding (GO:0005509);; Cellular Component: plastid (GO:0009536);;	--	--	hypothetical protein CICLE_v10032932mg [Citrus clementina]
ZB31710	Molecular Function: GTPase activity (GO:0003924);; Molecular Function: structural constituent of cytoskeleton (GO:0005200);; Molecular Function: GTP binding (GO:0005525);; Cellular Component: cytoplasm (GO:0005737);; Cellular Component: microtubule (GO:0005874);; Biological Process: obsolete GTP catabolic process (GO:0006184);; Biological Process: microtubule-based process (GO:0007017);; Biologic…	Phagosome (ko04145)	Tubulin beta-6 chain OS=Gossypium hirsutum (Upland cotton) PE=2 SV=1	PREDICTED: tubulin beta chain-like [Ziziphus jujuba]
ZB36000	Molecular Function: GTPase activity (GO:0003924);; Molecular Function: structural constituent of cytoskeleton (GO:0005200);; Molecular Function: protein binding (GO:0005515);; Molecular Function: GTP binding (GO:0005525);; Cellular Component: Golgi apparatus (GO:0005794);; Cellular Component: microtubule (GO:0005874);; Biological Process: gluconeogenesis (GO:0006094);; Biological Process: obsolet…	Phagosome (ko04145)	Tubulin beta-8 chain GN=MRO11.10 OS=Arabidopsis thaliana (Mouse-ear cress) PE=2 SV=2	hypothetical protein CICLE_v10004755mg [Citrus clementina]
ZB35876	Molecular Function: nucleotide binding (GO:0000166);; Molecular Function: nucleic acid binding (GO:0003676);; Cellular Component: intracellular ribonucleoprotein complex (GO:0030529);;	RNA transport (ko03013);; mRNA surveillance pathway (ko03015);; RNA degradation (ko03018)	30S ribosomal protein 2, chloroplastic (Precursor) GN=PSRP2 OS=Spinacia oleracea (Spinach) PE=1 SV=1	hypothetical protein CICLE_v10032498mg [Citrus clementina]
ZB13646	Molecular Function: ATP binding (GO:0005524);; Biological Process: protein folding (GO:0006457);; Biological Process: response to stress (GO:0006950);; Molecular Function: unfolded protein binding (GO:0051082);;	Protein processing in endoplasmic reticulum (ko04141);; Plant-pathogen interaction (ko04626)	Endoplasmin homolog (Precursor) OS=Hordeum vulgare (Barley) PE=2 SV=1	hypothetical protein CICLE_v10014316mg [Citrus clementina]
ZB41983	Molecular Function: structural constituent of ribosome (GO:0003735);; Cellular Component: ribosome (GO:0005840);; Biological Process: translation (GO:0006412);;	Ribosome (ko03010)	60S ribosomal protein L3 GN=RPL3 OS=Oryza sativa subsp. japonica (Rice) PE=2 SV=2	hypothetical protein CICLE_v10001454mg [Citrus clementina]
ZB39813	--	--	protein SLOW GREEN 1, chloroplastic {ECO:0000303|PubMed:24420572} (Precursor) OS=Arabidopsis thaliana (Mouse-ear cress) PE=1 SV=1	hypothetical protein CICLE_v10005482mg [Citrus clementina]
ZB09390	Molecular Function: structural constituent of ribosome (GO:0003735);; Cellular Component: ribosome (GO:0005840);; Biological Process: translation (GO:0006412);;	Ribosome (ko03010)	60S ribosomal protein L3 GN=RPL3 OS=Oryza sativa subsp. japonica (Rice) PE=2 SV=2	hypothetical protein CICLE_v10001454mg [Citrus clementina]
ZB42375	--	--	--	PREDICTED: uncharacterized protein LOC102617951 isoform X1 [Citrus sinensis]
ZBnew16710	Molecular Function: structural constituent of ribosome (GO:0003735);; Biological Process: translation (GO:0006412);; Cellular Component: cytosolic small ribosomal subunit (GO:0022627);;	Ribosome (ko03010)	40S ribosomal protein S3a OS=Cicer arietinum OX=3827 PE=2 SV=1	40S ribosomal protein S3a [Citrus clementina]
ZB35527	--	--	Ubiquitin carboxyl-terminal hydrolase 20 GN=UBP20 OS=Arabidopsis thaliana (Mouse-ear cress) PE=2 SV=1	hypothetical protein CISIN_1g005687mg [Citrus sinensis]
ZB28137	--	--	--	hypothetical protein CICLE_v10001875mg [Citrus clementina]
ZBnew39116	--	--	--	hypothetical protein BC332_21065 [Capsicum chinense]
ZB52867	Molecular Function: oxidoreductase activity, acting on single donors with incorporation of molecular oxygen, incorporation of two atoms of oxygen (GO:0016702);; Molecular Function: oxidoreductase activity, acting on paired donors, with incorporation or reduction of molecular oxygen, 2-oxoglutarate as one donor, and incorporation of one atom each of oxygen into both donors (GO:0016706);; Biologica…	--	Feruloyl CoA ortho-hydroxylase 1 GN=F6&apos;H1 OS=Arabidopsis thaliana (Mouse-ear cress) PE=1 SV=1	hypothetical protein CICLE_v10018343mg [Citrus clementina]
ZB20646	Molecular Function: hydrolase activity (GO:0016787);; Molecular Function: polysaccharide binding (GO:0030247);; Cellular Component: anchored component of membrane (GO:0031225);;	--	PLASMODESMATA CALLOSE-BINDING PROTEIN 5 (Precursor) GN=PDCB5 OS=Arabidopsis thaliana (Mouse-ear cress) PE=1 SV=2	PREDICTED: PLASMODESMATA CALLOSE-BINDING PROTEIN 5 [Citrus sinensis]
ZB52113	--	--	Kinesin-13A GN=KINESIN-13A OS=Arabidopsis thaliana (Mouse-ear cress) PE=1 SV=1	PREDICTED: kinesin-13A [Citrus sinensis]
ZB02950	--	--	--	PREDICTED: uncharacterized protein LOC102627373 [Citrus sinensis]
ZB36734	--	--	--	PREDICTED: uncharacterized protein LOC102624964 isoform X3 [Citrus sinensis]
ZB34326	Cellular Component: ribosome (GO:0005840);; Biological Process: translation (GO:0006412);;	Ribosome (ko03010)	--	hypothetical protein CISIN_1g026232mg [Citrus sinensis]
ZB00468	Cellular Component: nucleosome (GO:0000786);; Molecular Function: DNA binding (GO:0003677);; Cellular Component: cell wall (GO:0005618);; Cellular Component: nucleolus (GO:0005730);; Biological Process: nucleosome assembly (GO:0006334);; Biological Process: DNA mediated transformation (GO:0009294);; Biological Process: response to wounding (GO:0009611);; Biological Process: response to bacterium …	--	Probable histone H2A.1 GN=At1g51060 OS=Arabidopsis thaliana (Mouse-ear cress) PE=1 SV=1	probable histone H2A.1 [Manihot esculenta]
ZB18091	Molecular Function: translation initiation factor activity (GO:0003743);; Biological Process: translational initiation (GO:0006413);; Biological Process: petal development (GO:0048441);; Biological Process: stamen development (GO:0048443);; Biological Process: plant ovule development (GO:0048481);;	--	Protein argonaute 5 GN=AGO5 OS=Arabidopsis thaliana (Mouse-ear cress) PE=1 SV=2	hypothetical protein CICLE_v10027750mg [Citrus clementina]
ZB00619	--	--	Transcription factor TCP15 GN=TCP15 OS=Arabidopsis thaliana (Mouse-ear cress) PE=2 SV=1	hypothetical protein CICLE_v10020275mg [Citrus clementina]
ZB22469	--	--	Mitotic checkpoint protein BUB3.1 GN=BUB3.1 OS=Arabidopsis thaliana (Mouse-ear cress) PE=1 SV=1	hypothetical protein CICLE_v10028761mg [Citrus clementina]
ZB36735	Biological Process: rRNA processing (GO:0006364);; Biological Process: tRNA metabolic process (GO:0006399);; Biological Process: chloroplast organization (GO:0009658);; Biological Process: embryo development ending in seed dormancy (GO:0009793);;	--	--	hypothetical protein CICLE_v10015637mg [Citrus clementina]
ZB57100	--	--	--	hypothetical protein CICLE_v10017351mg [Citrus clementina]
ZB46794	Molecular Function: helicase activity (GO:0004386);; Molecular Function: organic cyclic compound binding (GO:0097159);; Molecular Function: heterocyclic compound binding (GO:1901363);;	--	DEAD-box ATP-dependent RNA helicase 31 GN=RH31 OS=Arabidopsis thaliana (Mouse-ear cress) PE=2 SV=2	hypothetical protein CICLE_v10018995mg [Citrus clementina]
ZB58052	--	--	Protein trichome birefringence-like 39 GN=TBL39 OS=Arabidopsis thaliana (Mouse-ear cress) PE=2 SV=1	hypothetical protein CICLE_v10015634mg [Citrus clementina]
ZB29429	Cellular Component: nucleus (GO:0005634);; Cellular Component: cytosol (GO:0005829);; Cellular Component: plasma membrane (GO:0005886);; Biological Process: response to heat (GO:0009408);; Biological Process: response to high light intensity (GO:0009644);; Biological Process: response to hydrogen peroxide (GO:0042542);; Biological Process: response to cadmium ion (GO:0046686);;	--	Hsp70-Hsp90 organizing protein 3 GN=HOP3 OS=Arabidopsis thaliana (Mouse-ear cress) PE=2 SV=1	hypothetical protein CICLE_v10019462mg [Citrus clementina]
ZB07587	--	Porphyrin and chlorophyll metabolism (ko00860)	Uroporphyrinogen-III synthase, chloroplastic (Precursor) GN=T9J22.21 OS=Arabidopsis thaliana (Mouse-ear cress) PE=2 SV=2	hypothetical protein CICLE_v10001965mg [Citrus clementina]
ZB16150	Cellular Component: nucleus (GO:0005634);; Biological Process: sulfur compound metabolic process (GO:0006790);; Molecular Function: 3'(2'),5'-bisphosphate nucleotidase activity (GO:0008441);; Biological Process: response to cold (GO:0009409);; Biological Process: response to water deprivation (GO:0009414);; Cellular Component: chloroplast stroma (GO:0009570);; Biological Process: abscisic acid-ac…	Inositol phosphate metabolism (ko00562);; Sulfur metabolism (ko00920);; Phosphatidylinositol signaling system (ko04070)	SAL1 phosphatase GN=MBM17.8 OS=Arabidopsis thaliana (Mouse-ear cress) PE=1 SV=1	PREDICTED: SAL1 phosphatase-like [Citrus sinensis]
ZB59728	Biological Process: RNA methylation (GO:0001510);; Molecular Function: RNA binding (GO:0003723);; Molecular Function: structural constituent of ribosome (GO:0003735);; Molecular Function: protein binding (GO:0005515);; Cellular Component: cell wall (GO:0005618);; Cellular Component: nucleolus (GO:0005730);; Cellular Component: vacuolar membrane (GO:0005774);; Cellular Component: Golgi apparatus (…	Ribosome (ko03010)	40S ribosomal protein S18 GN=RPS18C OS=Arabidopsis thaliana (Mouse-ear cress) PE=1 SV=1	hypothetical protein CICLE_v10006140mg [Citrus clementina]
ZB05534	Cellular Component: nuclear pore (GO:0005643);;	RNA transport (ko03013)	Nuclear pore complex protein NUP54 {ECO:0000303|PubMed:21189294} OS=Arabidopsis thaliana (Mouse-ear cress) PE=1 SV=1	hypothetical protein CICLE_v10031923mg [Citrus clementina]
ZBnew39664	Molecular Function: GTPase activity (GO:0003924);; Molecular Function: structural constituent of cytoskeleton (GO:0005200);; Molecular Function: GTP binding (GO:0005525);; Cellular Component: cytoplasm (GO:0005737);; Cellular Component: microtubule (GO:0005874);; Biological Process: microtubule-based process (GO:0007017);;	Phagosome (ko04145)	Tubulin beta-1 chain OS=Solanum tuberosum OX=4113 GN=TUBB1 PE=2 SV=1	tubulin beta chain [Citrus clementina]
ZB37715	Molecular Function: structural constituent of ribosome (GO:0003735);; Cellular Component: ribosome (GO:0005840);; Biological Process: translation (GO:0006412);;	Ribosome (ko03010)	60S ribosomal protein L3 GN=RPL3 OS=Oryza sativa subsp. japonica (Rice) PE=2 SV=2	hypothetical protein CICLE_v10001454mg [Citrus clementina]
ZB33862	--	Purine metabolism (ko00230);; Pyrimidine metabolism (ko00240);; RNA polymerase (ko03020)	DNA-directed RNA polymerases II, IV and V subunit 3 GN=At2g15430 OS=Arabidopsis thaliana (Mouse-ear cress) PE=1 SV=1	hypothetical protein CICLE_v10008413mg [Citrus clementina]
ZB40715	--	--	Protein MODIFIER OF SNC1 11 GN=MOS11 OS=Arabidopsis thaliana (Mouse-ear cress) PE=1 SV=1	hypothetical protein CICLE_v10012743mg [Citrus clementina]
ZB60800	--	--	Putative transcription factor bHLH107 GN=T8M16.100 OS=Arabidopsis thaliana (Mouse-ear cress) PE=2 SV=1	hypothetical protein CICLE_v10002205mg [Citrus clementina]
ZB13784	Molecular Function: ATP binding (GO:0005524);; Molecular Function: microtubule-severing ATPase activity (GO:0008568);;	--	Cell division control protein 48 homolog D GN=CDC48D OS=Arabidopsis thaliana (Mouse-ear cress) PE=1 SV=1	hypothetical protein CISIN_1g006700mg [Citrus sinensis]
ZB36301	--	--	Pentatricopeptide repeat-containing protein At4g14050, mitochondrial (Precursor) OS=Arabidopsis thaliana (Mouse-ear cress) PE=2 SV=3	PREDICTED: pentatricopeptide repeat-containing protein At4g14050, mitochondrial [Citrus sinensis]
ZB29196	Cellular Component: plant-type vacuole (GO:0000325);; Cellular Component: vacuolar membrane (GO:0005774);; Cellular Component: integral component of membrane (GO:0016021);; Biological Process: transmembrane transport (GO:0055085);;	--	SPX domain-containing membrane protein At4g22990 GN=At4g22990 OS=Arabidopsis thaliana (Mouse-ear cress) PE=2 SV=2	PREDICTED: SPX domain-containing membrane protein At4g22990-like [Citrus sinensis]
ZB61355	Biological Process: karyogamy (GO:0000741);; Cellular Component: nucleolus (GO:0005730);; Biological Process: mRNA export from nucleus (GO:0006406);; Biological Process: protein import into nucleus (GO:0006606);; Biological Process: embryo sac egg cell differentiation (GO:0009560);; Cellular Component: Cul4-RING E3 ubiquitin ligase complex (GO:0080008);;	--	--	PREDICTED: nucleolar protein 10 [Citrus sinensis]
ZB57583	Biological Process: methylation (GO:0032259);; Molecular Function: caffeoyl-CoA O-methyltransferase activity (GO:0042409);;	Phenylalanine metabolism (ko00360);; Phenylpropanoid biosynthesis (ko00940);; Flavonoid biosynthesis (ko00941);; Stilbenoid, diarylheptanoid and gingerol biosynthesis (ko00945)	Caffeoyl-CoA O-methyltransferase OS=Populus tremuloides (Quaking aspen) PE=2 SV=1	PREDICTED: caffeoyl-CoA O-methyltransferase-like [Citrus sinensis]
ZB51598	Molecular Function: transferase activity (GO:0016740);;	DNA replication (ko03030)	--	hypothetical protein CICLE_v10016972mg [Citrus clementina]
ZB13094	--	--	--	PREDICTED: uncharacterized protein LOC102618849 [Citrus sinensis]
ZB04317	--	Flavonoid biosynthesis (ko00941)	Leucoanthocyanidin reductase GN=LAR OS=Desmodium uncinatum (Spanish clover) PE=1 SV=1	PREDICTED: leucoanthocyanidin reductase-like [Citrus sinensis]
ZB55203	Biological Process: cytokinesis by cell plate formation (GO:0000911);; Molecular Function: signal transducer activity (GO:0004871);; Cellular Component: heterotrimeric G-protein complex (GO:0005834);; Biological Process: DNA methylation (GO:0006306);; Biological Process: chromatin silencing (GO:0006342);; Biological Process: signal transduction (GO:0007165);; Biological Process: gamete generation…	Ubiquitin mediated proteolysis (ko04120)	Protein FIZZY-RELATED 3 GN=MAC12.21 OS=Arabidopsis thaliana (Mouse-ear cress) PE=1 SV=1	PREDICTED: protein FIZZY-RELATED 3 [Citrus sinensis]
ZB08724	--	--	--	PREDICTED: protein SAD1/UNC-84 domain protein 1 [Citrus sinensis]
ZB24402	Molecular Function: structural constituent of ribosome (GO:0003735);; Cellular Component: ribosome (GO:0005840);; Biological Process: translation (GO:0006412);;	Ribosome (ko03010)	60S ribosomal protein L27 GN=RPL27 OS=Pisum sativum (Garden pea) PE=2 SV=1	PREDICTED: 60S ribosomal protein L27 [Citrus sinensis]
ZB30556	Molecular Function: nucleotide binding (GO:0000166);; Molecular Function: nucleic acid binding (GO:0003676);;	--	Glycine-rich RNA-binding protein 2, mitochondrial (Precursor) GN=At4g13850 OS=Arabidopsis thaliana (Mouse-ear cress) PE=1 SV=1	PREDICTED: glycine-rich RNA-binding protein 2, mitochondrial [Theobroma cacao]
ZB22307	--	--	Synaptotagmin-1 OS=Arabidopsis thaliana (Mouse-ear cress) PE=1 SV=2	hypothetical protein CICLE_v10030764mg [Citrus clementina]
ZBnew39713	Molecular Function: RNA binding (GO:0003723);; Molecular Function: structural constituent of ribosome (GO:0003735);; Biological Process: translation (GO:0006412);; Cellular Component: cytosolic large ribosomal subunit (GO:0022625);; Biological Process: ribosome biogenesis (GO:0042254);;	Ribosome (ko03010)	60S ribosomal protein L34 OS=Nicotiana tabacum OX=4097 GN=RPL34 PE=2 SV=1	60S ribosomal protein L34-like [Olea europaea var. sylvestris]
ZB22770	Biological Process: metabolic process (GO:0008152);;	--	AP2-like ethylene-responsive transcription factor AIL1 GN=AIL1 OS=Arabidopsis thaliana (Mouse-ear cress) PE=2 SV=1	hypothetical protein CICLE_v10025181mg [Citrus clementina]
ZB44582	Cellular Component: nucleosome (GO:0000786);; Molecular Function: DNA binding (GO:0003677);; Cellular Component: nucleolus (GO:0005730);; Cellular Component: vacuole (GO:0005773);; Biological Process: nucleosome assembly (GO:0006334);; Cellular Component: thylakoid (GO:0009579);; Molecular Function: protein heterodimerization activity (GO:0046982);;	--	Histone H4 OS=Glycine max (Soybean) PE=3 SV=1	Histone H4 [Aegilops tauschii]
ZB38821	--	--	--	PREDICTED: uncharacterized protein LOC102617951 isoform X1 [Citrus sinensis]
ZB39934	--	--	tRNA(adenine(34)) deaminase, chloroplastic (Precursor) GN=TADA OS=Arabidopsis thaliana (Mouse-ear cress) PE=1 SV=1	hypothetical protein CISIN_1g048747mg, partial [Citrus sinensis]
ZB15224	Cellular Component: plasma membrane (GO:0005886);; Cellular Component: integral component of membrane (GO:0016021);;	--	CASP-like protein 2B2 GN=POPTRDRAFT_818956 OS=Populus trichocarpa (Western balsam poplar) PE=3 SV=1	PREDICTED: CASP-like protein 2B2 [Citrus sinensis]
ZB31133	--	--	--	hypothetical protein CICLE_v10004258mg [Citrus clementina]
ZB06274	Molecular Function: D-arabinono-1,4-lactone oxidase activity (GO:0003885);; Molecular Function: UDP-N-acetylmuramate dehydrogenase activity (GO:0008762);; Cellular Component: plastid (GO:0009536);; Biological Process: photorespiration (GO:0009853);; Cellular Component: membrane (GO:0016020);; Molecular Function: galactonolactone dehydrogenase activity (GO:0016633);; Biological Process: L-ascorbic…	Ascorbate and aldarate metabolism (ko00053)	L-galactono-1,4-lactone dehydrogenase, mitochondrial (Precursor) GN=GLDH OS=Arabidopsis thaliana (Mouse-ear cress) PE=1 SV=1	hypothetical protein CISIN_1g017772mg [Citrus sinensis]
ZB39817	Molecular Function: GTPase activity (GO:0003924);; Molecular Function: GTP binding (GO:0005525);; Biological Process: obsolete GTP catabolic process (GO:0006184);; Biological Process: protein import into nucleus (GO:0006606);; Biological Process: protein targeting to mitochondrion (GO:0006626);; Cellular Component: chloroplast outer membrane (GO:0009707);; Molecular Function: P-P-bond-hydrolysis-…	--	Translocase of chloroplast 34, chloroplastic GN=MUG13.14 OS=Arabidopsis thaliana (Mouse-ear cress) PE=1 SV=2	PREDICTED: translocase of chloroplast 34, chloroplastic isoform X1 [Citrus sinensis]
ZB44348	Cellular Component: plasma membrane (GO:0005886);;	--	--	PREDICTED: uncharacterized protein LOC102617237 isoform X1 [Citrus sinensis]
ZB60719	Cellular Component: anchored component of membrane (GO:0031225);;	--	--	hypothetical protein CICLE_v10018377mg [Citrus clementina]
ZB57914	--	--	--	hypothetical protein CICLE_v10026611mg [Citrus clementina]
ZB52127	--	--	--	PREDICTED: protein CLT1, chloroplastic [Citrus sinensis]
ZB49211	--	--	--	PREDICTED: uncharacterized protein LOC102630105 isoform X1 [Citrus sinensis]
ZB28705	--	--	--	hypothetical protein CICLE_v10001787mg [Citrus clementina]
ZB52360	--	--	--	hypothetical protein CICLE_v10031604mg [Citrus clementina]
ZB35519	--	--	--	hypothetical protein CICLE_v10008287mg [Citrus clementina]
ZB31509	--	--	--	hypothetical protein CICLE_v10011448mg [Citrus clementina]
ZB19212	Biological Process: transport (GO:0006810);; Cellular Component: integral component of membrane (GO:0016021);;	--	Mitochondrial carnitine/acylcarnitine carrier-like protein GN=BOU OS=Arabidopsis thaliana (Mouse-ear cress) PE=2 SV=1	hypothetical protein CICLE_v10012332mg [Citrus clementina]
ZB02590	Molecular Function: beta-galactosidase activity (GO:0004565);; Biological Process: carbohydrate metabolic process (GO:0005975);; Molecular Function: carbohydrate binding (GO:0030246);;	--	Beta-galactosidase 10 (Precursor) GN=BGAL10 OS=Arabidopsis thaliana (Mouse-ear cress) PE=2 SV=1	hypothetical protein CISIN_1g004525mg [Citrus sinensis]
ZB58580	--	--	GRF1-interacting factor 1 GN=F4I4.20 OS=Arabidopsis thaliana (Mouse-ear cress) PE=1 SV=1	SSXT domain-containing protein [Cephalotus follicularis]
ZB30340	Biological Process: rRNA processing (GO:0006364);; Biological Process: tRNA metabolic process (GO:0006399);; Molecular Function: fructokinase activity (GO:0008865);; Biological Process: pyrimidine ribonucleotide biosynthetic process (GO:0009220);; Biological Process: chloroplast organization (GO:0009658);; Biological Process: etioplast organization (GO:0009662);; Biological Process: phosphorylati…	--	Fructokinase-like 2, chloroplastic {ECO:0000312|EMBL:AEE34893.1} (Precursor) OS=Arabidopsis thaliana (Mouse-ear cress) PE=1 SV=2	hypothetical protein CICLE_v10031077mg [Citrus clementina]
ZB33731	--	--	Protein REVEILLE 1 GN=RVE1 OS=Arabidopsis thaliana (Mouse-ear cress) PE=2 SV=1	hypothetical protein CICLE_v10011554mg [Citrus clementina]
ZB13974	Molecular Function: protein binding (GO:0005515);; Cellular Component: mitochondrion (GO:0005739);; Cellular Component: chloroplast (GO:0009507);; Cellular Component: intracellular organelle part (GO:0044446);;	--	--	hypothetical protein CISIN_1g019043mg [Citrus sinensis]
ZB10778	Molecular Function: ATP binding (GO:0005524);; Cellular Component: mitochondrion (GO:0005739);; Biological Process: protein folding (GO:0006457);; Biological Process: response to stress (GO:0006950);; Molecular Function: 2-alkenal reductase [NAD(P)] activity (GO:0032440);; Molecular Function: unfolded protein binding (GO:0051082);; Biological Process: oxidation-reduction process (GO:0055114);;	--	Heat shock 70 kDa protein, mitochondrial (Precursor) OS=Phaseolus vulgaris (Kidney bean) PE=1 SV=1	hypothetical protein CICLE_v10027943mg [Citrus clementina]
ZB26892	Biological Process: lipid metabolic process (GO:0006629);; Molecular Function: hydrolase activity (GO:0016787);;	--	Patatin-like protein 7 GN=PLP7 OS=Arabidopsis thaliana (Mouse-ear cress) PE=2 SV=1	PREDICTED: patatin-like protein 6 [Citrus sinensis]
ZB40126	--	Plant hormone signal transduction (ko04075)	Cyclin-D3-1 GN=F28A23.80 OS=Arabidopsis thaliana (Mouse-ear cress) PE=1 SV=3	PREDICTED: cyclin-D3-1 [Citrus sinensis]
ZB57771	--	--	Protein E6 GN=E6 OS=Gossypium hirsutum (Upland cotton) PE=2 SV=1	PREDICTED: protein E6-like [Citrus sinensis]
ZB04528	Molecular Function: arsenite transmembrane transporter activity (GO:0015105);; Biological Process: arsenite transport (GO:0015700);; Cellular Component: integral component of membrane (GO:0016021);; Cellular Component: lateral plasma membrane (GO:0016328);; Biological Process: borate transmembrane transport (GO:0035445);; Biological Process: response to arsenic-containing substance (GO:0046685);;…	--	Probable aquaporin NIP5-1 GN=F24G24.180 OS=Arabidopsis thaliana (Mouse-ear cress) PE=2 SV=1	probable aquaporin NIP5-1 [Hevea brasiliensis]
ZB51572	--	Ribosome (ko03010)	60S ribosomal protein L14-2 GN=RPL14B OS=Arabidopsis thaliana (Mouse-ear cress) PE=2 SV=1	hypothetical protein CICLE_v10006195mg [Citrus clementina]
ZB00001	--	--	Protein FAR1-RELATED SEQUENCE 6 GN=FRS6 OS=Arabidopsis thaliana (Mouse-ear cress) PE=2 SV=1	PREDICTED: protein FAR1-RELATED SEQUENCE 6-like isoform X1 [Citrus sinensis]
ZB55612	Molecular Function: GTPase activity (GO:0003924);; Molecular Function: structural constituent of cytoskeleton (GO:0005200);; Molecular Function: GTP binding (GO:0005525);; Cellular Component: cytoplasm (GO:0005737);; Cellular Component: microtubule (GO:0005874);; Biological Process: obsolete GTP catabolic process (GO:0006184);; Biological Process: microtubule-based process (GO:0007017);; Biologic…	Phagosome (ko04145)	Tubulin alpha chain GN=TUBA OS=Prunus dulcis (Almond) PE=2 SV=1	PREDICTED: tubulin alpha chain [Elaeis guineensis]
ZB03082	Biological Process: maltose metabolic process (GO:0000023);; Molecular Function: plastid sigma factor activity (GO:0001053);; Molecular Function: DNA binding (GO:0003677);; Molecular Function: transcription factor activity, sequence-specific DNA binding (GO:0003700);; Molecular Function: DNA-directed 5'-3' RNA polymerase activity (GO:0003899);; Biological Process: pentose-phosphate shunt (GO:0006…	--	RNA polymerase sigma factor sigD, chloroplastic (Precursor) GN=MSH12.20 OS=Arabidopsis thaliana (Mouse-ear cress) PE=2 SV=1	hypothetical protein CICLE_v10033747mg [Citrus clementina]
ZB46158	Molecular Function: actin binding (GO:0003779);; Cellular Component: actin cytoskeleton (GO:0015629);; Biological Process: actin filament depolymerization (GO:0030042);;	--	Actin-depolymerizing factor 6 GN=ADF6 OS=Arabidopsis thaliana (Mouse-ear cress) PE=1 SV=1	Actin-depolymerizing factor 6 [Morus notabilis]
ZB11267	Molecular Function: nucleotide binding (GO:0000166);; Molecular Function: RNA binding (GO:0003723);;	RNA transport (ko03013);; mRNA surveillance pathway (ko03015);; RNA degradation (ko03018)	Polyadenylate-binding protein 4 GN=PAB4 OS=Arabidopsis thaliana (Mouse-ear cress) PE=1 SV=1	hypothetical protein CICLE_v10025109mg [Citrus clementina]
ZB40956	Molecular Function: intramolecular transferase activity (GO:0016866);; Biological Process: cellulose biosynthetic process (GO:0030244);;	Amino sugar and nucleotide sugar metabolism (ko00520)	Alpha-1,4-glucan-protein synthase [UDP-forming] 2 GN=UPTG2 OS=Solanum tuberosum (Potato) PE=1 SV=1	hypothetical protein CICLE_v10011996mg [Citrus clementina]
ZB22624	Biological Process: fatty acid biosynthetic process (GO:0006633);; Cellular Component: membrane (GO:0016020);; Molecular Function: transferase activity, transferring acyl groups other than amino-acyl groups (GO:0016747);;	Fatty acid elongation (ko00062)	3-ketoacyl-CoA synthase 11 GN=KCS11 OS=Arabidopsis thaliana (Mouse-ear cress) PE=2 SV=1	hypothetical protein CICLE_v10004738mg [Citrus clementina]
ZB56782	--	--	--	hypothetical protein CICLE_v10031881mg [Citrus clementina]
ZB48537	Molecular Function: dihydroxy-acid dehydratase activity (GO:0004160);; Molecular Function: copper ion binding (GO:0005507);; Cellular Component: cytosol (GO:0005829);; Biological Process: branched-chain amino acid biosynthetic process (GO:0009082);; Biological Process: pyrimidine ribonucleotide biosynthetic process (GO:0009220);; Biological Process: pollen development (GO:0009555);; Cellular Comp…	Valine, leucine and isoleucine biosynthesis (ko00290);; Pantothenate and CoA biosynthesis (ko00770);; 2-Oxocarboxylic acid metabolism (ko01210);; Biosynthesis of amino acids (ko01230)	Dihydroxy-acid dehydratase, chloroplastic {ECO:0000255|HAMAP-Rule:MF_00012} (Precursor) OS=Arabidopsis thaliana (Mouse-ear cress) PE=2 SV=1	hypothetical protein CICLE_v10004565mg [Citrus clementina]
ZB01918	--	Spliceosome (ko03040)	Splicing factor U2af large subunit B GN=U2AF65B OS=Nicotiana plumbaginifolia (Leadwort-leaved tobacco) PE=2 SV=1	hypothetical protein CICLE_v10025221mg [Citrus clementina]
ZB34866	Molecular Function: GTPase activity (GO:0003924);; Molecular Function: structural constituent of cytoskeleton (GO:0005200);; Molecular Function: GTP binding (GO:0005525);; Cellular Component: cytoplasm (GO:0005737);; Cellular Component: microtubule (GO:0005874);; Biological Process: obsolete GTP catabolic process (GO:0006184);; Biological Process: microtubule-based process (GO:0007017);; Biologic…	Phagosome (ko04145)	Tubulin alpha chain GN=TUBA OS=Prunus dulcis (Almond) PE=2 SV=1	PREDICTED: tubulin alpha chain [Elaeis guineensis]
ZB19710	Molecular Function: polygalacturonase activity (GO:0004650);; Cellular Component: extracellular region (GO:0005576);; Biological Process: carbohydrate metabolic process (GO:0005975);; Molecular Function: galacturan 1,4-alpha-galacturonidase activity (GO:0047911);;	--	Polygalacturonase At1g48100 (Precursor) GN=At1g48100 OS=Arabidopsis thaliana (Mouse-ear cress) PE=2 SV=1	hypothetical protein CISIN_1g012057mg [Citrus sinensis]
ZB38644	--	--	--	PREDICTED: myosin-4 [Citrus sinensis]
ZB15282	Cellular Component: cytosol (GO:0005829);; Cellular Component: chloroplast (GO:0009507);;	Spliceosome (ko03040)	--	hypothetical protein CICLE_v10016087mg [Citrus clementina]
ZB13899	--	--	Probable protein ABIL5 OS=Oryza sativa subsp. japonica (Rice) PE=2 SV=1	hypothetical protein CICLE_v10009168mg [Citrus clementina]
ZB33016	--	--	--	PREDICTED: NADH dehydrogenase [ubiquinone] complex I, assembly factor 7 homolog [Citrus sinensis]
ZB21061	--	--	Protein LONGIFOLIA 2 OS=Arabidopsis thaliana (Mouse-ear cress) PE=1 SV=1	PREDICTED: protein LONGIFOLIA 1 [Citrus sinensis]
ZB26285	Molecular Function: beta-galactosidase activity (GO:0004565);; Biological Process: carbohydrate metabolic process (GO:0005975);; Biological Process: acetyl-CoA metabolic process (GO:0006084);; Biological Process: sterol biosynthetic process (GO:0016126);; Biological Process: brassinosteroid biosynthetic process (GO:0016132);; Molecular Function: carbohydrate binding (GO:0030246);; Molecular Funct…	--	Beta-galactosidase 5 (Precursor) OS=Oryza sativa subsp. japonica (Rice) PE=2 SV=1	PREDICTED: beta-galactosidase 5 [Citrus sinensis]
ZB08932	--	--	Microtubule-associated protein RP/EB family member 1C GN=EB1C OS=Arabidopsis thaliana (Mouse-ear cress) PE=1 SV=1	hypothetical protein CICLE_v10026070mg [Citrus clementina]
ZB56265	Biological Process: plastid organization (GO:0009657);; Biological Process: gene expression (GO:0010467);; Biological Process: RNA metabolic process (GO:0016070);; Biological Process: cellular biosynthetic process (GO:0044249);; Biological Process: organic substance biosynthetic process (GO:1901576);;	--	Pentatricopeptide repeat-containing protein MRL1, chloroplastic (Precursor) GN=T11I11.70/T11I11.60 OS=Arabidopsis thaliana (Mouse-ear cress) PE=2 SV=2	PREDICTED: pentatricopeptide repeat-containing protein MRL1, chloroplastic isoform X1 [Citrus sinensis]
ZB01420	Molecular Function: adenylate kinase activity (GO:0004017);; Molecular Function: copper ion binding (GO:0005507);; Molecular Function: ATP binding (GO:0005524);; Cellular Component: mitochondrion (GO:0005739);; Cellular Component: plasma membrane (GO:0005886);; Biological Process: purine nucleotide metabolic process (GO:0006163);; Biological Process: response to cadmium ion (GO:0046686);; Molecul…	Purine metabolism (ko00230)	Adenylate kinase 4 GN=ADK-B OS=Oryza sativa subsp. japonica (Rice) PE=2 SV=1	hypothetical protein CISIN_1g025970mg [Citrus sinensis]
ZB10222	--	--	Uncharacterized protein At3g50808 GN=At3g50808 OS=Arabidopsis thaliana (Mouse-ear cress) PE=4 SV=1	PREDICTED: uncharacterized protein LOC102629881 [Citrus sinensis]
ZB31626	Cellular Component: nucleus (GO:0005634);; Cellular Component: cytoplasm (GO:0005737);; Cellular Component: plasma membrane (GO:0005886);; Biological Process: DNA repair (GO:0006281);; Biological Process: nucleosome assembly (GO:0006334);; Biological Process: DNA mediated transformation (GO:0009294);; Biological Process: response to cadmium ion (GO:0046686);;	--	Nucleosome assembly protein 1;2 (Precursor) GN=NAP1;2 OS=Nicotiana tabacum (Common tobacco) PE=1 SV=1	PREDICTED: nucleosome assembly protein 1;3 isoform X2 [Citrus sinensis]
ZB06567	--	--	Homeobox-leucine zipper protein HAT22 GN=HAT22 OS=Arabidopsis thaliana (Mouse-ear cress) PE=1 SV=1	PREDICTED: homeobox-leucine zipper protein HAT22 [Citrus sinensis]
ZB42961	--	--	Kinesin-like protein KIN12A OS=Arabidopsis thaliana (Mouse-ear cress) PE=1 SV=1	PREDICTED: kinesin-like protein KIN12B [Citrus sinensis]
ZB48986	Biological Process: regulation of cyclin-dependent protein serine/threonine kinase activity (GO:0000079);; Cellular Component: nucleus (GO:0005634);; Cellular Component: cytoplasm (GO:0005737);; Biological Process: meiosis II (GO:0007135);; Biological Process: male meiotic nuclear division (GO:0007140);; Biological Process: microsporogenesis (GO:0009556);; Molecular Function: protein kinase bindi…	--	Cyclin-A1-1 GN=CYCA1-1 OS=Arabidopsis thaliana (Mouse-ear cress) PE=1 SV=1	PREDICTED: cyclin-A1-1 [Citrus sinensis]
ZB10087	Biological Process: regulation of transcription, DNA-templated (GO:0006355);; Biological Process: regulation of nitrogen utilization (GO:0006808);; Molecular Function: enzyme regulator activity (GO:0030234);; Biological Process: regulation of catalytic activity (GO:0050790);;	--	Nitrogen regulatory protein P-II homolog (Precursor) GN=T7B11.16 OS=Arabidopsis thaliana (Mouse-ear cress) PE=1 SV=1	PREDICTED: nitrogen regulatory protein P-II homolog [Citrus sinensis]
ZB51589	Molecular Function: histone-arginine N-methyltransferase activity (GO:0008469);; Biological Process: histone arginine methylation (GO:0034969);;	--	Probable protein arginine N-methyltransferase 3 GN=PRMT3 OS=Arabidopsis thaliana (Mouse-ear cress) PE=2 SV=1	hypothetical protein CISIN_1g006731mg [Citrus sinensis]
ZB54957	--	--	--	PREDICTED: uncharacterized protein LOC105134496 [Populus euphratica]
ZB39316	--	--	Uncharacterized protein At5g48480 GN=At5g48480 OS=Arabidopsis thaliana (Mouse-ear cress) PE=1 SV=1	hypothetical protein CISIN_1g031118mg [Citrus sinensis]
ZB53233	--	Ribosome (ko03010)	30S ribosomal protein S5, chloroplastic (Precursor) GN=rps5 OS=Arabidopsis thaliana (Mouse-ear cress) PE=1 SV=1	hypothetical protein CISIN_1g021869mg [Citrus sinensis]
ZB45168	Cellular Component: chloroplast (GO:0009507);;	--	--	hypothetical protein CISIN_1g025671mg [Citrus sinensis]
ZB30841	Molecular Function: structural constituent of ribosome (GO:0003735);; Biological Process: translation (GO:0006412);; Cellular Component: cytosolic small ribosomal subunit (GO:0022627);;	Ribosome (ko03010)	40S ribosomal protein S3a {ECO:0000255|HAMAP-Rule:MF_03122} OS=Cicer arietinum (Chickpea) PE=2 SV=1	hypothetical protein CDL15_Pgr025657 [Punica granatum]
ZB38990	Molecular Function: transcription factor activity, sequence-specific DNA binding (GO:0003700);; Cellular Component: nucleus (GO:0005634);; Biological Process: regulation of transcription, DNA-templated (GO:0006355);; Molecular Function: sequence-specific DNA binding (GO:0043565);;	--	Homeobox-leucine zipper protein HDG5 GN=MQD22.1 OS=Arabidopsis thaliana (Mouse-ear cress) PE=2 SV=3	PREDICTED: homeobox-leucine zipper protein HDG5 isoform X2 [Citrus sinensis]
ZB56700	Molecular Function: structural constituent of ribosome (GO:0003735);; Cellular Component: ribosome (GO:0005840);; Biological Process: translational elongation (GO:0006414);;	--	60S acidic ribosomal protein P1 GN=RPP1A OS=Zea mays (Maize) PE=1 SV=1	hypothetical protein EUGRSUZ_E00482 [Eucalyptus grandis]
ZB57039	Molecular Function: structural constituent of ribosome (GO:0003735);; Biological Process: translation (GO:0006412);; Cellular Component: cytosolic small ribosomal subunit (GO:0022627);;	Ribosome (ko03010)	40S ribosomal protein S27a (Precursor) GN=UBI3 OS=Solanum tuberosum (Potato) PE=2 SV=2	PREDICTED: ubiquitin-40S ribosomal protein S27a-like [Populus euphratica]
ZB16729	Cellular Component: mitochondrial inner membrane presequence translocase complex (GO:0005744);; Biological Process: intracellular protein transport (GO:0006886);; Molecular Function: P-P-bond-hydrolysis-driven protein transmembrane transporter activity (GO:0015450);; Cellular Component: integral component of membrane (GO:0016021);;	--	Mitochondrial import inner membrane translocase subunit TIM17-1 OS=Arabidopsis thaliana (Mouse-ear cress) PE=2 SV=1	PREDICTED: mitochondrial import inner membrane translocase subunit TIM17-2 [Citrus sinensis]
ZB20998	--	--	Cytochrome P450 71A22 GN=CYP71A22 OS=Arabidopsis thaliana (Mouse-ear cress) PE=2 SV=1	PREDICTED: cytochrome P450 71A26-like [Citrus sinensis]
ZB34798	--	Purine metabolism (ko00230);; Pyrimidine metabolism (ko00240);; DNA replication (ko03030)	--	PREDICTED: DNA primase small subunit [Citrus sinensis]
ZB31299	--	Ribosome (ko03010)	30S ribosomal protein S6 alpha, chloroplastic (Precursor) GN=RPS6 OS=Arabidopsis thaliana (Mouse-ear cress) PE=2 SV=1	PREDICTED: 30S ribosomal protein S6 alpha, chloroplastic [Citrus sinensis]
ZB58866	--	--	--	hypothetical protein CICLE_v10025725mg [Citrus clementina]
ZBnew5004	--	--	--	hypothetical protein CICLE_v10033713mg [Citrus clementina]
ZB14091	Molecular Function: structural constituent of ribosome (GO:0003735);; Cellular Component: ribosome (GO:0005840);; Biological Process: translation (GO:0006412);; Cellular Component: chloroplast (GO:0009507);; Molecular Function: rRNA binding (GO:0019843);;	Ribosome (ko03010)	50S ribosomal protein L24, chloroplastic (Precursor) GN=RPL24 OS=Pisum sativum (Garden pea) PE=2 SV=1	hypothetical protein CICLE_v10009584mg [Citrus clementina]
ZB44894	--	--	--	hypothetical protein CICLE_v10008287mg [Citrus clementina]
ZB21065	--	--	Xyloglucan galactosyltransferase KATAMARI1 homolog OS=Oryza sativa subsp. japonica (Rice) PE=2 SV=1	hypothetical protein CICLE_v10020110mg [Citrus clementina]
ZB12033	Biological Process: very long-chain fatty acid metabolic process (GO:0000038);; Cellular Component: endoplasmic reticulum (GO:0005783);; Biological Process: fatty acid biosynthetic process (GO:0006633);; Biological Process: response to cold (GO:0009409);; Biological Process: response to light stimulus (GO:0009416);; Biological Process: unidimensional cell growth (GO:0009826);; Molecular Function:…	Fatty acid elongation (ko00062)	3-ketoacyl-CoA synthase 6 GN=T26J14.10 OS=Arabidopsis thaliana (Mouse-ear cress) PE=1 SV=1	3-ketoacyl-CoA synthase 6 [Manihot esculenta]
ZB05747	--	--	--	PREDICTED: uncharacterized protein LOC102610823 [Citrus sinensis]
ZB31027	Molecular Function: serine-type endopeptidase activity (GO:0004252);; Molecular Function: identical protein binding (GO:0042802);; Biological Process: negative regulation of catalytic activity (GO:0043086);;	--	--	hypothetical protein CICLE_v10024283mg [Citrus clementina]
ZB08475	Biological Process: barrier septum assembly (GO:0000917);; Molecular Function: GTP binding (GO:0005525);;	--	GTP-binding protein At2g22870 GN=EMB2001 OS=Arabidopsis thaliana (Mouse-ear cress) PE=2 SV=2	hypothetical protein CICLE_v10009000mg [Citrus clementina]
ZB03815	--	--	--	hypothetical protein CICLE_v10015725mg [Citrus clementina]
ZB50132	--	--	--	PREDICTED: putative uncharacterized protein DDB_G0272516 [Citrus sinensis]
ZB13341	--	--	Probable transcriptional regulator RABBIT EARS GN=RBE OS=Arabidopsis thaliana (Mouse-ear cress) PE=2 SV=2	zf-C2H2_6 domain-containing protein [Cephalotus follicularis]
ZB54032	--	--	DEAD-box ATP-dependent RNA helicase 22 GN=RH22 OS=Arabidopsis thaliana (Mouse-ear cress) PE=2 SV=1	PREDICTED: DEAD-box ATP-dependent RNA helicase 22 [Citrus sinensis]
ZB53668	--	--	--	hypothetical protein CISIN_1g041472mg [Citrus sinensis]
ZB04972	--	--	--	hypothetical protein CISIN_1g039204mg [Citrus sinensis]
ZB09514	--	Ribosome (ko03010)	40S ribosomal protein S29 GN=RPS29C OS=Arabidopsis thaliana (Mouse-ear cress) PE=3 SV=2	PREDICTED: 40S ribosomal protein S29 [Theobroma cacao]
ZB32857	Molecular Function: ATP binding (GO:0005524);; Molecular Function: kinase activity (GO:0016301);; Biological Process: phosphorylation (GO:0016310);;	--	[Pyruvate dehydrogenase (acetyl-transferring)] kinase, mitochondrial OS=Arabidopsis thaliana (Mouse-ear cress) PE=1 SV=1	hypothetical protein CICLE_v10005215mg [Citrus clementina]
ZB10168	--	Fatty acid biosynthesis (ko00061);; Fatty acid metabolism (ko01212)	--	PREDICTED: malonyl CoA-acyl carrier protein transacylase [Citrus sinensis]
ZB42500	--	--	--	hypothetical protein CICLE_v10001250mg [Citrus clementina]
ZB13674	--	--	--	PREDICTED: phosphopantothenoylcysteine decarboxylase subunit VHS3-like [Citrus sinensis]
ZB37116	--	--	B3 domain-containing protein At3g19184 GN=At3g19184 OS=Arabidopsis thaliana (Mouse-ear cress) PE=2 SV=1	hypothetical protein CISIN_1g036915mg, partial [Citrus sinensis]
ZB32418	Biological Process: malate metabolic process (GO:0006108);; Molecular Function: L-malate dehydrogenase activity (GO:0030060);; Biological Process: cellular carbohydrate metabolic process (GO:0044262);; Biological Process: oxidation-reduction process (GO:0055114);;	Citrate cycle (TCA cycle) (ko00020);; Cysteine and methionine metabolism (ko00270);; Pyruvate metabolism (ko00620);; Glyoxylate and dicarboxylate metabolism (ko00630);; Carbon fixation in photosynthetic organisms (ko00710);; Carbon metabolism (ko01200)	Malate dehydrogenase, chloroplastic (Precursor) GN=At3g47520 OS=Arabidopsis thaliana (Mouse-ear cress) PE=1 SV=1	PREDICTED: malate dehydrogenase, chloroplastic [Citrus sinensis]
ZB38714	Molecular Function: structural constituent of ribosome (GO:0003735);; Cellular Component: ribosome (GO:0005840);; Biological Process: translation (GO:0006412);; Molecular Function: rRNA binding (GO:0019843);;	Ribosome (ko03010)	60S ribosomal protein L9 GN=RPL9 OS=Pisum sativum (Garden pea) PE=2 SV=1	hypothetical protein CICLE_v10022372mg [Citrus clementina]
ZB61327	--	Protein processing in endoplasmic reticulum (ko04141)	--	PREDICTED: membrane-bound transcription factor site-2 protease homolog isoform X1 [Citrus sinensis]
ZB40469	Molecular Function: DNA binding (GO:0003677);; Molecular Function: ATP binding (GO:0005524);; Cellular Component: chloroplast stroma (GO:0009570);; Cellular Component: chloroplast envelope (GO:0009941);; Biological Process: chlorophyll catabolic process (GO:0015996);; Molecular Function: nucleoside-triphosphatase activity (GO:0017111);;	--	Regulator of nonsense transcripts 1 homolog GN=MQD22.15 OS=Arabidopsis thaliana (Mouse-ear cress) PE=1 SV=2	PREDICTED: DNA-binding protein SMUBP-2 [Citrus sinensis]
ZB03533	--	--	Protein TRANSPARENT TESTA 12 GN=F17J16_80 OS=Arabidopsis thaliana (Mouse-ear cress) PE=2 SV=1	hypothetical protein CICLE_v10018340mg [Citrus clementina]
ZB03454	Biological Process: embryo development ending in seed dormancy (GO:0009793);;	--	Pentatricopeptide repeat-containing protein At2g41720 GN=EMB2654 OS=Arabidopsis thaliana (Mouse-ear cress) PE=2 SV=1	PREDICTED: pentatricopeptide repeat-containing protein At2g41720 isoform X2 [Citrus sinensis]
ZB48454	Molecular Function: DNA primase activity (GO:0003896);; Biological Process: DNA replication, synthesis of RNA primer (GO:0006269);; Biological Process: DNA replication initiation (GO:0006270);; Biological Process: regulation of DNA replication (GO:0006275);; Biological Process: DNA methylation (GO:0006306);; Biological Process: cell proliferation (GO:0008283);; Cellular Component: plasmodesma (GO…	Purine metabolism (ko00230);; Pyrimidine metabolism (ko00240);; DNA replication (ko03030)	Probable DNA primase large subunit GN=At1g67320 OS=Arabidopsis thaliana (Mouse-ear cress) PE=2 SV=2	hypothetical protein CICLE_v10031511mg [Citrus clementina]
ZBnew1829	Molecular Function: metal ion binding (GO:0046872);; Molecular Function: dioxygenase activity (GO:0051213);; Biological Process: oxidation-reduction process (GO:0055114);;	--	1-aminocyclopropane-1-carboxylate oxidase homolog 5 OS=Arabidopsis thaliana OX=3702 GN=2A6 PE=2 SV=2	1-aminocyclopropane-1-carboxylate oxidase homolog 4 [Citrus clementina]
ZB46861	Molecular Function: lyase activity (GO:0016829);; Molecular Function: metal ion binding (GO:0046872);;	Terpenoid backbone biosynthesis (ko00900)	Probable terpene synthase 12 GN=TPS12 OS=Ricinus communis (Castor bean) PE=3 SV=1	probable terpene synthase 12 [Hevea brasiliensis]
ZB44535	Molecular Function: DNA binding (GO:0003677);; Biological Process: DNA methylation (GO:0006306);; Molecular Function: methyltransferase activity (GO:0008168);;	--	DNA (cytosine-5)-methyltransferase DRM2 GN=T15N1.110/T15N1.120 OS=Arabidopsis thaliana (Mouse-ear cress) PE=1 SV=1	PREDICTED: DNA (cytosine-5)-methyltransferase DRM2 isoform X2 [Citrus sinensis]
ZB54213	--	--	--	hypothetical protein CICLE_v10021214mg [Citrus clementina]
ZB17381	--	Protein export (ko03060);; Protein processing in endoplasmic reticulum (ko04141);; Phagosome (ko04145)	Protein transport protein Sec61 subunit beta GN=At2g45070 OS=Arabidopsis thaliana (Mouse-ear cress) PE=1 SV=1	hypothetical protein PHAVU_010G070500g [Phaseolus vulgaris]
ZB31495	Molecular Function: structural constituent of ribosome (GO:0003735);; Cellular Component: ribosome (GO:0005840);; Biological Process: translation (GO:0006412);; Molecular Function: rRNA binding (GO:0019843);; Molecular Function: metal ion binding (GO:0046872);;	Ribosome (ko03010)	60S ribosomal protein L37-3 GN=RPL37C OS=Arabidopsis thaliana (Mouse-ear cress) PE=3 SV=1	hypothetical protein CICLE_v10010027mg [Citrus clementina]
ZB06824	--	--	--	PREDICTED: uncharacterized protein LOC102619318 isoform X1 [Citrus sinensis]
ZB42482	Molecular Function: prenyltransferase activity (GO:0004659);; Cellular Component: integral component of membrane (GO:0016021);;	Ubiquinone and other terpenoid-quinone biosynthesis (ko00130)	Homogentisate phytyltransferase 1, chloroplastic (Precursor) GN=F19F24.15 OS=Arabidopsis thaliana (Mouse-ear cress) PE=1 SV=1	hypothetical protein CICLE_v10008442mg [Citrus clementina]
ZB38453	--	--	--	PREDICTED: uncharacterized protein LOC102608787 [Citrus sinensis]
ZB39127	--	Ribosome (ko03010)	--	PREDICTED: 50S ribosomal protein L18 [Citrus sinensis]
ZB09574	Molecular Function: binding (GO:0005488);;	--	Transcription factor MYB1R1 OS=Solanum tuberosum (Potato) PE=2 SV=1	hypothetical protein CISIN_1g022562mg [Citrus sinensis]
ZB40473	Molecular Function: cellulose synthase (UDP-forming) activity (GO:0016760);;	--	Glucomannan 4-beta-mannosyltransferase 2 GN=CSLA2 OS=Arabidopsis thaliana (Mouse-ear cress) PE=2 SV=1	PREDICTED: glucomannan 4-beta-mannosyltransferase 2 [Citrus sinensis]
ZB36176	Molecular Function: ATP binding (GO:0005524);; Cellular Component: nucleus (GO:0005634);; Cellular Component: mitochondrion (GO:0005739);; Cellular Component: vacuolar membrane (GO:0005774);; Cellular Component: endoplasmic reticulum (GO:0005783);; Cellular Component: plasma membrane (GO:0005886);; Biological Process: gluconeogenesis (GO:0006094);; Biological Process: glycolytic process (GO:00060…	Protein processing in endoplasmic reticulum (ko04141);; Plant-pathogen interaction (ko04626)	Endoplasmin homolog (Precursor) GN=T19F6.1,T22A6.20 OS=Arabidopsis thaliana (Mouse-ear cress) PE=1 SV=1	Endoplasmin-like protein [Morus notabilis]
ZB26900	Molecular Function: iron ion binding (GO:0005506);; Molecular Function: electron carrier activity (GO:0009055);; Biological Process: abscisic acid metabolic process (GO:0009687);; Biological Process: response to red light (GO:0010114);; Molecular Function: (+)-abscisic acid 8'-hydroxylase activity (GO:0010295);; Molecular Function: heme binding (GO:0020037);; Biological Process: release of seed f…	Carotenoid biosynthesis (ko00906)	Abscisic acid 8&apos;-hydroxylase 2 GN=CYP707A2 OS=Arabidopsis thaliana (Mouse-ear cress) PE=2 SV=1	hypothetical protein CICLE_v10028346mg [Citrus clementina]
ZB46459	--	--	Probable inositol transporter 2 GN=INT2 OS=Arabidopsis thaliana (Mouse-ear cress) PE=1 SV=1	PREDICTED: probable inositol transporter 2 [Citrus sinensis]
ZB23514	Cellular Component: nucleosome (GO:0000786);; Molecular Function: DNA binding (GO:0003677);; Cellular Component: nucleus (GO:0005634);; Biological Process: nucleosome assembly (GO:0006334);; Molecular Function: protein heterodimerization activity (GO:0046982);;	--	Histone H2A OS=Euphorbia esula (Leafy spurge) PE=2 SV=1	PREDICTED: histone H2A [Citrus sinensis]
ZB19918	Molecular Function: phosphoric diester hydrolase activity (GO:0008081);; Cellular Component: chloroplast (GO:0009507);; Biological Process: response to wounding (GO:0009611);; Biological Process: guanosine tetraphosphate metabolic process (GO:0015969);; Molecular Function: metal ion binding (GO:0046872);;	--	Putative GTP diphosphokinase RSH1, chloroplastic (Precursor) GN=RSH1 OS=Arabidopsis thaliana (Mouse-ear cress) PE=1 SV=1	hypothetical protein CISIN_1g002745mg [Citrus sinensis]
ZB53060	--	--	Protein ROOT PRIMORDIUM DEFECTIVE 1 GN=RPD1 OS=Arabidopsis thaliana (Mouse-ear cress) PE=1 SV=1	PREDICTED: protein ROOT PRIMORDIUM DEFECTIVE 1 [Citrus sinensis]
ZB25609	Molecular Function: ATP binding (GO:0005524);; Biological Process: protein folding (GO:0006457);; Biological Process: response to stress (GO:0006950);; Molecular Function: 2-alkenal reductase [NAD(P)] activity (GO:0032440);; Molecular Function: unfolded protein binding (GO:0051082);; Biological Process: oxidation-reduction process (GO:0055114);;	--	Stromal 70 kDa heat shock-related protein, chloroplastic (Precursor) GN=HSP70 OS=Pisum sativum (Garden pea) PE=2 SV=1	PREDICTED: stromal 70 kDa heat shock-related protein, chloroplastic [Populus euphratica]
ZB50303	Molecular Function: aminopeptidase activity (GO:0004177);; Biological Process: proteolysis (GO:0006508);; Molecular Function: metalloexopeptidase activity (GO:0008235);; Cellular Component: chloroplast (GO:0009507);; Biological Process: response to abscisic acid (GO:0009737);; Biological Process: dolichol biosynthetic process (GO:0019408);; Biological Process: N-terminal protein amino acid modifi…	--	Methionine aminopeptidase 1D, chloroplastic/mitochondrial {ECO:0000255|HAMAP-Rule:MF_03174} (Precursor) GN=MAP1D OS=Arabidopsis thaliana (Mouse-ear cress) PE=2 SV=1	hypothetical protein CISIN_1g018617mg [Citrus sinensis]
ZB58705	--	Pyrimidine metabolism (ko00240)	Deoxyuridine 5&apos;-triphosphate nucleotidohydrolase OS=Solanum lycopersicum (Tomato) PE=2 SV=1	hypothetical protein CICLE_v10002428mg [Citrus clementina]
ZB25417	--	--	30S ribosomal protein 3-1, chloroplastic (Precursor) GN=At1g68590 OS=Arabidopsis thaliana (Mouse-ear cress) PE=2 SV=1	hypothetical protein CICLE_v10032902mg [Citrus clementina]
ZB41463	--	--	--	hypothetical protein CICLE_v10017351mg [Citrus clementina]
ZB48792	Molecular Function: RNA binding (GO:0003723);; Molecular Function: structural constituent of ribosome (GO:0003735);; Cellular Component: nucleolus (GO:0005730);; Cellular Component: vacuole (GO:0005773);; Cellular Component: plasma membrane (GO:0005886);; Biological Process: translation (GO:0006412);; Cellular Component: chloroplast (GO:0009507);; Biological Process: response to salt stress (GO:0…	Ribosome (ko03010)	40S ribosomal protein S3-3 GN=RPS3C OS=Arabidopsis thaliana (Mouse-ear cress) PE=1 SV=1	hypothetical protein CICLE_v10009346mg [Citrus clementina]
ZB37236	Molecular Function: signal recognition particle binding (GO:0005047);; Cellular Component: signal recognition particle, endoplasmic reticulum targeting (GO:0005786);; Biological Process: SRP-dependent cotranslational protein targeting to membrane (GO:0006614);; Molecular Function: 7S RNA binding (GO:0008312);; Biological Process: negative regulation of translational elongation (GO:0045900);;	Protein export (ko03060)	Signal recognition particle 9 kDa protein GN=SRP9 OS=Arabidopsis thaliana (Mouse-ear cress) PE=3 SV=1	hypothetical protein CICLE_v10023009mg [Citrus clementina]
ZB02998	Molecular Function: single-stranded DNA binding (GO:0003697);; Cellular Component: mitochondrion (GO:0005739);; Biological Process: DNA replication (GO:0006260);;	DNA replication (ko03030);; Mismatch repair (ko03430);; Homologous recombination (ko03440)	Single-stranded DNA-binding protein, mitochondrial (Precursor) GN=At4g11060 OS=Arabidopsis thaliana (Mouse-ear cress) PE=2 SV=1	hypothetical protein CICLE_v10022157mg [Citrus clementina]
ZB04377	Molecular Function: adenosine kinase activity (GO:0004001);; Molecular Function: copper ion binding (GO:0005507);; Cellular Component: plasma membrane (GO:0005886);; Biological Process: purine ribonucleoside salvage (GO:0006166);; Biological Process: AMP biosynthetic process (GO:0006167);; Cellular Component: chloroplast (GO:0009507);; Biological Process: phosphorylation (GO:0016310);; Molecular …	Purine metabolism (ko00230)	Adenosine kinase 2 GN=ADK2 OS=Arabidopsis thaliana (Mouse-ear cress) PE=1 SV=1	hypothetical protein CISIN_1g019402mg [Citrus sinensis]
ZB49121	--	--	Probable transmembrane ascorbate ferrireductase 4 OS=Arabidopsis thaliana (Mouse-ear cress) PE=2 SV=1	hypothetical protein CICLE_v10032628mg [Citrus clementina]
ZB59711	Cellular Component: nucleolus (GO:0005730);; Cellular Component: cytosolic large ribosomal subunit (GO:0022625);;	Ribosome (ko03010)	60S ribosomal protein L7-1 GN=RPL7A OS=Arabidopsis thaliana (Mouse-ear cress) PE=2 SV=1	PREDICTED: 60S ribosomal protein L7-1 [Citrus sinensis]
ZB03845	Cellular Component: cytoplasm (GO:0005737);; Biological Process: response to stress (GO:0006950);;	Protein processing in endoplasmic reticulum (ko04141)	18.2 kDa class I heat shock protein GN=HSP18.2 OS=Medicago sativa (Alfalfa) PE=2 SV=1	hypothetical protein CICLE_v10029453mg [Citrus clementina]
ZB06577	Molecular Function: cysteine synthase activity (GO:0004124);; Biological Process: cysteine biosynthetic process from serine (GO:0006535);; Cellular Component: chloroplast (GO:0009507);; Biological Process: photosynthetic acclimation (GO:0009643);; Biological Process: regulation of hydrogen peroxide metabolic process (GO:0010310);; Biological Process: photosynthesis (GO:0015979);; Molecular Functi…	Cysteine and methionine metabolism (ko00270);; Sulfur metabolism (ko00920);; Carbon metabolism (ko01200);; Biosynthesis of amino acids (ko01230)	Probable S-sulfocysteine synthase, chloroplastic (Precursor) GN=At3g03630 OS=Arabidopsis thaliana (Mouse-ear cress) PE=1 SV=1	hypothetical protein CICLE_v10031768mg [Citrus clementina]
ZB55438	Molecular Function: glyceraldehyde-3-phosphate dehydrogenase (NAD+) (phosphorylating) activity (GO:0004365);; Biological Process: glucose metabolic process (GO:0006006);; Molecular Function: NADP binding (GO:0050661);; Molecular Function: NAD binding (GO:0051287);; Biological Process: oxidation-reduction process (GO:0055114);;	Glycolysis / Gluconeogenesis (ko00010);; Carbon fixation in photosynthetic organisms (ko00710);; Carbon metabolism (ko01200);; Biosynthesis of amino acids (ko01230)	Glyceraldehyde-3-phosphate dehydrogenase GAPC1, cytosolic GN=T6K12.26 OS=Arabidopsis thaliana (Mouse-ear cress) PE=1 SV=2	hypothetical protein CICLE_v10032014mg [Citrus clementina]
ZB19607	Biological Process: vacuole organization (GO:0007033);; Biological Process: response to wounding (GO:0009611);; Biological Process: anthocyanin-containing compound biosynthetic process (GO:0009718);; Biological Process: response to jasmonic acid (GO:0009753);; Biological Process: proanthocyanidin biosynthetic process (GO:0010023);; Molecular Function: oxidoreductase activity, acting on single don…	Flavonoid biosynthesis (ko00941)	Leucoanthocyanidin dioxygenase GN=ANS OS=Malus domestica (Apple) PE=2 SV=1	anthocyanidin synthase [Citrus sinensis]
ZB32569	--	--	--	hypothetical protein CICLE_v10029666mg [Citrus clementina]
ZB33953	Cellular Component: nucleus (GO:0005634);; Cellular Component: vacuole (GO:0005773);; Cellular Component: cytosol (GO:0005829);; Cellular Component: plasma membrane (GO:0005886);; Cellular Component: chloroplast (GO:0009507);; Biological Process: brassinosteroid mediated signaling pathway (GO:0009742);; Molecular Function: protein domain specific binding (GO:0019904);; Biological Process: respons…	--	14-3-3-like protein 16R OS=Solanum tuberosum (Potato) PE=2 SV=1	PREDICTED: 14-3-3-like protein [Citrus sinensis]
ZB02934	Cellular Component: nucleosome (GO:0000786);; Molecular Function: DNA binding (GO:0003677);; Cellular Component: cell wall (GO:0005618);; Cellular Component: nucleolus (GO:0005730);; Biological Process: nucleosome assembly (GO:0006334);; Biological Process: DNA mediated transformation (GO:0009294);; Biological Process: response to wounding (GO:0009611);; Biological Process: response to bacterium …	--	Probable histone H2A.1 GN=At1g51060 OS=Arabidopsis thaliana (Mouse-ear cress) PE=1 SV=1	probable histone H2A.1 [Manihot esculenta]
ZB56868	Biological Process: RNA splicing, via endonucleolytic cleavage and ligation (GO:0000394);; Molecular Function: DNA binding (GO:0003677);; Cellular Component: transcription factor TFIID complex (GO:0005669);; Biological Process: DNA-templated transcription, initiation (GO:0006352);; Biological Process: transcription from RNA polymerase II promoter (GO:0006366);; Molecular Function: protein heterod…	Basal transcription factors (ko03022)	Transcription initiation factor TFIID subunit 12 GN=T22K18.10 OS=Arabidopsis thaliana (Mouse-ear cress) PE=1 SV=1	hypothetical protein CICLE_v10011440mg [Citrus clementina]
ZB52474	Molecular Function: structural constituent of ribosome (GO:0003735);; Cellular Component: ribosome (GO:0005840);; Biological Process: translation (GO:0006412);;	--	40S ribosomal protein S8 GN=RPS8 OS=Zea mays (Maize) PE=1 SV=2	PREDICTED: 40S ribosomal protein S8-like [Gossypium raimondii]
ZB39159	Molecular Function: (1->3)-beta-D-glucan binding (GO:0001872);; Cellular Component: plasmodesma (GO:0009506);; Molecular Function: hydrolase activity (GO:0016787);; Cellular Component: anchored component of membrane (GO:0031225);;	--	PLASMODESMATA CALLOSE-BINDING PROTEIN 3 (Precursor) GN=PDCB3 OS=Arabidopsis thaliana (Mouse-ear cress) PE=1 SV=1	PREDICTED: PLASMODESMATA CALLOSE-BINDING PROTEIN 3-like isoform X1 [Juglans regia]
ZB34570	--	--	Acyl-CoA-binding domain-containing protein 4 GN=ACBP4 OS=Arabidopsis thaliana (Mouse-ear cress) PE=1 SV=1	hypothetical protein CISIN_1g008089mg [Citrus sinensis]
ZB01839	Molecular Function: transporter activity (GO:0005215);; Cellular Component: mitochondrion (GO:0005739);; Biological Process: transport (GO:0006810);; Cellular Component: chloroplast envelope (GO:0009941);; Cellular Component: integral component of membrane (GO:0016021);;	--	Triose phosphate/phosphate translocator, non-green plastid, chloroplastic (Precursor) GN=NGTPT OS=Brassica oleracea var. botrytis (Cauliflower) PE=2 SV=1	hypothetical protein CICLE_v10020405mg [Citrus clementina]
ZB21407	Biological Process: defense response (GO:0006952);;	--	Defensin-like protein 6 (Precursor) GN=MBK5.14 OS=Arabidopsis thaliana (Mouse-ear cress) PE=3 SV=1	hypothetical protein CICLE_v10026887mg [Citrus clementina]
ZB23445	Molecular Function: ATP binding (GO:0005524);; Cellular Component: cytoplasm (GO:0005737);; Biological Process: protein refolding (GO:0042026);;	RNA degradation (ko03018)	Chaperonin CPN60-2, mitochondrial (Precursor) GN=CPN60-2 OS=Cucurbita maxima (Pumpkin) PE=1 SV=1	PREDICTED: chaperonin CPN60-2, mitochondrial [Citrus sinensis]
ZB45097	Molecular Function: structural molecule activity (GO:0005198);; Cellular Component: chloroplast (GO:0009507);;	--	Probable plastid-lipid-associated protein 13, chloroplastic (Precursor) GN=T24P15.4 OS=Arabidopsis thaliana (Mouse-ear cress) PE=2 SV=2	hypothetical protein CISIN_1g022196mg [Citrus sinensis]
ZB11210	--	--	--	hypothetical protein CISIN_1g037266mg, partial [Citrus sinensis]
ZB30681	--	--	NEP1-interacting protein 1 GN=F4B14.110 OS=Arabidopsis thaliana (Mouse-ear cress) PE=1 SV=2	hypothetical protein CICLE_v10009352mg [Citrus clementina]
ZB07133	--	RNA degradation (ko03018)	Chaperonin CPN60-2, mitochondrial (Precursor) GN=CPN60-2 OS=Cucurbita maxima (Pumpkin) PE=1 SV=1	PREDICTED: chaperonin CPN60-1, mitochondrial-like isoform X1 [Citrus sinensis]
ZB50955	Biological Process: carbohydrate metabolic process (GO:0005975);; Molecular Function: glucan endo-1,3-beta-D-glucosidase activity (GO:0042973);;	--	Glucan endo-1,3-beta-glucosidase (Precursor) GN=GLC1 OS=Triticum aestivum (Wheat) PE=2 SV=1	hypothetical protein CICLE_v10028241mg [Citrus clementina]
ZB57715	Cellular Component: cytosol (GO:0005829);; Biological Process: glycogen biosynthetic process (GO:0005978);; Molecular Function: glucose-1-phosphate adenylyltransferase activity (GO:0008878);; Cellular Component: chloroplast (GO:0009507);; Biological Process: starch biosynthetic process (GO:0019252);;	Starch and sucrose metabolism (ko00500);; Amino sugar and nucleotide sugar metabolism (ko00520)	Glucose-1-phosphate adenylyltransferase large subunit, chloroplastic/amyloplastic (Precursor) GN=AGPS1 OS=Beta vulgaris (Sugar beet) PE=2 SV=1	hypothetical protein CICLE_v10000842mg [Citrus clementina]
ZB40732	--	--	--	hypothetical protein CISIN_1g011616mg [Citrus sinensis]
ZB14412	--	--	--	hypothetical protein L484_004741 [Morus notabilis]
ZB14773	--	--	Zinc finger CCCH domain-containing protein 20 GN=At2g19810 OS=Arabidopsis thaliana (Mouse-ear cress) PE=2 SV=1	PREDICTED: zinc finger CCCH domain-containing protein 20 [Citrus sinensis]
ZB33790	Biological Process: acetyl-CoA metabolic process (GO:0006084);; Biological Process: plant-type cell wall organization (GO:0009664);; Biological Process: plant-type cell wall biogenesis (GO:0009832);; Biological Process: regulation of meristem growth (GO:0010075);; Biological Process: sterol biosynthetic process (GO:0016126);; Biological Process: brassinosteroid biosynthetic process (GO:0016132);;…	--	Fasciclin-like arabinogalactan protein 7 (Precursor) GN=FLA7 OS=Arabidopsis thaliana (Mouse-ear cress) PE=1 SV=1	hypothetical protein CISIN_1g024965mg [Citrus sinensis]
ZB58382	--	--	Peptidyl-prolyl cis-trans isomerase CYP37, chloroplastic (Precursor) GN=CYP37 OS=Arabidopsis thaliana (Mouse-ear cress) PE=1 SV=3	hypothetical protein CISIN_1g012579mg [Citrus sinensis]
ZB59804	--	--	High mobility group B protein 4 GN=At2g17560 OS=Arabidopsis thaliana (Mouse-ear cress) PE=1 SV=1	hypothetical protein CICLE_v10026715mg [Citrus clementina]
ZB43073	Molecular Function: structural constituent of ribosome (GO:0003735);; Cellular Component: ribosome (GO:0005840);; Biological Process: translation (GO:0006412);; Biological Process: ribosome biogenesis (GO:0042254);;	Ribosome (ko03010)	50S ribosomal protein L34, chloroplastic (Precursor) GN=RPL34 OS=Arabidopsis thaliana (Mouse-ear cress) PE=2 SV=1	PREDICTED: 50S ribosomal protein L34, chloroplastic [Citrus sinensis]
ZB40755	--	--	Trihelix transcription factor GTL2 GN=At5g28300 OS=Arabidopsis thaliana (Mouse-ear cress) PE=2 SV=1	hypothetical protein CISIN_1g007139mg [Citrus sinensis]
ZB24684	Biological Process: RNA methylation (GO:0001510);; Molecular Function: structural constituent of ribosome (GO:0003735);; Cellular Component: nucleolus (GO:0005730);; Biological Process: translation (GO:0006412);; Biological Process: embryo development ending in seed dormancy (GO:0009793);; Biological Process: protein ubiquitination (GO:0016567);; Cellular Component: cytosolic large ribosomal subu…	Ribosome (ko03010)	60S ribosomal protein L40 (Precursor) GN=UBICEP52-7 OS=Nicotiana sylvestris (Wood tobacco) PE=2 SV=2	Ubiquitin supergroup,Ribosomal protein L40e [Theobroma cacao]
ZB57842	--	--	--	hypothetical protein CICLE_v10002550mg [Citrus clementina]
ZB20319	--	--	--	PREDICTED: sericin-2 [Citrus sinensis]
ZB45070	--	--	--	hypothetical protein CISIN_1g023360mg [Citrus sinensis]
ZB02458	Cellular Component: chloroplast part (GO:0044434);;	--	--	PREDICTED: uncharacterized protein LOC102618092 [Citrus sinensis]
ZB42801	Molecular Function: structural constituent of ribosome (GO:0003735);; Cellular Component: nucleolus (GO:0005730);; Cellular Component: mitochondrion (GO:0005739);; Biological Process: translation (GO:0006412);; Cellular Component: cytosolic small ribosomal subunit (GO:0022627);;	Ribosome (ko03010)	40S ribosomal protein S30 GN=RPS30C OS=Arabidopsis thaliana (Mouse-ear cress) PE=3 SV=3	PREDICTED: 40S ribosomal protein S30 [Beta vulgaris subsp. vulgaris]
ZBnew7237	--	--	--	uncharacterized protein LOC111884142 [Lactuca sativa]
ZB20946	Molecular Function: phosphoribosylanthranilate isomerase activity (GO:0004640);; Biological Process: tryptophan metabolic process (GO:0006568);;	Phenylalanine, tyrosine and tryptophan biosynthesis (ko00400);; Biosynthesis of amino acids (ko01230)	N-(5&apos;-phosphoribosyl)anthranilate isomerase 1, chloroplastic (Precursor) GN=F24B9.11 OS=Arabidopsis thaliana (Mouse-ear cress) PE=2 SV=1	hypothetical protein CICLE_v10032361mg [Citrus clementina]
ZB02332	--	--	--	PREDICTED: AT-hook motif nuclear-localized protein 5 isoform X2 [Citrus sinensis]
ZB15083	Biological Process: RNA methylation (GO:0001510);; Cellular Component: nucleolus (GO:0005730);;	--	Ribosome production factor 2 homolog GN=At3g23620 OS=Arabidopsis thaliana (Mouse-ear cress) PE=2 SV=1	PREDICTED: ribosome production factor 2 homolog [Citrus sinensis]
ZB44086	Molecular Function: RNA binding (GO:0003723);; Molecular Function: structural constituent of ribosome (GO:0003735);; Cellular Component: nucleolus (GO:0005730);; Cellular Component: plasma membrane (GO:0005886);; Biological Process: translation (GO:0006412);; Cellular Component: cytosolic small ribosomal subunit (GO:0022627);;	--	40S ribosomal protein S15 GN=RPS15 OS=Picea mariana (Black spruce) PE=2 SV=1	Ribosomal protein S19/S15 [Corchorus capsularis]
ZB56340	--	--	--	hypothetical protein CICLE_v10015527mg [Citrus clementina]
ZB21039	Molecular Function: DNA binding (GO:0003677);; Molecular Function: DNA-directed 5'-3' RNA polymerase activity (GO:0003899);; Cellular Component: nucleus (GO:0005634);; Biological Process: transcription, DNA-templated (GO:0006351);;	Purine metabolism (ko00230);; Pyrimidine metabolism (ko00240);; RNA polymerase (ko03020)	DNA-directed RNA polymerase V subunit 5A GN=F24I3.160 OS=Arabidopsis thaliana (Mouse-ear cress) PE=1 SV=1	hypothetical protein CICLE_v10021999mg [Citrus clementina]
ZB16483	--	--	--	hypothetical protein CICLE_v10018956mg [Citrus clementina]
ZB49410	Molecular Function: zinc ion binding (GO:0008270);; Biological Process: lignin biosynthetic process (GO:0009809);; Molecular Function: cinnamyl-alcohol dehydrogenase activity (GO:0045551);; Molecular Function: sinapyl alcohol dehydrogenase activity (GO:0052747);; Biological Process: oxidation-reduction process (GO:0055114);;	Phenylpropanoid biosynthesis (ko00940)	Probable cinnamyl alcohol dehydrogenase 1 GN=CAD1 OS=Aralia cordata (Udo) PE=2 SV=1	carbamoyl-phosphate synthetase 2, aspartate transcarbamylase, and dihydroorotase [Citrus sinensis]
ZB18140	Molecular Function: copper ion binding (GO:0005507);; Molecular Function: primary amine oxidase activity (GO:0008131);; Biological Process: amine metabolic process (GO:0009308);; Molecular Function: quinone binding (GO:0048038);; Biological Process: oxidation-reduction process (GO:0055114);;	Glycine, serine and threonine metabolism (ko00260);; Tyrosine metabolism (ko00350);; Phenylalanine metabolism (ko00360);; beta-Alanine metabolism (ko00410);; Isoquinoline alkaloid biosynthesis (ko00950);; Tropane, piperidine and pyridine alkaloid biosynthesis (ko00960)	Primary amine oxidase (Precursor) GN=At1g62810 OS=Arabidopsis thaliana (Mouse-ear cress) PE=2 SV=1	hypothetical protein CICLE_v10019032mg [Citrus clementina]
ZB18597	Molecular Function: structural constituent of ribosome (GO:0003735);; Cellular Component: ribosome (GO:0005840);; Biological Process: translation (GO:0006412);;	Ribosome (ko03010)	--	hypothetical protein CISIN_1g033045mg [Citrus sinensis]
ZBnew21210	Molecular Function: diacylglycerol O-acyltransferase activity (GO:0004144);; Cellular Component: integral component of membrane (GO:0016021);; Biological Process: glycerolipid biosynthetic process (GO:0045017);;	--	O-acyltransferase WSD1 OS=Arabidopsis thaliana OX=3702 GN=WSD1 PE=2 SV=1	hypothetical protein CISIN_1g0129801mg, partial [Citrus sinensis]
ZB43587	Molecular Function: organic cyclic compound binding (GO:0097159);; Molecular Function: heterocyclic compound binding (GO:1901363);;	Spliceosome (ko03040)	Zinc finger CCCH domain-containing protein 49 OS=Oryza sativa subsp. japonica (Rice) PE=2 SV=1	hypothetical protein CICLE_v10028282mg [Citrus clementina]
ZB19343	Molecular Function: transporter activity (GO:0005215);; Biological Process: transport (GO:0006810);; Cellular Component: integral component of membrane (GO:0016021);;	--	Glucose-6-phosphate/phosphate translocator 2, chloroplastic (Precursor) GN=GPT2 OS=Arabidopsis thaliana (Mouse-ear cress) PE=2 SV=2	PREDICTED: glucose-6-phosphate/phosphate translocator 2, chloroplastic [Citrus sinensis]
ZB37612	--	--	Ubiquitin carboxyl-terminal hydrolase 15 GN=UBP15 OS=Arabidopsis thaliana (Mouse-ear cress) PE=2 SV=2	hypothetical protein CICLE_v10018666mg [Citrus clementina]
ZB21979	Molecular Function: protein kinase activity (GO:0004672);; Molecular Function: ATP binding (GO:0005524);; Cellular Component: plasma membrane (GO:0005886);; Biological Process: protein phosphorylation (GO:0006468);;	--	Probable serine/threonine-protein kinase At5g41260 GN=At5g41260 OS=Arabidopsis thaliana (Mouse-ear cress) PE=1 SV=1	hypothetical protein CICLE_v10011574mg [Citrus clementina]
ZB22248	--	--	BEL1-like homeodomain protein 1 GN=F11F19.15 OS=Arabidopsis thaliana (Mouse-ear cress) PE=1 SV=1	hypothetical protein CISIN_1g005901mg [Citrus sinensis]
ZB25235	Cellular Component: endoplasmic reticulum (GO:0005783);; Cellular Component: plasma membrane (GO:0005886);; Biological Process: signal peptide processing (GO:0006465);; Biological Process: proteolysis (GO:0006508);; Molecular Function: peptidase activity (GO:0008233);; Cellular Component: integral component of membrane (GO:0016021);;	Protein export (ko03060)	--	hypothetical protein CICLE_v10026591mg [Citrus clementina]
ZB30446	--	--	--	hypothetical protein CICLE_v10009474mg [Citrus clementina]
ZB01032	--	--	--	hypothetical protein CICLE_v10005528mg [Citrus clementina]
ZB32849	Cellular Component: nucleolus (GO:0005730);; Cellular Component: mitochondrion (GO:0005739);; Cellular Component: vacuole (GO:0005773);; Cellular Component: plasma membrane (GO:0005886);; Biological Process: mitochondrion organization (GO:0007005);; Cellular Component: plant-type cell wall (GO:0009505);; Cellular Component: chloroplast (GO:0009507);; Biological Process: response to salt stress (G…	--	Prohibitin-3, mitochondrial GN=K1B16.2 OS=Arabidopsis thaliana (Mouse-ear cress) PE=1 SV=1	PREDICTED: prohibitin-3, mitochondrial [Citrus sinensis]
ZB18423	--	--	Organ-specific protein S2 OS=Pisum sativum (Garden pea) PE=2 SV=1	PREDICTED: organ-specific protein S2-like [Citrus sinensis]
ZB26737	Cellular Component: mitochondrion (GO:0005739);; Cellular Component: ribosome (GO:0005840);;	--	Ribosomal protein S1, mitochondrial GN=RPS1 OS=Marchantia polymorpha (Liverwort) PE=3 SV=2	PREDICTED: ribosomal protein S1, mitochondrial-like [Citrus sinensis]
ZB54204	Cellular Component: chloroplast stroma (GO:0009570);; Cellular Component: chloroplast envelope (GO:0009941);; Biological Process: production of ta-siRNAs involved in RNA interference (GO:0010267);; Cellular Component: membrane (GO:0016020);; Biological Process: isopentenyl diphosphate biosynthetic process, methylerythritol 4-phosphate pathway (GO:0019288);; Biological Process: production of miRNA…	Ribosome (ko03010)	50S ribosomal protein L19-1, chloroplastic (Precursor) GN=At4g17560 OS=Arabidopsis thaliana (Mouse-ear cress) PE=2 SV=1	PREDICTED: 50S ribosomal protein L19-1, chloroplastic [Citrus sinensis]
ZB05824	Molecular Function: ACP phosphopantetheine attachment site binding involved in fatty acid biosynthetic process (GO:0000036);; Biological Process: very long-chain fatty acid metabolic process (GO:0000038);; Cellular Component: mitochondrial matrix (GO:0005759);; Biological Process: fatty acid biosynthetic process (GO:0006633);; Biological Process: response to cold (GO:0009409);; Molecular Function…	Oxidative phosphorylation (ko00190)	Acyl carrier protein 2, mitochondrial (Precursor) GN=MTACP2 OS=Arabidopsis thaliana (Mouse-ear cress) PE=1 SV=1	PREDICTED: acyl carrier protein 2, mitochondrial [Citrus sinensis]
ZB33391	Cellular Component: plasma membrane (GO:0005886);;	--	--	PREDICTED: uncharacterized protein LOC102617237 isoform X1 [Citrus sinensis]
ZB14794	--	--	Pentatricopeptide repeat-containing protein At4g16390, chloroplastic (Precursor) GN=P67 OS=Arabidopsis thaliana (Mouse-ear cress) PE=1 SV=3	hypothetical protein CICLE_v10014469mg [Citrus clementina]
ZB32963	Molecular Function: adenyl nucleotide binding (GO:0030554);;	--	Pentatricopeptide repeat-containing protein At5g10690 GN=CBSPPR1 OS=Arabidopsis thaliana (Mouse-ear cress) PE=2 SV=1	LOW QUALITY PROTEIN: pentatricopeptide repeat-containing protein At5g10690 [Manihot esculenta]
ZB18629	Molecular Function: structural constituent of ribosome (GO:0003735);; Biological Process: translation (GO:0006412);; Cellular Component: membrane (GO:0016020);; Cellular Component: cytosolic large ribosomal subunit (GO:0022625);;	Ribosome (ko03010)	60S ribosomal protein L27 GN=RPL27 OS=Pisum sativum (Garden pea) PE=2 SV=1	PREDICTED: 60S ribosomal protein L27 [Citrus sinensis]
ZB35984	Molecular Function: translation elongation factor activity (GO:0003746);; Cellular Component: eukaryotic translation elongation factor 1 complex (GO:0005853);; Biological Process: translational elongation (GO:0006414);;	--	Elongation factor 1-delta OS=Pimpinella brachycarpa PE=2 SV=3	PREDICTED: elongation factor 1-beta-like [Ziziphus jujuba]
ZB44142	Molecular Function: UTP:glucose-1-phosphate uridylyltransferase activity (GO:0003983);; Biological Process: metabolic process (GO:0008152);;	Pentose and glucuronate interconversions (ko00040);; Galactose metabolism (ko00052);; Starch and sucrose metabolism (ko00500);; Amino sugar and nucleotide sugar metabolism (ko00520)	UTP--glucose-1-phosphate uridylyltransferase 1 GN=At5g17310 OS=Arabidopsis thaliana (Mouse-ear cress) PE=2 SV=1	hypothetical protein CICLE_v10011657mg [Citrus clementina]
ZB20397	Molecular Function: aspartate carbamoyltransferase activity (GO:0004070);; Cellular Component: cytosol (GO:0005829);; Biological Process: purine nucleotide biosynthetic process (GO:0006164);; Biological Process: 'de novo' pyrimidine nucleobase biosynthetic process (GO:0006207);; Biological Process: cellular amino acid metabolic process (GO:0006520);; Biological Process: pyrimidine ribonucleotide …	Pyrimidine metabolism (ko00240);; Alanine, aspartate and glutamate metabolism (ko00250)	Aspartate carbamoyltransferase 2, chloroplastic (Precursor) GN=PYRB2 OS=Pisum sativum (Garden pea) PE=2 SV=1	hypothetical protein CICLE_v10025758mg [Citrus clementina]
ZB04135	--	--	Acidic protein (Precursor; Fragment) GN=THI2.2 OS=Viscum album (European mistletoe) PE=1 SV=2	PREDICTED: thionin-like [Camelina sativa]
ZB10682	Molecular Function: transcription factor activity, sequence-specific DNA binding (GO:0003700);; Biological Process: chromatin assembly or disassembly (GO:0006333);; Biological Process: regulation of transcription, DNA-templated (GO:0006355);; Biological Process: response to abscisic acid (GO:0009737);; Biological Process: embryo development ending in seed dormancy (GO:0009793);; Biological Proces…	--	Axial regulator YABBY 1 GN=F4L23.30 OS=Arabidopsis thaliana (Mouse-ear cress) PE=1 SV=1	hypothetical protein CICLE_v10022170mg [Citrus clementina]
ZB45969	Biological Process: protein peptidyl-prolyl isomerization (GO:0000413);; Molecular Function: structural constituent of ribosome (GO:0003735);; Molecular Function: peptidyl-prolyl cis-trans isomerase activity (GO:0003755);; Cellular Component: ribosome (GO:0005840);; Biological Process: translation (GO:0006412);; Biological Process: protein folding (GO:0006457);; Molecular Function: rRNA binding (…	Ribosome (ko03010)	50S ribosomal protein L20, chloroplastic GN=rpl20 OS=Chlorella vulgaris (Green alga) PE=3 SV=2	hypothetical protein CICLE_v10029584mg [Citrus clementina]
ZB04733	Molecular Function: threonine-type endopeptidase activity (GO:0004298);; Cellular Component: nucleus (GO:0005634);; Cellular Component: cytoplasm (GO:0005737);; Cellular Component: proteasome core complex (GO:0005839);; Biological Process: proteolysis involved in cellular protein catabolic process (GO:0051603);;	Proteasome (ko03050)	Proteasome subunit beta type-7-A (Precursor) GN=K1G2.15 OS=Arabidopsis thaliana (Mouse-ear cress) PE=1 SV=2	hypothetical protein CICLE_v10016241mg [Citrus clementina]
ZB34229	--	--	--	PREDICTED: nucleoid-associated protein At2g24020, chloroplastic [Citrus sinensis]
ZB43361	Molecular Function: nucleotide binding (GO:0000166);; Biological Process: RNA methylation (GO:0001510);; Cellular Component: nucleolus (GO:0005730);; Cellular Component: heterotrimeric G-protein complex (GO:0005834);; Biological Process: mRNA export from nucleus (GO:0006406);; Biological Process: protein import into nucleus (GO:0006606);; Molecular Function: myosin heavy chain kinase activity (GO…	Ribosome biogenesis in eukaryotes (ko03008)	Dynein assembly factor with WDR repeat domains 1 GN=DAW1 OS=Chlamydomonas reinhardtii (Chlamydomonas smithii) PE=1 SV=1	hypothetical protein CICLE_v10010984mg [Citrus clementina]
ZB18977	--	--	--	hypothetical protein CICLE_v10026750mg [Citrus clementina]
ZB44486	--	Ribosome (ko03010)	60S ribosomal protein L14-2 GN=RPL14B OS=Arabidopsis thaliana (Mouse-ear cress) PE=2 SV=1	hypothetical protein CICLE_v10006195mg [Citrus clementina]
ZB19484	--	--	Thaumatin-like protein 1 (Precursor) GN=TL1 OS=Castanea sativa (Sweet chestnut) PE=2 SV=1	hypothetical protein CICLE_v10012590mg [Citrus clementina]
ZB19101	Biological Process: mitotic G2 phase (GO:0000085);; Biological Process: RNA methylation (GO:0001510);; Molecular Function: aminopeptidase activity (GO:0004177);; Cellular Component: nucleolus (GO:0005730);; Cellular Component: plasma membrane (GO:0005886);; Biological Process: purine nucleotide biosynthetic process (GO:0006164);; Biological Process: proteolysis (GO:0006508);; Biological Process: …	--	Methionine aminopeptidase 2B {ECO:0000255|HAMAP-Rule:MF_03175} GN=At3g59990 OS=Arabidopsis thaliana (Mouse-ear cress) PE=2 SV=2	hypothetical protein CICLE_v10011909mg [Citrus clementina]
ZB43839	Molecular Function: binding (GO:0005488);;	--	Transcription factor MYB86 GN=F21E10.4 OS=Arabidopsis thaliana (Mouse-ear cress) PE=2 SV=1	hypothetical protein CICLE_v10020144mg [Citrus clementina]
ZB06997	--	--	--	hypothetical protein CISIN_1g030190mg [Citrus sinensis]
ZB26856	Cellular Component: nucleosome (GO:0000786);; Molecular Function: DNA binding (GO:0003677);; Cellular Component: nucleus (GO:0005634);; Biological Process: nucleosome assembly (GO:0006334);; Molecular Function: protein heterodimerization activity (GO:0046982);;	--	Probable histone H2A.5 GN=At5g27670 OS=Arabidopsis thaliana (Mouse-ear cress) PE=1 SV=1	hypothetical protein CISIN_1g032326mg [Citrus sinensis]
ZB50584	Cellular Component: Golgi apparatus (GO:0005794);; Cellular Component: plasma membrane (GO:0005886);;	--	--	PREDICTED: uncharacterized protein LOC102627262 [Citrus sinensis]
ZB02690	Biological Process: maltose metabolic process (GO:0000023);; Biological Process: plasma membrane pyruvate transport (GO:0006849);; Molecular Function: bile acid:sodium symporter activity (GO:0008508);; Cellular Component: chloroplast thylakoid (GO:0009534);; Cellular Component: chloroplast envelope (GO:0009941);; Cellular Component: integral component of membrane (GO:0016021);; Biological Process…	--	Sodium/pyruvate cotransporter BASS2, chloroplastic (Precursor) GN=F12C20.6 OS=Arabidopsis thaliana (Mouse-ear cress) PE=2 SV=1	hypothetical protein CICLE_v10008416mg [Citrus clementina]
ZB44880	--	Ubiquitin mediated proteolysis (ko04120)	E3 ubiquitin-protein ligase UPL6 GN=UPL6 OS=Arabidopsis thaliana (Mouse-ear cress) PE=2 SV=1	hypothetical protein CICLE_v10004231mg [Citrus clementina]
ZB05303	Molecular Function: iron ion binding (GO:0005506);; Molecular Function: electron carrier activity (GO:0009055);; Molecular Function: heme binding (GO:0020037);; Biological Process: oxidation-reduction process (GO:0055114);; Molecular Function: aromatase activity (GO:0070330);;	--	Cytochrome P450 89A2 GN=F13O11.20 OS=Arabidopsis thaliana (Mouse-ear cress) PE=2 SV=2	hypothetical protein CICLE_v10031268mg [Citrus clementina]
ZB32943	--	--	--	hypothetical protein CICLE_v10022804mg [Citrus clementina]
ZB27927	--	--	Acetate/butyrate--CoA ligase AAE7, peroxisomal GN=K14A17.23 OS=Arabidopsis thaliana (Mouse-ear cress) PE=1 SV=1	Acetate/butyrate--CoA ligase AAE7 [Morus notabilis]
ZB12562	Cellular Component: nucleolus (GO:0005730);; Cellular Component: mitochondrion (GO:0005739);; Cellular Component: vacuole (GO:0005773);; Cellular Component: plasma membrane (GO:0005886);; Biological Process: mitochondrion organization (GO:0007005);; Cellular Component: plant-type cell wall (GO:0009505);; Cellular Component: chloroplast (GO:0009507);; Biological Process: response to salt stress (G…	--	Prohibitin-3, mitochondrial GN=K1B16.2 OS=Arabidopsis thaliana (Mouse-ear cress) PE=1 SV=1	PREDICTED: prohibitin-3, mitochondrial [Citrus sinensis]
ZB50415	Cellular Component: phosphopyruvate hydratase complex (GO:0000015);; Molecular Function: magnesium ion binding (GO:0000287);; Molecular Function: phosphopyruvate hydratase activity (GO:0004634);; Biological Process: glycolytic process (GO:0006096);;	Glycolysis / Gluconeogenesis (ko00010);; Carbon metabolism (ko01200);; Biosynthesis of amino acids (ko01230);; RNA degradation (ko03018)	Enolase 1, chloroplastic (Precursor) GN=ENO1 OS=Arabidopsis thaliana (Mouse-ear cress) PE=1 SV=1	hypothetical protein CICLE_v10020008mg [Citrus clementina]
ZB32661	--	--	Non-functional NADPH-dependent codeinone reductase 2 GN=COR2 OS=Papaver somniferum (Opium poppy) PE=1 SV=1	hypothetical protein CISIN_1g044053mg [Citrus sinensis]
ZB55501	--	--	--	hypothetical protein CISIN_1g006789mg [Citrus sinensis]
ZB32225	Cellular Component: condensin complex (GO:0000796);; Molecular Function: ATP binding (GO:0005524);; Cellular Component: nucleus (GO:0005634);; Biological Process: DNA repair (GO:0006281);; Biological Process: DNA recombination (GO:0006310);; Biological Process: sister chromatid cohesion (GO:0007062);; Biological Process: mitotic chromosome condensation (GO:0007076);;	--	Structural maintenance of chromosomes protein 2-1 OS=Arabidopsis thaliana (Mouse-ear cress) PE=2 SV=2	hypothetical protein CICLE_v10004183mg [Citrus clementina]
ZB33597	--	--	Serine carboxypeptidase-like 18 (Precursor) GN=SCPL18 OS=Arabidopsis thaliana (Mouse-ear cress) PE=2 SV=2	hypothetical protein CICLE_v10028360mg [Citrus clementina]
ZB55493	Molecular Function: translation elongation factor activity (GO:0003746);; Cellular Component: eukaryotic translation elongation factor 1 complex (GO:0005853);; Biological Process: translational elongation (GO:0006414);;	--	Elongation factor 1-beta 1 GN=At5g12110 OS=Arabidopsis thaliana (Mouse-ear cress) PE=2 SV=2	hypothetical protein CICLE_v10016592mg [Citrus clementina]
ZB42322	--	Plant hormone signal transduction (ko04075)	Ethylene-responsive transcription factor 1B GN=K14B15.15 OS=Arabidopsis thaliana (Mouse-ear cress) PE=1 SV=2	hypothetical protein CICLE_v10021622mg [Citrus clementina]
ZB38848	--	--	--	hypothetical protein CICLE_v10014104mg [Citrus clementina]
ZB18958	--	--	Transcription repressor OFP13 GN=OFP13 OS=Arabidopsis thaliana (Mouse-ear cress) PE=2 SV=1	hypothetical protein CICLE_v10016377mg [Citrus clementina]
ZB23687	Molecular Function: ribonucleoside-diphosphate reductase activity, thioredoxin disulfide as acceptor (GO:0004748);; Molecular Function: ATP binding (GO:0005524);; Cellular Component: ribonucleoside-diphosphate reductase complex (GO:0005971);; Biological Process: DNA replication (GO:0006260);; Biological Process: oxidation-reduction process (GO:0055114);;	Purine metabolism (ko00230);; Pyrimidine metabolism (ko00240);; Glutathione metabolism (ko00480)	Ribonucleoside-diphosphate reductase large subunit {ECO:0000303|PubMed:10542051} OS=Arabidopsis thaliana (Mouse-ear cress) PE=1 SV=1	hypothetical protein CISIN_1g003561mg [Citrus sinensis]
ZB56949	--	Proteasome (ko03050)	26S proteasome non-ATPase regulatory subunit 7 homolog A GN=MJJ3.19 OS=Arabidopsis thaliana (Mouse-ear cress) PE=1 SV=1	hypothetical protein CICLE_v10012194mg [Citrus clementina]
ZB11233	Molecular Function: phospho-N-acetylmuramoyl-pentapeptide-transferase activity (GO:0008963);; Cellular Component: integral component of membrane (GO:0016021);; Molecular Function: UDP-N-acetylmuramoyl-L-alanyl-D-glutamyl-meso-2,6-diaminopimelyl-D-alanyl-D-alanine:undecaprenyl-phosphate transferase activity (GO:0051992);;	Vancomycin resistance (ko01502)	Phospho-N-acetylmuramoyl-pentapeptide-transferase homolog OS=Arabidopsis thaliana (Mouse-ear cress) PE=2 SV=3	hypothetical protein CISIN_1g010483mg [Citrus sinensis]
ZB04471	Molecular Function: nucleotide binding (GO:0000166);; Molecular Function: UDP-glucose 4-epimerase activity (GO:0003978);; Biological Process: galactose metabolic process (GO:0006012);; Biological Process: nucleotide-sugar metabolic process (GO:0009225);; Biological Process: response to ethylene (GO:0009723);; Biological Process: abscisic acid-activated signaling pathway (GO:0009738);; Biological …	Amino sugar and nucleotide sugar metabolism (ko00520)	UDP-arabinose 4-epimerase 1 GN=MUR4 OS=Arabidopsis thaliana (Mouse-ear cress) PE=1 SV=1	PREDICTED: UDP-arabinose 4-epimerase 1 [Citrus sinensis]
ZB21447	Biological Process: intracellular protein transport (GO:0006886);; Biological Process: nucleocytoplasmic transport (GO:0006913);; Molecular Function: Ran GTPase binding (GO:0008536);; Molecular Function: protein transporter activity (GO:0008565);;	RNA transport (ko03013)	Importin subunit beta-1 {ECO:0000305} OS=Arabidopsis thaliana (Mouse-ear cress) PE=1 SV=1	hypothetical protein CICLE_v10011045mg [Citrus clementina]
ZB33694	Biological Process: formation of translation preinitiation complex (GO:0001731);; Molecular Function: translation initiation factor activity (GO:0003743);; Cellular Component: nucleus (GO:0005634);; Cellular Component: eukaryotic translation initiation factor 3 complex (GO:0005852);; Biological Process: regulation of translational initiation (GO:0006446);; Biological Process: embryo development (…	RNA transport (ko03013)	Eukaryotic translation initiation factor 3 subunit F {ECO:0000255|HAMAP-Rule:MF_03005} GN=TIF3F1 OS=Arabidopsis thaliana (Mouse-ear cress) PE=1 SV=1	hypothetical protein CICLE_v10032098mg [Citrus clementina]
ZB13042	Molecular Function: structural constituent of ribosome (GO:0003735);; Cellular Component: mitochondrial ribosome (GO:0005761);; Biological Process: translation (GO:0006412);;	--	--	PREDICTED: 39S ribosomal protein L47, mitochondrial [Citrus sinensis]
ZB31162	--	Ribosome (ko03010)	40S ribosomal protein SA {ECO:0000255|HAMAP-Rule:MF_03015} GN=LRP OS=Brassica napus (Rape) PE=2 SV=1	hypothetical protein CICLE_v10026113mg [Citrus clementina]
ZB57251	Molecular Function: protein serine/threonine kinase activity (GO:0004674);; Molecular Function: non-membrane spanning protein tyrosine kinase activity (GO:0004715);; Molecular Function: ATP binding (GO:0005524);; Biological Process: protein phosphorylation (GO:0006468);;	--	Receptor-like serine/threonine-protein kinase ALE2 (Precursor) GN=ALE2 OS=Arabidopsis thaliana (Mouse-ear cress) PE=1 SV=1	hypothetical protein CICLE_v10018935mg [Citrus clementina]
ZB09531	Molecular Function: nucleotide binding (GO:0000166);; Molecular Function: microtubule motor activity (GO:0003777);; Cellular Component: microtubule cytoskeleton (GO:0015630);; Cellular Component: protein complex (GO:0043234);; Cellular Component: cytoskeletal part (GO:0044430);; Biological Process: single-organism cellular process (GO:0044763);;	--	Kinesin-like protein KIN12B GN=MDB19.16 OS=Arabidopsis thaliana (Mouse-ear cress) PE=1 SV=1	hypothetical protein CICLE_v10004158mg [Citrus clementina]
ZB21945	Molecular Function: peroxidase activity (GO:0004601);; Cellular Component: mitochondrial matrix (GO:0005759);; Biological Process: glycolytic process (GO:0006096);; Biological Process: response to oxidative stress (GO:0006979);; Biological Process: aerobic respiration (GO:0009060);; Biological Process: response to cadmium ion (GO:0046686);; Molecular Function: peroxiredoxin activity (GO:0051920);;	--	Peroxiredoxin-2F, mitochondrial (Precursor) GN=PRXIIF OS=Arabidopsis thaliana (Mouse-ear cress) PE=1 SV=2	hypothetical protein CISIN_1g028808mg [Citrus sinensis]
ZB53090	--	Ribosome (ko03010)	60S ribosomal protein L23a GN=RPL23A OS=Daucus carota (Wild carrot) PE=2 SV=1	hypothetical protein CICLE_v10032980mg [Citrus clementina]
ZB18985	Biological Process: leaf morphogenesis (GO:0009965);; Biological Process: cell differentiation (GO:0030154);; Biological Process: positive regulation of transcription, DNA-templated (GO:0045893);;	--	--	hypothetical protein CICLE_v10008788mg [Citrus clementina]
ZB48101	Biological Process: fatty acid metabolic process (GO:0006631);; Cellular Component: plastid (GO:0009536);; Molecular Function: oxidoreductase activity (GO:0016491);; Molecular Function: metal ion binding (GO:0046872);;	Fatty acid biosynthesis (ko00061);; Biosynthesis of unsaturated fatty acids (ko01040);; Fatty acid metabolism (ko01212)	Acyl-[acyl-carrier-protein] desaturase, chloroplastic (Precursor) OS=Ricinus communis (Castor bean) PE=1 SV=1	stearoyl-ACP desaturase [Fraxinus americana]
ZB48786	--	--	Protein EXORDIUM-like 2 (Precursor) GN=EXL2 OS=Arabidopsis thaliana (Mouse-ear cress) PE=2 SV=1	hypothetical protein CICLE_v10028909mg [Citrus clementina]
ZB20184	Cellular Component: nucleosome (GO:0000786);; Molecular Function: DNA binding (GO:0003677);; Cellular Component: nucleus (GO:0005634);; Biological Process: nucleosome assembly (GO:0006334);; Molecular Function: protein heterodimerization activity (GO:0046982);;	--	Probable histone H2B.1 OS=Medicago truncatula (Barrel medic) PE=1 SV=3	hypothetical protein VIGAN_08120100 [Vigna angularis var. angularis]
ZB36751	--	RNA degradation (ko03018)	--	hypothetical protein CICLE_v10029345mg [Citrus clementina]
ZB04929	Molecular Function: monooxygenase activity (GO:0004497);; Molecular Function: iron ion binding (GO:0005506);; Molecular Function: electron carrier activity (GO:0009055);; Molecular Function: oxidoreductase activity, acting on paired donors, with incorporation or reduction of molecular oxygen (GO:0016705);; Molecular Function: heme binding (GO:0020037);; Biological Process: oxidation-reduction pro…	Flavonoid biosynthesis (ko00941);; Flavone and flavonol biosynthesis (ko00944)	Flavonoid 3&apos;-monooxygenase GN=F13G24.190 OS=Arabidopsis thaliana (Mouse-ear cress) PE=1 SV=1	PREDICTED: flavonoid 3&apos;-monooxygenase [Citrus sinensis]
ZB07687	Molecular Function: structural constituent of ribosome (GO:0003735);; Cellular Component: ribosome (GO:0005840);; Biological Process: translational elongation (GO:0006414);;	Ribosome (ko03010)	60S acidic ribosomal protein P1 GN=RPP1A OS=Zea mays (Maize) PE=1 SV=1	PREDICTED: 60S acidic ribosomal protein P1 [Eucalyptus grandis]
ZB53974	Molecular Function: hydroxymethylglutaryl-CoA synthase activity (GO:0004421);; Biological Process: isoprenoid biosynthetic process (GO:0008299);;	Synthesis and degradation of ketone bodies (ko00072);; Valine, leucine and isoleucine degradation (ko00280);; Butanoate metabolism (ko00650);; Terpenoid backbone biosynthesis (ko00900)	Hydroxymethylglutaryl-CoA synthase GN=T26M18.30 OS=Arabidopsis thaliana (Mouse-ear cress) PE=1 SV=2	hypothetical protein CICLE_v10020042mg [Citrus clementina]
ZB02121	Molecular Function: structural molecule activity (GO:0005198);; Cellular Component: cell wall (GO:0005618);; Cellular Component: nucleolus (GO:0005730);; Cellular Component: Golgi apparatus (GO:0005794);; Cellular Component: plasma membrane (GO:0005886);; Cellular Component: plasmodesma (GO:0009506);; Biological Process: response to salt stress (GO:0009651);; Cellular Component: tubulin complex (…	Phagosome (ko04145)	Tubulin beta-3 chain GN=MRG21.12 OS=Arabidopsis thaliana (Mouse-ear cress) PE=2 SV=2	hypothetical protein CICLE_v10004755mg [Citrus clementina]
ZBnew6535	Molecular Function: nucleic acid binding (GO:0003676);;	--	Flowering time control protein FCA OS=Arabidopsis thaliana OX=3702 GN=FCA PE=1 SV=3	FCA isoform 1 [Citrus trifoliata]
ZB06098	Molecular Function: structural constituent of ribosome (GO:0003735);; Cellular Component: ribosome (GO:0005840);; Biological Process: translation (GO:0006412);; Molecular Function: rRNA binding (GO:0019843);;	Ribosome (ko03010)	60S ribosomal protein L9 GN=RPL9 OS=Pisum sativum (Garden pea) PE=2 SV=1	hypothetical protein CICLE_v10022372mg [Citrus clementina]
ZB04436	--	--	--	PREDICTED: putative uncharacterized protein DDB_G0272456 [Citrus sinensis]
ZB59572	Molecular Function: structural constituent of ribosome (GO:0003735);; Cellular Component: ribosome (GO:0005840);; Biological Process: translation (GO:0006412);; Molecular Function: rRNA binding (GO:0019843);; Molecular Function: metal ion binding (GO:0046872);;	Ribosome (ko03010)	60S ribosomal protein L37-2 GN=RPL37B OS=Arabidopsis thaliana (Mouse-ear cress) PE=3 SV=2	PREDICTED: 60S ribosomal protein L37-3 [Lupinus angustifolius]
ZB28260	Molecular Function: structural constituent of ribosome (GO:0003735);; Cellular Component: ribosome (GO:0005840);; Biological Process: translation (GO:0006412);;	Ribosome (ko03010)	40S ribosomal protein S15a-1 GN=RPS15AF OS=Arabidopsis thaliana (Mouse-ear cress) PE=2 SV=2	PREDICTED: 40S ribosomal protein S15a-1-like [Gossypium hirsutum]
ZB31166	--	--	Protein LONGIFOLIA 2 OS=Arabidopsis thaliana (Mouse-ear cress) PE=1 SV=1	PREDICTED: protein LONGIFOLIA 1 [Citrus sinensis]
ZB27089	--	--	Pentatricopeptide repeat-containing protein At1g08070 GN=PCMP-H12 OS=Arabidopsis thaliana (Mouse-ear cress) PE=2 SV=1	PREDICTED: pentatricopeptide repeat-containing protein At1g08070, chloroplastic [Citrus sinensis]
ZB59346	--	--	--	PREDICTED: nucleoporin NUP152 isoform X2 [Citrus sinensis]
ZB36151	Cellular Component: cell wall (GO:0005618);; Cellular Component: nucleolus (GO:0005730);; Cellular Component: mitochondrial outer membrane (GO:0005741);; Cellular Component: vacuole (GO:0005773);; Cellular Component: plasma membrane (GO:0005886);; Molecular Function: voltage-gated anion channel activity (GO:0008308);; Cellular Component: chloroplast envelope (GO:0009941);; Biological Process: def…	--	Mitochondrial outer membrane protein porin of 36 kDa OS=Solanum tuberosum (Potato) PE=1 SV=2	hypothetical protein CICLE_v10032366mg [Citrus clementina]
ZBnew9926	--	--	Glycine-rich protein DC7.1 OS=Daucus carota OX=4039 PE=2 SV=1	cold and drought-regulated protein CORA [Citrus clementina]
ZB12991	Biological Process: tRNA dihydrouridine synthesis (GO:0002943);; Molecular Function: nucleic acid binding (GO:0003676);; Cellular Component: vacuole (GO:0005773);; Molecular Function: zinc ion binding (GO:0008270);; Molecular Function: tRNA dihydrouridine synthase activity (GO:0017150);; Molecular Function: flavin adenine dinucleotide binding (GO:0050660);; Biological Process: oxidation-reduction…	--	tRNA-dihydrouridine(47) synthase [NAD(P)(+)]-like GN=At4g38890 OS=Arabidopsis thaliana (Mouse-ear cress) PE=1 SV=2	hypothetical protein CISIN_1g005508mg [Citrus sinensis]
ZB06126	Molecular Function: hydrolase activity (GO:0016787);;	Pyrimidine metabolism (ko00240)	--	hypothetical protein CICLE_v10032657mg [Citrus clementina]
ZB57282	Molecular Function: structural constituent of ribosome (GO:0003735);; Cellular Component: ribosome (GO:0005840);; Biological Process: translation (GO:0006412);;	Ribosome (ko03010)	40S ribosomal protein S16 GN=RPS16 OS=Gossypium hirsutum (Upland cotton) PE=2 SV=1	Ribosomal_S9 domain-containing protein [Cephalotus follicularis]
ZB22761	--	--	--	PREDICTED: uncharacterized protein LOC102616554 [Citrus sinensis]
ZB32883	Molecular Function: structural constituent of ribosome (GO:0003735);; Biological Process: translation (GO:0006412);; Cellular Component: large ribosomal subunit (GO:0015934);;	Ribosome (ko03010)	60S ribosomal protein L17-2 GN=RPL17B OS=Arabidopsis thaliana (Mouse-ear cress) PE=2 SV=2	hypothetical protein CICLE_v10032909mg [Citrus clementina]
ZB60103	--	--	E3 ubiquitin-protein ligase SDIR1 GN=SDIR1 OS=Arabidopsis thaliana (Mouse-ear cress) PE=1 SV=1	hypothetical protein CISIN_1g005286mg [Citrus sinensis]
ZB09043	Biological Process: mitotic G2 phase (GO:0000085);; Biological Process: RNA methylation (GO:0001510);; Molecular Function: aminopeptidase activity (GO:0004177);; Cellular Component: nucleolus (GO:0005730);; Cellular Component: plasma membrane (GO:0005886);; Biological Process: purine nucleotide biosynthetic process (GO:0006164);; Biological Process: proteolysis (GO:0006508);; Biological Process: …	--	Methionine aminopeptidase 2B {ECO:0000255|HAMAP-Rule:MF_03175} GN=At3g59990 OS=Arabidopsis thaliana (Mouse-ear cress) PE=2 SV=2	hypothetical protein CICLE_v10011909mg [Citrus clementina]
ZB20446	--	--	Pentatricopeptide repeat-containing protein At2g20710, mitochondrial (Precursor) GN=At2g20710 OS=Arabidopsis thaliana (Mouse-ear cress) PE=2 SV=1	PREDICTED: pentatricopeptide repeat-containing protein At2g20710, mitochondrial-like [Citrus sinensis]
ZB29394	--	--	CDT1-like protein a, chloroplastic (Precursor) GN=CDT1A OS=Arabidopsis thaliana (Mouse-ear cress) PE=1 SV=1	PREDICTED: CDT1-like protein b [Citrus sinensis]
ZB15393	--	Glycine, serine and threonine metabolism (ko00260);; Monobactam biosynthesis (ko00261);; Cysteine and methionine metabolism (ko00270);; Lysine biosynthesis (ko00300);; 2-Oxocarboxylic acid metabolism (ko01210);; Biosynthesis of amino acids (ko01230)	Aspartokinase 3, chloroplastic (Precursor) OS=Arabidopsis thaliana (Mouse-ear cress) PE=1 SV=1	PREDICTED: aspartokinase 2, chloroplastic-like isoform X2 [Citrus sinensis]
ZBnew25266	--	--	Transcription termination factor MTERF4, chloroplastic OS=Oryza sativa subsp. japonica OX=39947 GN=Os05g0404000 PE=2 SV=1	hypothetical protein CISIN_1g047553mg [Citrus sinensis]
ZB36092	Molecular Function: ligase activity (GO:0016874);;	--	F-box protein At5g07670 GN=At5g07670 OS=Arabidopsis thaliana (Mouse-ear cress) PE=2 SV=1	PREDICTED: F-box protein At5g51380-like [Citrus sinensis]
ZB10307	--	--	Zinc finger CCCH domain-containing protein 20 GN=At2g19810 OS=Arabidopsis thaliana (Mouse-ear cress) PE=2 SV=1	Zinc finger, CCCH-type [Corchorus olitorius]
ZB49120	Molecular Function: methyltransferase activity (GO:0008168);; Biological Process: methylation (GO:0032259);;	Ribosome biogenesis in eukaryotes (ko03008)	--	hypothetical protein CISIN_1g0221751mg [Citrus sinensis]
ZB24736	--	--	--	PREDICTED: HORMA domain-containing protein 1 [Citrus sinensis]
ZB30062	--	--	--	hypothetical protein CISIN_1g005398mg [Citrus sinensis]
ZB56132	--	--	--	PREDICTED: uncharacterized protein LOC102616554 [Citrus sinensis]
ZB37833	--	--	Histone deacetylase HDT1 GN=HDT1 OS=Glycine max (Soybean) PE=2 SV=1	PREDICTED: histone deacetylase HDT1-like isoform X1 [Citrus sinensis]
ZB25200	--	--	Probable purine permease 11 GN=PUP11 OS=Arabidopsis thaliana (Mouse-ear cress) PE=1 SV=1	hypothetical protein CISIN_1g043307mg, partial [Citrus sinensis]
ZB48373	Molecular Function: binding (GO:0005488);;	Basal transcription factors (ko03022)	Transcription initiation factor TFIID subunit 8 GN=TAF8 OS=Arabidopsis thaliana (Mouse-ear cress) PE=1 SV=1	hypothetical protein CISIN_1g017508mg [Citrus sinensis]
ZB00826	Molecular Function: structural constituent of ribosome (GO:0003735);; Cellular Component: ribosome (GO:0005840);; Biological Process: translational elongation (GO:0006414);;	Ribosome (ko03010)	60S acidic ribosomal protein P1 GN=RPP1A OS=Zea mays (Maize) PE=1 SV=1	hypothetical protein CDL15_Pgr021678 [Punica granatum]
ZB24951	--	--	--	PREDICTED: uncharacterized protein LOC103964293 [Pyrus x bretschneideri]
ZB01624	Molecular Function: structural constituent of ribosome (GO:0003735);; Cellular Component: nucleolus (GO:0005730);; Cellular Component: plasma membrane (GO:0005886);; Biological Process: translation (GO:0006412);; Cellular Component: cytosolic large ribosomal subunit (GO:0022625);;	Ribosome (ko03010)	60S ribosomal protein L22-2 GN=RPL22B OS=Arabidopsis thaliana (Mouse-ear cress) PE=2 SV=1	60S ribosomal protein L22-2 [Manihot esculenta]
ZB11138	Molecular Function: C-4 methylsterol oxidase activity (GO:0000254);; Molecular Function: iron ion binding (GO:0005506);; Biological Process: fatty acid biosynthetic process (GO:0006633);; Cellular Component: integral component of membrane (GO:0016021);; Biological Process: oxidation-reduction process (GO:0055114);;	Steroid biosynthesis (ko00100)	Methylsterol monooxygenase 2-2 GN=F22G5.23 OS=Arabidopsis thaliana (Mouse-ear cress) PE=2 SV=1	hypothetical protein CICLE_v10029052mg [Citrus clementina]
ZB32709	--	Arginine biosynthesis (ko00220);; Alanine, aspartate and glutamate metabolism (ko00250);; Biosynthesis of amino acids (ko01230)	Argininosuccinate synthase, chloroplastic (Precursor) GN=At4g24830 OS=Arabidopsis thaliana (Mouse-ear cress) PE=2 SV=3	hypothetical protein CISIN_1g011097mg [Citrus sinensis]
ZB18653	Molecular Function: microtubule motor activity (GO:0003777);; Molecular Function: ATP binding (GO:0005524);; Cellular Component: kinesin complex (GO:0005871);; Cellular Component: microtubule (GO:0005874);; Biological Process: microtubule-based movement (GO:0007018);; Molecular Function: microtubule binding (GO:0008017);;	--	125 kDa kinesin-related protein GN=TKRP125 OS=Nicotiana tabacum (Common tobacco) PE=1 SV=1	PREDICTED: 125 kDa kinesin-related protein isoform X2 [Citrus sinensis]
ZB05146	--	--	Pentatricopeptide repeat-containing protein At3g04760, chloroplastic (Precursor) GN=At3g04760 OS=Arabidopsis thaliana (Mouse-ear cress) PE=2 SV=1	PREDICTED: pentatricopeptide repeat-containing protein At3g04760, chloroplastic-like [Citrus sinensis]
ZBnew22495	--	--	--	hypothetical protein CUMW_221210 [Citrus unshiu]
ZB30454	Molecular Function: protein kinase activity (GO:0004672);; Molecular Function: ATP binding (GO:0005524);; Biological Process: protein phosphorylation (GO:0006468);; Cellular Component: integral component of membrane (GO:0016021);; Molecular Function: 2-alkenal reductase [NAD(P)] activity (GO:0032440);; Biological Process: oxidation-reduction process (GO:0055114);;	--	Probably inactive leucine-rich repeat receptor-like protein kinase IMK2 (Precursor) GN=IMK2 OS=Arabidopsis thaliana (Mouse-ear cress) PE=1 SV=1	PREDICTED: probably inactive leucine-rich repeat receptor-like protein kinase IMK2 [Citrus sinensis]
ZB28882	--	--	GDSL esterase/lipase At1g71691 (Precursor) GN=At1g71691 OS=Arabidopsis thaliana (Mouse-ear cress) PE=2 SV=1	PREDICTED: GDSL esterase/lipase At1g71691 [Citrus sinensis]
ZB16009	Molecular Function: protein serine/threonine kinase activity (GO:0004674);; Molecular Function: ATP binding (GO:0005524);; Biological Process: protein phosphorylation (GO:0006468);;	--	Serine/threonine-protein kinase-like protein At3g51990 (Precursor) GN=At3g51990 OS=Arabidopsis thaliana (Mouse-ear cress) PE=2 SV=1	hypothetical protein CICLE_v10031354mg [Citrus clementina]
ZB50161	--	--	Chloroplastic group IIA intron splicing facilitator CRS1, chloroplastic (Precursor) GN=OJ1014_E02.14 OS=Oryza sativa subsp. japonica (Rice) PE=2 SV=1	PREDICTED: chloroplastic group IIA intron splicing facilitator CRS1, chloroplastic [Citrus sinensis]
ZB25506	Molecular Function: single-stranded DNA binding (GO:0003697);; Biological Process: DNA replication (GO:0006260);;	--	Single-stranded DNA-binding protein, mitochondrial (Precursor) GN=At4g11060 OS=Arabidopsis thaliana (Mouse-ear cress) PE=2 SV=1	hypothetical protein CICLE_v10002449mg [Citrus clementina]
ZB27106	Cellular Component: extracellular region (GO:0005576);;	--	Pathogenesis-related protein PR-1 type (Precursor) OS=Sambucus nigra (European elder) PE=2 SV=1	pathogenesis-related protein 1 [Hevea brasiliensis]
ZB38259	Molecular Function: structural constituent of ribosome (GO:0003735);; Cellular Component: ribosome (GO:0005840);; Biological Process: translation (GO:0006412);;	Ribosome (ko03010)	60S ribosomal protein L44 GN=RPL44 OS=Gossypium hirsutum (Upland cotton) PE=3 SV=3	PREDICTED: 60S ribosomal protein L44-like [Gossypium hirsutum]
ZB14812	Molecular Function: phosphatidylinositol phospholipase C activity (GO:0004435);; Molecular Function: signal transducer activity (GO:0004871);; Molecular Function: calcium ion binding (GO:0005509);; Biological Process: lipid metabolic process (GO:0006629);; Biological Process: intracellular signal transduction (GO:0035556);;	Inositol phosphate metabolism (ko00562);; Phosphatidylinositol signaling system (ko04070);; AGE-RAGE signaling pathway in diabetic complications (ko04933)	Phosphoinositide phospholipase C 4 GN=MZN1.19 OS=Arabidopsis thaliana (Mouse-ear cress) PE=2 SV=2	PREDICTED: phosphoinositide phospholipase C 4-like [Citrus sinensis]
ZB09595	--	--	F-box/kelch-repeat protein At1g15670 GN=At1g15670 OS=Arabidopsis thaliana (Mouse-ear cress) PE=2 SV=1	PREDICTED: F-box/kelch-repeat protein At1g15670 [Citrus sinensis]
ZB32330	Molecular Function: nucleic acid binding (GO:0003676);; Molecular Function: ATP binding (GO:0005524);; Molecular Function: ATP-dependent helicase activity (GO:0008026);;	Spliceosome (ko03040)	Probable pre-mRNA-splicing factor ATP-dependent RNA helicase GN=At2g47250 OS=Arabidopsis thaliana (Mouse-ear cress) PE=2 SV=1	hypothetical protein CICLE_v10019038mg [Citrus clementina]
ZB17890	--	--	--	hypothetical protein CICLE_v10002910mg [Citrus clementina]
ZB42806	--	--	E3 ubiquitin-protein ligase RING1 GN=RING1 OS=Gossypium hirsutum (Upland cotton) PE=1 SV=1	hypothetical protein CICLE_v10032875mg [Citrus clementina]
ZB15956	--	--	30-kDa cleavage and polyadenylation specificity factor 30 {ECO:0000303|PubMed:18479511} OS=Arabidopsis thaliana (Mouse-ear cress) PE=1 SV=1	hypothetical protein CICLE_v10019348mg [Citrus clementina]
ZB03652	--	Phosphatidylinositol signaling system (ko04070);; Plant-pathogen interaction (ko04626)	Calmodulin OS=Lilium longiflorum (Trumpet lily) PE=2 SV=2	hypothetical protein CDL15_Pgr003035 [Punica granatum]
ZB04587	Molecular Function: sterol 24-C-methyltransferase activity (GO:0003838);; Cellular Component: vacuole (GO:0005773);; Biological Process: embryo development ending in seed dormancy (GO:0009793);; Biological Process: sterol biosynthetic process (GO:0016126);; Biological Process: methylation (GO:0032259);;	Steroid biosynthesis (ko00100)	Cycloartenol-C-24-methyltransferase GN=MSH12.18 OS=Arabidopsis thaliana (Mouse-ear cress) PE=1 SV=1	PREDICTED: cycloartenol-C-24-methyltransferase [Citrus sinensis]
ZB43057	--	Cysteine and methionine metabolism (ko00270);; Sulfur metabolism (ko00920);; Carbon metabolism (ko01200);; Biosynthesis of amino acids (ko01230)	Bifunctional L-3-cyanoalanine synthase/cysteine synthase D2 GN=F15F15.90 OS=Arabidopsis thaliana (Mouse-ear cress) PE=1 SV=1	hypothetical protein CICLE_v10001821mg [Citrus clementina]
ZB02628	--	--	--	PREDICTED: uncharacterized protein LOC103964293 [Pyrus x bretschneideri]
ZB39639	Molecular Function: ATP binding (GO:0005524);; Biological Process: protein folding (GO:0006457);; Biological Process: response to stress (GO:0006950);; Molecular Function: unfolded protein binding (GO:0051082);;	Protein processing in endoplasmic reticulum (ko04141);; Plant-pathogen interaction (ko04626)	Endoplasmin homolog (Precursor) GN=T19F6.1,T22A6.20 OS=Arabidopsis thaliana (Mouse-ear cress) PE=1 SV=1	hypothetical protein CICLE_v10014316mg [Citrus clementina]
ZB02361	Molecular Function: lactoylglutathione lyase activity (GO:0004462);; Biological Process: carbohydrate metabolic process (GO:0005975);; Cellular Component: chloroplast stroma (GO:0009570);; Cellular Component: stromule (GO:0010319);; Biological Process: methylglyoxal catabolic process to D-lactate via S-lactoyl-glutathione (GO:0019243);; Cellular Component: thylakoid lumen (GO:0031977);; Molecular…	Pyruvate metabolism (ko00620)	Probable lactoylglutathione lyase, chloroplast (Precursor) GN=At1g67280 OS=Arabidopsis thaliana (Mouse-ear cress) PE=1 SV=1	PREDICTED: probable lactoylglutathione lyase, chloroplastic [Citrus sinensis]
ZB49399	Biological Process: RNA methylation (GO:0001510);; Molecular Function: RNA binding (GO:0003723);; Molecular Function: structural constituent of ribosome (GO:0003735);; Molecular Function: protein binding (GO:0005515);; Cellular Component: cell wall (GO:0005618);; Cellular Component: nucleolus (GO:0005730);; Cellular Component: vacuolar membrane (GO:0005774);; Cellular Component: Golgi apparatus (…	--	40S ribosomal protein S18 GN=RPS18C OS=Arabidopsis thaliana (Mouse-ear cress) PE=1 SV=1	hypothetical protein CISIN_1g031787mg [Citrus sinensis]
ZB41722	--	--	Transcriptional corepressor LEUNIG GN=LUG OS=Arabidopsis thaliana (Mouse-ear cress) PE=1 SV=2	PREDICTED: transcriptional corepressor LEUNIG isoform X2 [Citrus sinensis]
ZB30133	Molecular Function: protein dimerization activity (GO:0046983);;	--	Transcription factor IBH1 GN=OSJNBa0015K02.11 OS=Oryza sativa subsp. japonica (Rice) PE=1 SV=2	hypothetical protein CICLE_v10009640mg [Citrus clementina]
ZB22855	Molecular Function: structural constituent of ribosome (GO:0003735);; Cellular Component: nucleolus (GO:0005730);; Cellular Component: mitochondrion (GO:0005739);; Biological Process: translation (GO:0006412);; Cellular Component: cytosolic large ribosomal subunit (GO:0022625);;	Ribosome (ko03010)	60S ribosomal protein L23 GN=T27C4.4 OS=Arabidopsis thaliana (Mouse-ear cress) PE=2 SV=3	ribosomal protein L17-like protein [Solanum tuberosum]
ZB46650	Cellular Component: mitochondrial outer membrane (GO:0005741);; Biological Process: intracellular protein transport (GO:0006886);;	--	Mitochondrial import receptor subunit TOM9-2 GN=MRH10.8 OS=Arabidopsis thaliana (Mouse-ear cress) PE=1 SV=3	hypothetical protein CICLE_v10006291mg [Citrus clementina]
ZB61277	Biological Process: microtubule cytoskeleton organization (GO:0000226);; Cellular Component: spindle pole (GO:0000922);; Cellular Component: microtubule organizing center (GO:0005815);;	--	Gamma-tubulin complex component 2 GN=T10B6.70 OS=Arabidopsis thaliana (Mouse-ear cress) PE=1 SV=1	PREDICTED: gamma-tubulin complex component 2 isoform X1 [Citrus sinensis]
ZB43279	Cellular Component: extracellular region (GO:0005576);; Biological Process: plant-type cell wall organization (GO:0009664);; Cellular Component: membrane (GO:0016020);;	--	Expansin-A3 (Precursor) GN=F13M22.14 OS=Arabidopsis thaliana (Mouse-ear cress) PE=2 SV=1	PREDICTED: expansin-A4 [Citrus sinensis]
ZB12210	--	--	F-box/kelch-repeat protein At1g22040 GN=At1g22040 OS=Arabidopsis thaliana (Mouse-ear cress) PE=2 SV=1	hypothetical protein CICLE_v10001026mg [Citrus clementina]
ZB17153	Molecular Function: DNA binding (GO:0003677);; Molecular Function: DNA helicase activity (GO:0003678);; Molecular Function: ATP binding (GO:0005524);; Cellular Component: nucleus (GO:0005634);; Cellular Component: cytoplasm (GO:0005737);; Biological Process: DNA unwinding involved in DNA replication (GO:0006268);; Biological Process: DNA replication initiation (GO:0006270);; Biological Process: D…	DNA replication (ko03030)	DNA replication licensing factor MCM7 OS=Arabidopsis thaliana (Mouse-ear cress) PE=1 SV=2	hypothetical protein CISIN_1g005024mg [Citrus sinensis]
ZB42608	--	Ribosome (ko03010)	60S ribosomal protein L27 GN=RPL27 OS=Pisum sativum (Garden pea) PE=2 SV=1	PREDICTED: 60S ribosomal protein L27 [Citrus sinensis]
ZB33034	Molecular Function: DNA binding (GO:0003677);; Molecular Function: chromatin binding (GO:0003682);; Molecular Function: RNA binding (GO:0003723);; Molecular Function: hydrolase activity, acting on ester bonds (GO:0016788);; Molecular Function: metal ion binding (GO:0046872);;	--	Trihelix transcription factor GT-1 GN=GT-1 OS=Arabidopsis thaliana (Mouse-ear cress) PE=1 SV=1	hypothetical protein CICLE_v10018763mg [Citrus clementina]
ZB16717	Cellular Component: mitochondrial outer membrane (GO:0005741);; Molecular Function: voltage-gated anion channel activity (GO:0008308);; Molecular Function: porin activity (GO:0015288);; Biological Process: regulation of anion transport (GO:0044070);; Cellular Component: pore complex (GO:0046930);; Biological Process: transmembrane transport (GO:0055085);;	--	Mitochondrial outer membrane protein porin of 34 kDa OS=Solanum tuberosum (Potato) PE=1 SV=2	PREDICTED: mitochondrial outer membrane protein porin of 34 kDa [Citrus sinensis]
ZB03570	--	--	--	hypothetical protein CICLE_v10009303mg [Citrus clementina]
ZB17732	--	--	Egg cell-secreted protein 1.4 (Precursor) GN=EC1.4 OS=Arabidopsis thaliana (Mouse-ear cress) PE=2 SV=1	hypothetical protein CISIN_1g033265mg [Citrus sinensis]
ZB18194	--	--	Protein TIME FOR COFFEE GN=TIC OS=Arabidopsis thaliana (Mouse-ear cress) PE=1 SV=2	hypothetical protein CICLE_v10004136mg [Citrus clementina]
ZB28523	--	--	--	hypothetical protein CICLE_v10009673mg [Citrus clementina]
ZB59762	Cellular Component: membrane (GO:0016020);; Biological Process: metal ion transport (GO:0030001);; Molecular Function: metal ion transmembrane transporter activity (GO:0046873);; Biological Process: transmembrane transport (GO:0055085);;	--	--	hypothetical protein CISIN_1g0086011mg, partial [Citrus sinensis]
ZB18670	--	--	--	PREDICTED: sister chromatid cohesion protein PDS5 homolog A-A isoform X1 [Citrus sinensis]
ZB10933	Molecular Function: 4-hydroxy-tetrahydrodipicolinate reductase (GO:0008839);; Biological Process: lysine biosynthetic process via diaminopimelate (GO:0009089);; Cellular Component: chloroplast stroma (GO:0009570);; Biological Process: photosynthetic electron transport in photosystem I (GO:0009773);; Biological Process: leaf morphogenesis (GO:0009965);; Biological Process: stomatal complex morphog…	--	Putative 4-hydroxy-tetrahydrodipicolinate reductase 3, chloroplastic (Precursor) GN=DAPB3 OS=Arabidopsis thaliana (Mouse-ear cress) PE=2 SV=1	PREDICTED: dihydrodipicolinate reductase-like protein CRR1, chloroplastic isoform X3 [Citrus sinensis]
ZB19953	Cellular Component: mitochondrial proton-transporting ATP synthase complex, catalytic core F(1) (GO:0000275);; Molecular Function: ATP binding (GO:0005524);; Biological Process: obsolete ATP catabolic process (GO:0006200);; Biological Process: ATP synthesis coupled proton transport (GO:0015986);; Biological Process: ATP hydrolysis coupled proton transport (GO:0015991);; Molecular Function: proton…	Oxidative phosphorylation (ko00190)	ATP synthase subunit beta, mitochondrial (Precursor) GN=ATPB OS=Zea mays (Maize) PE=1 SV=1	hypothetical protein CISIN_1g008610mg [Citrus sinensis]
ZB25811	--	--	Serine carboxypeptidase-like 42 (Precursor) GN=SCPL42 OS=Arabidopsis thaliana (Mouse-ear cress) PE=2 SV=1	hypothetical protein CICLE_v10000998mg [Citrus clementina]
ZB58422	--	--	--	hypothetical protein CISIN_1g045165mg [Citrus sinensis]
ZB53712	Biological Process: maltose metabolic process (GO:0000023);; Molecular Function: calcium ion binding (GO:0005509);; Cellular Component: chloroplast thylakoid membrane (GO:0009535);; Cellular Component: chloroplast thylakoid lumen (GO:0009543);; Cellular Component: photosystem II oxygen evolving complex (GO:0009654);; Biological Process: thylakoid membrane organization (GO:0010027);; Biological Pr…	--	PsbP domain-containing protein 5, chloroplastic (Precursor) GN=PPD5 OS=Arabidopsis thaliana (Mouse-ear cress) PE=1 SV=3	hypothetical protein CICLE_v10009098mg [Citrus clementina]
ZB53439	--	--	E3 ubiquitin-protein ligase RGLG2 GN=RGLG2 OS=Arabidopsis thaliana (Mouse-ear cress) PE=1 SV=1	hypothetical protein CISIN_1g012303mg [Citrus sinensis]
ZB39240	Molecular Function: GTP binding (GO:0005525);; Biological Process: heme biosynthetic process (GO:0006783);; Cellular Component: chloroplast stroma (GO:0009570);;	--	GTP-binding protein OBGC, chloroplastic (Precursor) GN=T28N17.50 OS=Arabidopsis thaliana (Mouse-ear cress) PE=2 SV=1	PREDICTED: ribosome-binding ATPase YchF isoform X2 [Citrus sinensis]
ZB25921	Biological Process: activation of MAPKK activity (GO:0000186);; Molecular Function: MAP kinase kinase kinase activity (GO:0004709);; Molecular Function: ATP binding (GO:0005524);; Biological Process: determination of bilateral symmetry (GO:0009855);; Biological Process: animal organ morphogenesis (GO:0009887);; Biological Process: xylem and phloem pattern formation (GO:0010051);; Cellular Compone…	--	LRR receptor-like serine/threonine-protein kinase FEI 1 (Precursor) GN=FEI1 OS=Arabidopsis thaliana (Mouse-ear cress) PE=1 SV=1	PREDICTED: LRR receptor-like serine/threonine-protein kinase FEI 2 [Citrus sinensis]
ZB23788	--	--	--	hypothetical protein CICLE_v10016038mg [Citrus clementina]
ZB31739	Molecular Function: structural constituent of ribosome (GO:0003735);; Cellular Component: nucleolus (GO:0005730);; Cellular Component: plasma membrane (GO:0005886);; Biological Process: translation (GO:0006412);; Cellular Component: cytosolic large ribosomal subunit (GO:0022625);;	Ribosome (ko03010)	60S ribosomal protein L15 GN=RPL15 OS=Petunia hybrida (Petunia) PE=2 SV=1	PREDICTED: 60S ribosomal protein L15 [Citrus sinensis]
ZB30879	Molecular Function: transcription regulatory region sequence-specific DNA binding (GO:0000976);; Molecular Function: transcription factor activity, sequence-specific DNA binding (GO:0003700);; Cellular Component: nucleus (GO:0005634);; Biological Process: regulation of transcription, DNA-templated (GO:0006355);;	--	Homeobox-leucine zipper protein ATHB-13 GN=ATHB-13 OS=Arabidopsis thaliana (Mouse-ear cress) PE=2 SV=2	hypothetical protein CICLE_v10032279mg [Citrus clementina]
ZB26690	Molecular Function: DNA binding (GO:0003677);;	--	--	hypothetical protein CICLE_v10020988mg [Citrus clementina]
ZB54635	--	--	Hypersensitive-induced response protein 1 GN=HIR1 OS=Arabidopsis thaliana (Mouse-ear cress) PE=1 SV=1	hypothetical protein CICLE_v10020366mg [Citrus clementina]
ZB11063	Molecular Function: oxidoreductase activity, acting on paired donors, with incorporation or reduction of molecular oxygen, 2-oxoglutarate as one donor, and incorporation of one atom each of oxygen into both donors (GO:0016706);; Biological Process: oxidation-reduction process (GO:0055114);;	Flavonoid biosynthesis (ko00941)	Naringenin,2-oxoglutarate 3-dioxygenase (Fragment) GN=AN3 OS=Petunia hybrida (Petunia) PE=1 SV=1	flavanone 3-hydroxylase [Citrus maxima]
ZB00035	--	Protein processing in endoplasmic reticulum (ko04141);; Phagosome (ko04145)	Calreticulin (Precursor) OS=Berberis stolonifera (Barberry) PE=2 SV=1	PREDICTED: calreticulin [Citrus sinensis]
ZB25111	Molecular Function: ATP binding (GO:0005524);; Cellular Component: cytoplasm (GO:0005737);; Biological Process: protein refolding (GO:0042026);;	RNA degradation (ko03018)	Chaperonin CPN60-2, mitochondrial (Precursor) GN=CPN60-2 OS=Cucurbita maxima (Pumpkin) PE=1 SV=1	PREDICTED: chaperonin CPN60-2, mitochondrial [Citrus sinensis]
ZB24779	Molecular Function: metalloendopeptidase activity (GO:0004222);; Molecular Function: ATP binding (GO:0005524);; Biological Process: obsolete ATP catabolic process (GO:0006200);; Biological Process: proteolysis (GO:0006508);; Biological Process: microtubule nucleation (GO:0007020);; Cellular Component: chloroplast envelope (GO:0009941);; Biological Process: chloroplast fission (GO:0010020);; Molec…	--	ATP-dependent zinc metalloprotease FTSH 2, chloroplastic (Precursor) GN=F7F1.16 OS=Arabidopsis thaliana (Mouse-ear cress) PE=1 SV=1	hypothetical protein CICLE_v10018718mg [Citrus clementina]
ZB38425	--	--	Probable WRKY transcription factor 70 GN=WRKY70 OS=Arabidopsis thaliana (Mouse-ear cress) PE=2 SV=1	WRKY transcription factor [Citrus maxima]
ZB01860	--	Ribosome (ko03010)	60S ribosomal protein L31 GN=RPL31 OS=Perilla frutescens (Beefsteak mint) PE=2 SV=1	PREDICTED: 60S ribosomal protein L31 [Citrus sinensis]
ZB37386	Molecular Function: DNA binding (GO:0003677);; Molecular Function: DNA-directed DNA polymerase activity (GO:0003887);; Molecular Function: ATP binding (GO:0005524);; Biological Process: DNA replication (GO:0006260);; Molecular Function: nucleoside-triphosphatase activity (GO:0017111);;	DNA replication (ko03030);; Nucleotide excision repair (ko03420);; Mismatch repair (ko03430)	Replication factor C subunit 2 GN=F16M19.6 OS=Arabidopsis thaliana (Mouse-ear cress) PE=1 SV=1	hypothetical protein CICLE_v10021080mg [Citrus clementina]
ZB47204	Molecular Function: protein serine/threonine kinase activity (GO:0004674);; Molecular Function: ATP binding (GO:0005524);; Biological Process: protein phosphorylation (GO:0006468);;	--	Wee1-like protein kinase GN=WEE1 OS=Arabidopsis thaliana (Mouse-ear cress) PE=1 SV=1	PREDICTED: wee1-like protein kinase [Citrus sinensis]
ZB28983	Molecular Function: lyase activity (GO:0016829);;	--	Cytokinin riboside 5&apos;-monophosphate phosphoribohydrolase LOG3 GN=LOG3 OS=Arabidopsis thaliana (Mouse-ear cress) PE=1 SV=1	cytokinin riboside 5&apos;-monophosphate phosphoribohydrolase LOG1-like [Hevea brasiliensis]
ZB37004	Molecular Function: transcription factor activity, sequence-specific DNA binding (GO:0003700);; Cellular Component: nucleus (GO:0005634);; Biological Process: regulation of transcription, DNA-templated (GO:0006355);; Biological Process: determination of bilateral symmetry (GO:0009855);; Biological Process: embryonic pattern specification (GO:0009880);; Biological Process: polarity specification o…	--	Homeobox-leucine zipper protein ATHB-14 GN=T29F13.8 OS=Arabidopsis thaliana (Mouse-ear cress) PE=1 SV=1	Homeobox-leucine zipper protein HOX33 [Ananas comosus]
ZB29003	Cellular Component: integral component of membrane (GO:0016021);;	--	Outer envelope pore protein 16-3, chloroplastic/mitochondrial GN=T24P15.12 OS=Arabidopsis thaliana (Mouse-ear cress) PE=1 SV=1	hypothetical protein CICLE_v10012973mg [Citrus clementina]
ZB35046	Molecular Function: calcium ion binding (GO:0005509);; Cellular Component: plasma membrane (GO:0005886);;	--	Calmodulin-like protein 4 GN=CML4 OS=Arabidopsis thaliana (Mouse-ear cress) PE=2 SV=1	PREDICTED: calumenin [Citrus sinensis]
ZB39056	--	--	UPF0392 protein RCOM_0530710 GN=RCOM_0530710 OS=Ricinus communis (Castor bean) PE=3 SV=1	PREDICTED: LOW QUALITY PROTEIN: UPF0392 protein RCOM_0530710 [Citrus sinensis]
ZB34169	Molecular Function: structural constituent of ribosome (GO:0003735);; Cellular Component: nucleolus (GO:0005730);; Biological Process: translation (GO:0006412);; Cellular Component: cytosolic large ribosomal subunit (GO:0022625);;	Ribosome (ko03010)	60S ribosomal protein L32-1 GN=RPL32A OS=Arabidopsis thaliana (Mouse-ear cress) PE=2 SV=2	60S ribosomal protein L32-1 [Morus notabilis]
ZB34099	--	--	--	hypothetical protein CISIN_1g014841mg [Citrus sinensis]
ZB40043	--	--	--	hypothetical protein CICLE_v10032237mg [Citrus clementina]
ZB22987	--	--	Vacuolar iron transporter 1 GN=VIT1 OS=Arabidopsis thaliana (Mouse-ear cress) PE=2 SV=1	PREDICTED: vacuolar iron transporter 1-like [Citrus sinensis]
ZB52328	Biological Process: RNA methylation (GO:0001510);; Molecular Function: nucleic acid binding (GO:0003676);; Cellular Component: nucleolus (GO:0005730);; Cellular Component: small nucleolar ribonucleoprotein complex (GO:0005732);; Cellular Component: cytosol (GO:0005829);; Biological Process: RNA processing (GO:0006396);;	Spliceosome (ko03040)	Probable small nuclear ribonucleoprotein F GN=At4g30220 OS=Arabidopsis thaliana (Mouse-ear cress) PE=2 SV=1	PREDICTED: probable small nuclear ribonucleoprotein F [Tarenaya hassleriana]
ZB24723	Molecular Function: heme binding (GO:0020037);; Molecular Function: metal ion binding (GO:0046872);;	--	Cytochrome b5 OS=Borago officinalis (Bourrache) PE=2 SV=1	hypothetical protein CICLE_v10002812mg [Citrus clementina]
ZB48144	--	--	Protein TPX2 GN=TPX2 OS=Arabidopsis thaliana (Mouse-ear cress) PE=1 SV=1	hypothetical protein CICLE_v10014346mg [Citrus clementina]
ZB08801	Biological Process: fatty acid biosynthetic process (GO:0006633);; Cellular Component: membrane (GO:0016020);; Molecular Function: transferase activity, transferring acyl groups other than amino-acyl groups (GO:0016747);;	Fatty acid elongation (ko00062)	3-ketoacyl-CoA synthase 11 GN=KCS11 OS=Arabidopsis thaliana (Mouse-ear cress) PE=2 SV=1	hypothetical protein CICLE_v10004738mg [Citrus clementina]
ZB56169	Molecular Function: structural constituent of ribosome (GO:0003735);; Cellular Component: ribosome (GO:0005840);; Biological Process: translational elongation (GO:0006414);;	Ribosome (ko03010)	60S acidic ribosomal protein P2B GN=RPP2B OS=Zea mays (Maize) PE=1 SV=1	hypothetical protein CICLE_v10029621mg [Citrus clementina]
ZB52280	Biological Process: cytokinesis by cell plate formation (GO:0000911);; Molecular Function: signal transducer activity (GO:0004871);; Molecular Function: protein binding (GO:0005515);; Cellular Component: nucleus (GO:0005634);; Cellular Component: heterotrimeric G-protein complex (GO:0005834);; Biological Process: DNA methylation (GO:0006306);; Biological Process: chromatin silencing (GO:0006342);…	Ubiquitin mediated proteolysis (ko04120)	Protein FIZZY-RELATED 3 GN=MAC12.21 OS=Arabidopsis thaliana (Mouse-ear cress) PE=1 SV=1	PREDICTED: protein FIZZY-RELATED 3 [Citrus sinensis]
ZB12687	Molecular Function: nucleotide binding (GO:0000166);; Cellular Component: chloroplast (GO:0009507);; Molecular Function: nucleoside-triphosphatase activity (GO:0017111);;	--	Calmodulin-interacting protein 111 GN=CIP111 OS=Arabidopsis thaliana (Mouse-ear cress) PE=1 SV=1	PREDICTED: calmodulin-interacting protein 111 isoform X1 [Citrus sinensis]
ZB34444	Biological Process: embryo development ending in seed dormancy (GO:0009793);;	--	Pentatricopeptide repeat-containing protein At4g21190 GN=EMB1417 OS=Arabidopsis thaliana (Mouse-ear cress) PE=2 SV=1	hypothetical protein CICLE_v10005483mg [Citrus clementina]
ZB11943	--	--	E3 ubiquitin-protein ligase ATL6 (Precursor) GN=ATL6 OS=Arabidopsis thaliana (Mouse-ear cress) PE=1 SV=2	hypothetical protein CICLE_v10001478mg [Citrus clementina]
ZB39648	--	--	Basic secretory protease {ECO:0000303|PubMed:22773449} (Fragments) OS=Boswellia serrata (Indian frankincense) PE=1 SV=1	hypothetical protein CICLE_v10029208mg [Citrus clementina]
ZB27472	Cellular Component: extracellular region (GO:0005576);; Molecular Function: manganese ion binding (GO:0030145);; Molecular Function: nutrient reservoir activity (GO:0045735);;	--	Auxin-binding protein ABP20 (Precursor) GN=ABP20 OS=Prunus persica (Peach) PE=2 SV=1	germin-like protein 6 precursor [Vitis vinifera]
ZB32044	Biological Process: cell cycle (GO:0007049);; Cellular Component: intracellular organelle (GO:0043229);;	--	--	hypothetical protein CISIN_1g026061mg [Citrus sinensis]
ZB48310	--	--	--	PREDICTED: uncharacterized protein LOC102621428 [Citrus sinensis]
ZB58857	Biological Process: anthocyanin-containing compound biosynthetic process (GO:0009718);; Biological Process: response to sucrose (GO:0009744);; Biological Process: response to UV-B (GO:0010224);; Biological Process: cellular modified amino acid biosynthetic process (GO:0042398);; Molecular Function: chalcone isomerase activity (GO:0045430);; Biological Process: response to karrikin (GO:0080167);;	--	Probable chalcone--flavonone isomerase 3 GN=K18I23.7 OS=Arabidopsis thaliana (Mouse-ear cress) PE=1 SV=1	hypothetical protein CICLE_v10032749mg [Citrus clementina]
ZB15982	Molecular Function: ATP binding (GO:0005524);; Biological Process: protein folding (GO:0006457);; Biological Process: response to stress (GO:0006950);; Molecular Function: 2-alkenal reductase [NAD(P)] activity (GO:0032440);; Molecular Function: unfolded protein binding (GO:0051082);; Biological Process: oxidation-reduction process (GO:0055114);;	--	Stromal 70 kDa heat shock-related protein, chloroplastic (Precursor) GN=HSP70 OS=Pisum sativum (Garden pea) PE=2 SV=1	hypothetical protein CISIN_1g005099mg [Citrus sinensis]
ZB08749	Cellular Component: phosphopyruvate hydratase complex (GO:0000015);; Molecular Function: magnesium ion binding (GO:0000287);; Molecular Function: DNA binding (GO:0003677);; Molecular Function: phosphopyruvate hydratase activity (GO:0004634);; Molecular Function: copper ion binding (GO:0005507);; Cellular Component: nucleus (GO:0005634);; Cellular Component: mitochondrial envelope (GO:0005740);; C…	Glycolysis / Gluconeogenesis (ko00010);; Carbon metabolism (ko01200);; Biosynthesis of amino acids (ko01230);; RNA degradation (ko03018)	Enolase OS=Ricinus communis (Castor bean) PE=2 SV=1	PREDICTED: enolase [Citrus sinensis]
ZB20591	--	Plant hormone signal transduction (ko04075);; Plant-pathogen interaction (ko04626)	Pathogenesis-related protein PR-1 type (Precursor) OS=Sambucus nigra (European elder) PE=2 SV=1	pathogenesis-related protein 1 [Hevea brasiliensis]
ZB47631	--	--	Ribosome-recycling factor, chloroplastic (Precursor) GN=RRF OS=Spinacia oleracea (Spinach) PE=1 SV=1	hypothetical protein CICLE_v10016267mg [Citrus clementina]
ZB34845	--	Starch and sucrose metabolism (ko00500)	Glucan endo-1,3-beta-glucosidase 4 (Precursor) GN=At3g13560 OS=Arabidopsis thaliana (Mouse-ear cress) PE=1 SV=1	hypothetical protein CICLE_v10015028mg [Citrus clementina]
ZB27500	--	--	--	PREDICTED: DDT domain-containing protein DDB_G0282237 isoform X1 [Citrus sinensis]
ZB36859	--	Valine, leucine and isoleucine degradation (ko00280);; beta-Alanine metabolism (ko00410);; Propanoate metabolism (ko00640);; Carbon metabolism (ko01200)	3-hydroxyisobutyryl-CoA hydrolase 1 GN=CHY1 OS=Arabidopsis thaliana (Mouse-ear cress) PE=1 SV=1	PREDICTED: 3-hydroxyisobutyryl-CoA hydrolase 1-like [Populus euphratica]
ZB43920	Biological Process: DNA damage checkpoint (GO:0000077);; Biological Process: DNA repair (GO:0006281);; Molecular Function: exodeoxyribonuclease III activity (GO:0008853);; Cellular Component: checkpoint clamp complex (GO:0030896);;	--	--	PREDICTED: cell cycle checkpoint control protein RAD9A isoform X3 [Citrus sinensis]
ZB36300	--	--	Pentatricopeptide repeat-containing protein At5g61990, mitochondrial (Precursor) GN=At5g61990 OS=Arabidopsis thaliana (Mouse-ear cress) PE=2 SV=1	PREDICTED: pentatricopeptide repeat-containing protein At5g61990, mitochondrial-like isoform X3 [Citrus sinensis]
ZB47574	Molecular Function: structural constituent of ribosome (GO:0003735);; Cellular Component: ribosome (GO:0005840);; Biological Process: translation (GO:0006412);;	Ribosome (ko03010)	40S ribosomal protein S26-3 GN=RPS26C OS=Arabidopsis thaliana (Mouse-ear cress) PE=2 SV=1	PREDICTED: 40S ribosomal protein S26-like [Phoenix dactylifera]
ZB28619	--	--	Protein CYPRO4 GN=CYPRO4 OS=Cynara cardunculus (Cardoon) PE=2 SV=1	hypothetical protein CICLE_v10000554mg [Citrus clementina]
ZB15694	Biological Process: maltose metabolic process (GO:0000023);; Molecular Function: nucleotide binding (GO:0000166);; Molecular Function: RNA binding (GO:0003723);; Biological Process: thylakoid membrane organization (GO:0010027);; Biological Process: starch biosynthetic process (GO:0019252);;	--	Glycine-rich RNA-binding protein 2, mitochondrial (Precursor) GN=At4g13850 OS=Arabidopsis thaliana (Mouse-ear cress) PE=1 SV=1	hypothetical protein CICLE_v10031772mg [Citrus clementina]
ZB06324	Biological Process: very long-chain fatty acid metabolic process (GO:0000038);; Molecular Function: carboxylic ester hydrolase activity (GO:0004091);; Biological Process: cuticle development (GO:0042335);;	--	GDSL esterase/lipase At5g45950 (Precursor) GN=At5g45950 OS=Arabidopsis thaliana (Mouse-ear cress) PE=2 SV=1	PREDICTED: GDSL esterase/lipase At5g45950 [Citrus sinensis]
ZB27589	Biological Process: protein peptidyl-prolyl isomerization (GO:0000413);; Molecular Function: peptidyl-prolyl cis-trans isomerase activity (GO:0003755);; Biological Process: protein folding (GO:0006457);;	--	Peptidyl-prolyl cis-trans isomerase CYP19-3 GN=F18O21.30 OS=Arabidopsis thaliana (Mouse-ear cress) PE=2 SV=2	PREDICTED: peptidyl-prolyl cis-trans isomerase CYP19-3 [Citrus sinensis]
ZB49393	Molecular Function: O-methyltransferase activity (GO:0008171);; Molecular Function: anthranilate N-methyltransferase activity (GO:0030774);; Biological Process: methylation (GO:0032259);; Molecular Function: protein dimerization activity (GO:0046983);;	Phenylpropanoid biosynthesis (ko00940)	Anthranilate N-methyltransferase OS=Ruta graveolens (Common rue) PE=1 SV=1	hypothetical protein CICLE_v10020821mg [Citrus clementina]
ZB16714	Cellular Component: glycine cleavage complex (GO:0005960);; Biological Process: glycine decarboxylation via glycine cleavage system (GO:0019464);;	Glycine, serine and threonine metabolism (ko00260);; Glyoxylate and dicarboxylate metabolism (ko00630)	Glycine cleavage system H protein 2, mitochondrial (Precursor) GN=GDH2 OS=Arabidopsis thaliana (Mouse-ear cress) PE=2 SV=1	hypothetical protein CICLE_v10017047mg [Citrus clementina]
ZB60564	--	RNA transport (ko03013)	Protein RAE1 {ECO:0000303|PubMed:21189294} OS=Arabidopsis thaliana (Mouse-ear cress) PE=1 SV=2	hypothetical protein CICLE_v10025978mg [Citrus clementina]
ZB05751	--	--	Putative lipid-transfer protein DIR1 (Precursor) GN=DIR1 OS=Arabidopsis thaliana (Mouse-ear cress) PE=1 SV=1	hypothetical protein CICLE_v10017274mg [Citrus clementina]
ZB15668	Molecular Function: phospholipase D activity (GO:0004630);; Molecular Function: calcium ion binding (GO:0005509);; Cellular Component: vacuole (GO:0005773);; Cellular Component: endoplasmic reticulum (GO:0005783);; Cellular Component: plasma membrane (GO:0005886);; Cellular Component: plastid (GO:0009536);; Biological Process: lipid catabolic process (GO:0016042);; Biological Process: phosphatidy…	Glycerophospholipid metabolism (ko00564);; Ether lipid metabolism (ko00565);; Endocytosis (ko04144)	Phospholipase D alpha 1 (Precursor) GN=PLD1 OS=Ricinus communis (Castor bean) PE=1 SV=1	hypothetical protein CICLE_v10024917mg [Citrus clementina]
ZB39364	Cellular Component: chloroplast stroma (GO:0009570);;	--	Rubisco accumulation factor 1, chloroplastic (Precursor) GN=RAF1 OS=Arabidopsis thaliana (Mouse-ear cress) PE=1 SV=1	PREDICTED: rubisco accumulation factor 1, chloroplastic [Citrus sinensis]
ZB42651	Molecular Function: nucleoside diphosphate kinase activity (GO:0004550);; Molecular Function: ATP binding (GO:0005524);; Biological Process: nucleoside diphosphate phosphorylation (GO:0006165);; Biological Process: GTP biosynthetic process (GO:0006183);; Biological Process: UTP biosynthetic process (GO:0006228);; Biological Process: CTP biosynthetic process (GO:0006241);;	Purine metabolism (ko00230);; Pyrimidine metabolism (ko00240)	Nucleoside diphosphate kinase B OS=Flaveria bidentis (Coastal plain yellowtops) PE=2 SV=1	hypothetical protein CISIN_1g031851mg [Citrus sinensis]
ZB34546	Biological Process: carbohydrate metabolic process (GO:0005975);; Molecular Function: beta-glucosidase activity (GO:0008422);;	Cyanoamino acid metabolism (ko00460);; Starch and sucrose metabolism (ko00500);; Phenylpropanoid biosynthesis (ko00940)	Alpha-L-arabinofuranosidase (Precursor) OS=Medicago sativa subsp. varia (Alfalfa) PE=2 SV=1	hypothetical protein CICLE_v10014537mg [Citrus clementina]
ZB12844	Molecular Function: G-protein coupled receptor kinase activity (GO:0004703);; Molecular Function: ATP binding (GO:0005524);; Biological Process: protein phosphorylation (GO:0006468);; Cellular Component: integral component of membrane (GO:0016021);; Molecular Function: 2-alkenal reductase [NAD(P)] activity (GO:0032440);; Biological Process: oxidation-reduction process (GO:0055114);;	--	Probably inactive leucine-rich repeat receptor-like protein kinase At3g28040 (Precursor) GN=At3g28040 OS=Arabidopsis thaliana (Mouse-ear cress) PE=2 SV=1	hypothetical protein CICLE_v10030625mg [Citrus clementina]
ZB41590	Molecular Function: structural constituent of ribosome (GO:0003735);; Cellular Component: ribosome (GO:0005840);; Biological Process: translation (GO:0006412);;	Ribosome (ko03010)	60S ribosomal protein L35-4 GN=RPL35D OS=Arabidopsis thaliana (Mouse-ear cress) PE=2 SV=1	PREDICTED: 60S ribosomal protein L35 [Solanum lycopersicum]
ZB14645	Biological Process: rRNA processing (GO:0006364);; Cellular Component: chloroplast outer membrane (GO:0009707);; Biological Process: chloroplast relocation (GO:0009902);; Biological Process: thylakoid membrane organization (GO:0010027);; Biological Process: photosystem II assembly (GO:0010207);; Biological Process: regulation of protein dephosphorylation (GO:0035304);; Biological Process: transcr…	--	Protein CHUP1, chloroplastic GN=CHUP1 OS=Arabidopsis thaliana (Mouse-ear cress) PE=1 SV=1	hypothetical protein CICLE_v10030626mg [Citrus clementina]
ZB04222	--	--	--	hypothetical protein CICLE_v10006148mg [Citrus clementina]
ZB04431	Biological Process: microtubule nucleation (GO:0007020);; Molecular Function: zinc ion binding (GO:0008270);; Biological Process: plant-type cell wall organization (GO:0009664);; Biological Process: plant-type cell wall biogenesis (GO:0009832);; Biological Process: regulation of meristem growth (GO:0010075);;	--	Probable protein S-acyltransferase 22 GN=PAT22 OS=Arabidopsis thaliana (Mouse-ear cress) PE=2 SV=2	PREDICTED: probable protein S-acyltransferase 22 isoform X2 [Citrus sinensis]
ZB29412	--	--	--	hypothetical protein CICLE_v10007989mg [Citrus clementina]
ZB01406	--	--	--	PREDICTED: uncharacterized protein LOC102618858 isoform X1 [Citrus sinensis]
ZB10489	Biological Process: nucleotide-sugar transport (GO:0015780);; Cellular Component: integral component of membrane (GO:0016021);;	--	GDP-mannose transporter GONST3 GN=GONST3 OS=Arabidopsis thaliana (Mouse-ear cress) PE=2 SV=1	PREDICTED: GDP-mannose transporter GONST3 [Citrus sinensis]
ZB39399	Biological Process: mitotic cell cycle (GO:0000278);; Biological Process: double-strand break repair via homologous recombination (GO:0000724);; Molecular Function: nuclease activity (GO:0004518);; Molecular Function: ATP binding (GO:0005524);; Cellular Component: mitochondrion (GO:0005739);; Biological Process: DNA-dependent DNA replication (GO:0006261);; Biological Process: regulation of DNA re…	--	DNA mismatch repair protein MSH1, mitochondrial (Precursor) GN=K7M2.9 OS=Arabidopsis thaliana (Mouse-ear cress) PE=1 SV=1	PREDICTED: DNA mismatch repair protein MSH1, mitochondrial [Citrus sinensis]
ZB36210	--	--	Trihelix transcription factor GTL2 GN=At5g28300 OS=Arabidopsis thaliana (Mouse-ear cress) PE=2 SV=1	hypothetical protein CISIN_1g007139mg [Citrus sinensis]
ZB60062	Molecular Function: phosphorelay response regulator activity (GO:0000156);; Biological Process: phosphorelay signal transduction system (GO:0000160);; Biological Process: regulation of transcription, DNA-templated (GO:0006355);; Molecular Function: kinase activity (GO:0016301);; Biological Process: phosphorylation (GO:0016310);; Biological Process: intracellular signal transduction (GO:0035556);;	Circadian rhythm - plant (ko04712)	Two-component response regulator-like PRR1 OS=Oryza sativa subsp. japonica (Rice) PE=2 SV=2	PREDICTED: two-component response regulator-like APRR1 [Citrus sinensis]
ZB58733	--	--	Acidic protein (Precursor; Fragment) GN=THI2.2 OS=Viscum album (European mistletoe) PE=1 SV=2	hypothetical protein CARUB_v10018222mg [Capsella rubella]
ZB54006	Cellular Component: plasma membrane (GO:0005886);; Molecular Function: putrescine N-methyltransferase activity (GO:0030750);; Biological Process: methylation (GO:0032259);;	Cysteine and methionine metabolism (ko00270);; Arginine and proline metabolism (ko00330);; beta-Alanine metabolism (ko00410);; Glutathione metabolism (ko00480)	Spermidine synthase OS=Coffea arabica (Arabian coffee) PE=2 SV=1	hypothetical protein CICLE_v10031988mg [Citrus clementina]
ZB16117	--	Ribosome (ko03010)	60S ribosomal protein L14-2 GN=RPL14B OS=Arabidopsis thaliana (Mouse-ear cress) PE=2 SV=1	hypothetical protein CICLE_v10006195mg [Citrus clementina]
ZB59030	Molecular Function: transferase activity (GO:0016740);;	--	Probable 3-deoxy-D-manno-octulosonic acid transferase, mitochondrial (Precursor) GN=KDTA OS=Arabidopsis thaliana (Mouse-ear cress) PE=2 SV=1	PREDICTED: probable 3-deoxy-D-manno-octulosonic acid transferase, mitochondrial isoform X1 [Citrus sinensis]
ZB45484	Molecular Function: transporter activity (GO:0005215);; Cellular Component: membrane (GO:0016020);; Biological Process: transmembrane transport (GO:0055085);;	--	Nucleobase-ascorbate transporter 6 GN=NAT6 OS=Arabidopsis thaliana (Mouse-ear cress) PE=2 SV=2	hypothetical protein CISIN_1g009582mg [Citrus sinensis]
ZB23616	--	--	--	PREDICTED: ubiquinol-cytochrome-c reductase complex assembly factor 1 isoform X2 [Citrus sinensis]
ZB50506	Molecular Function: iron ion binding (GO:0005506);; Cellular Component: endoplasmic reticulum (GO:0005783);; Cellular Component: plasma membrane (GO:0005886);; Molecular Function: electron carrier activity (GO:0009055);; Biological Process: response to light stimulus (GO:0009416);; Cellular Component: plant-type cell wall (GO:0009505);; Biological Process: pollen development (GO:0009555);; Biolog…	Ubiquinone and other terpenoid-quinone biosynthesis (ko00130);; Phenylalanine metabolism (ko00360);; Phenylpropanoid biosynthesis (ko00940);; Flavonoid biosynthesis (ko00941);; Stilbenoid, diarylheptanoid and gingerol biosynthesis (ko00945)	Trans-cinnamate 4-monooxygenase GN=CYP73A11 OS=Glycine max (Soybean) PE=2 SV=1	trans-cinnamate 4-monooxygenase [Jatropha curcas]
ZB44501	Cellular Component: nucleus (GO:0005634);; Biological Process: intracellular protein transport (GO:0006886);; Molecular Function: Ran GTPase binding (GO:0008536);; Cellular Component: membrane (GO:0016020);;	--	Exportin-2 GN=CAS OS=Arabidopsis thaliana (Mouse-ear cress) PE=2 SV=1	hypothetical protein CICLE_v10018709mg [Citrus clementina]
ZB00611	--	Endocytosis (ko04144)	--	PREDICTED: IST1-like protein [Citrus sinensis]
ZB61329	Molecular Function: signal recognition particle binding (GO:0005047);; Cellular Component: signal recognition particle, endoplasmic reticulum targeting (GO:0005786);; Biological Process: SRP-dependent cotranslational protein targeting to membrane (GO:0006614);; Molecular Function: 7S RNA binding (GO:0008312);; Biological Process: negative regulation of translational elongation (GO:0045900);;	Protein export (ko03060)	Signal recognition particle 9 kDa protein GN=SRP9 OS=Arabidopsis thaliana (Mouse-ear cress) PE=3 SV=1	hypothetical protein CICLE_v10023009mg [Citrus clementina]
ZB51419	Molecular Function: protein kinase activity (GO:0004672);; Molecular Function: ATP binding (GO:0005524);; Biological Process: protein phosphorylation (GO:0006468);; Cellular Component: integral component of membrane (GO:0016021);; Molecular Function: 2-alkenal reductase [NAD(P)] activity (GO:0032440);; Biological Process: oxidation-reduction process (GO:0055114);;	--	Inactive leucine-rich repeat receptor-like serine/threonine-protein kinase At1g60630 (Precursor) GN=At1g60630 OS=Arabidopsis thaliana (Mouse-ear cress) PE=2 SV=1	PREDICTED: inactive leucine-rich repeat receptor-like serine/threonine-protein kinase At1g60630 [Citrus sinensis]
ZB03914	--	--	--	hypothetical protein CISIN_1g006753mg [Citrus sinensis]
ZBnew38033	Cellular Component: membrane (GO:0016020);;	--	--	hypothetical protein CUMW_176390 [Citrus unshiu]
ZB03191	--	--	GDSL esterase/lipase At1g29670 (Precursor) GN=At1g29670 OS=Arabidopsis thaliana (Mouse-ear cress) PE=2 SV=1	PREDICTED: GDSL esterase/lipase At5g45670-like [Citrus sinensis]
ZB48873	Molecular Function: protein serine/threonine phosphatase activity (GO:0004722);; Biological Process: protein dephosphorylation (GO:0006470);; Cellular Component: protein serine/threonine phosphatase complex (GO:0008287);; Molecular Function: metal ion binding (GO:0046872);; Biological Process: regulation of defense response to virus (GO:0050688);;	--	Probable protein phosphatase 2C 22 GN=At2g25620 OS=Arabidopsis thaliana (Mouse-ear cress) PE=2 SV=1	hypothetical protein CICLE_v10008648mg [Citrus clementina]
ZBnew5357	--	--	Isoflavone reductase homolog TP7 OS=Nicotiana tabacum OX=4097 GN=TP7 PE=1 SV=1	hypothetical protein CUMW_071690 [Citrus unshiu]
ZB35648	Biological Process: pentose-phosphate shunt (GO:0006098);; Biological Process: phosphatidylglycerol biosynthetic process (GO:0006655);; Cellular Component: chloroplast stroma (GO:0009570);; Biological Process: isopentenyl diphosphate biosynthetic process, methylerythritol 4-phosphate pathway (GO:0019288);; Biological Process: granum assembly (GO:0090391);;	--	Protein LHCP TRANSLOCATION DEFECT (Precursor) GN=F8A12.12 OS=Arabidopsis thaliana (Mouse-ear cress) PE=1 SV=1	hypothetical protein CICLE_v10009689mg [Citrus clementina]
ZB53871	--	Oxidative phosphorylation (ko00190)	NADH dehydrogenase [ubiquinone] 1 beta subcomplex subunit 9 GN=CIB22 OS=Arabidopsis thaliana (Mouse-ear cress) PE=1 SV=1	hypothetical protein CICLE_v10029601mg [Citrus clementina]
ZB38038	Molecular Function: ATP binding (GO:0005524);; Cellular Component: mitochondrion (GO:0005739);; Cellular Component: plasma membrane (GO:0005886);; Biological Process: protein folding (GO:0006457);; Biological Process: response to heat (GO:0009408);; Biological Process: response to water deprivation (GO:0009414);; Cellular Component: chloroplast stroma (GO:0009570);; Biological Process: response t…	Protein processing in endoplasmic reticulum (ko04141);; Plant-pathogen interaction (ko04626)	Heat shock protein 90-1 GN=F6N7.13 OS=Arabidopsis thaliana (Mouse-ear cress) PE=1 SV=3	PREDICTED: heat shock protein 90-5, chloroplastic [Citrus sinensis]
ZB05869	Molecular Function: endodeoxyribonuclease activity, producing 5'-phosphomonoesters (GO:0016888);;	--	--	PREDICTED: putative deoxyribonuclease TATDN1 isoform X1 [Citrus sinensis]
ZB49872	Molecular Function: nucleic acid binding (GO:0003676);; Molecular Function: lysine-tRNA ligase activity (GO:0004824);; Molecular Function: ATP binding (GO:0005524);; Cellular Component: mitochondrion (GO:0005739);; Biological Process: rRNA processing (GO:0006364);; Biological Process: lysyl-tRNA aminoacylation (GO:0006430);; Cellular Component: chloroplast (GO:0009507);; Biological Process: chlor…	Aminoacyl-tRNA biosynthesis (ko00970)	Lysine--tRNA ligase GN=At3g11710 OS=Arabidopsis thaliana (Mouse-ear cress) PE=1 SV=1	hypothetical protein CICLE_v10014735mg [Citrus clementina]
ZB10284	--	--	--	PREDICTED: uncharacterized protein LOC105134496 [Populus euphratica]
ZB29316	--	--	Protein WVD2-like 1 GN=WDL1 OS=Arabidopsis thaliana (Mouse-ear cress) PE=1 SV=1	hypothetical protein CICLE_v10005113mg [Citrus clementina]
ZB48767	--	--	--	PREDICTED: lipoxygenase homology domain-containing protein 1-like [Citrus sinensis]
ZB56842	Biological Process: organelle organization (GO:0006996);;	--	--	PREDICTED: uncharacterized protein LOC102615610 isoform X2 [Citrus sinensis]
ZB05731	Biological Process: cell morphogenesis (GO:0000902);; Cellular Component: extracellular region (GO:0005576);; Cellular Component: nucleus (GO:0005634);; Cellular Component: cytosol (GO:0005829);; Cellular Component: plasma membrane (GO:0005886);; Molecular Function: protein phosphatase regulator activity (GO:0008601);; Biological Process: regulation of meristem growth (GO:0010075);; Biological Pr…	--	Protodermal factor 1 (Precursor) GN=PDF1 OS=Arabidopsis thaliana (Mouse-ear cress) PE=2 SV=1	hypothetical protein CICLE_v10032169mg [Citrus clementina]
ZB04111	--	--	--	hypothetical protein CICLE_v10022632mg [Citrus clementina]
ZB18998	Biological Process: carbohydrate metabolic process (GO:0005975);; Molecular Function: glucan endo-1,3-beta-D-glucosidase activity (GO:0042973);;	--	Glucan endo-1,3-beta-glucosidase (Precursor) OS=Glycine max (Soybean) PE=1 SV=1	hypothetical protein CICLE_v10005195mg [Citrus clementina]
ZB55977	Cellular Component: cell wall (GO:0005618);; Cellular Component: mitochondrial respiratory chain complex I (GO:0005747);; Cellular Component: vacuole (GO:0005773);; Cellular Component: plasma membrane (GO:0005886);; Biological Process: response to stress (GO:0006950);; Cellular Component: chloroplast (GO:0009507);;	--	Prohibitin-1, mitochondrial GN=PHB1 OS=Arabidopsis thaliana (Mouse-ear cress) PE=1 SV=1	hypothetical protein CICLE_v10016485mg [Citrus clementina]
ZB59699	--	--	DEAD-box ATP-dependent RNA helicase 22 GN=RH22 OS=Arabidopsis thaliana (Mouse-ear cress) PE=2 SV=1	PREDICTED: DEAD-box ATP-dependent RNA helicase 22 [Citrus sinensis]
ZB30008	--	--	--	hypothetical protein CISIN_1g031118mg [Citrus sinensis]
ZB06994	Molecular Function: structural constituent of ribosome (GO:0003735);; Cellular Component: ribosome (GO:0005840);; Biological Process: translation (GO:0006412);;	Ribosome (ko03010)	60S ribosomal protein L12 GN=RPL12 OS=Prunus armeniaca (Apricot) PE=2 SV=1	hypothetical protein CICLE_v10012805mg [Citrus clementina]
ZB05275	Molecular Function: phosphatidylcholine-sterol O-acyltransferase activity (GO:0004607);; Biological Process: leaf senescence (GO:0010150);; Biological Process: sterol catabolic process (GO:0016127);; Biological Process: sterol esterification (GO:0034434);; Cellular Component: intracellular membrane-bounded organelle (GO:0043231);; Molecular Function: phosphatidylethanolamine-sterol O-acyltransfer…	--	Phospholipid--sterol O-acyltransferase GN=F21M11.5 OS=Arabidopsis thaliana (Mouse-ear cress) PE=2 SV=2	hypothetical protein CICLE_v10019263mg [Citrus clementina]
ZB01875	--	--	--	hypothetical protein CICLE_v10016206mg [Citrus clementina]
ZBnew9645	--	--	Glu S.griseus protease inhibitor OS=Momordica charantia OX=3673 PE=1 SV=1	hypothetical protein CISIN_1g033055mg [Citrus sinensis]
ZB03852	--	--	--	PREDICTED: uncharacterized protein LOC102626605 [Citrus sinensis]
ZB58781	--	Glycerolipid metabolism (ko00561)	--	hypothetical protein CICLE_v10011473mg [Citrus clementina]
ZB19549	Cellular Component: intracellular ribonucleoprotein complex (GO:0030529);;	Ribosome (ko03010)	40S ribosomal protein S24-2 GN=RPS24B OS=Arabidopsis thaliana (Mouse-ear cress) PE=2 SV=2	hypothetical protein M569_17346 [Genlisea aurea]
ZB08430	Molecular Function: structural constituent of ribosome (GO:0003735);; Biological Process: pentose-phosphate shunt (GO:0006098);; Biological Process: DNA-templated transcription, elongation (GO:0006354);; Biological Process: rRNA processing (GO:0006364);; Biological Process: translation (GO:0006412);; Cellular Component: chloroplast stroma (GO:0009570);; Biological Process: plastid organization (G…	Ribosome (ko03010)	50S ribosomal protein L6, chloroplastic (Precursor) GN=YUP8H12.20 OS=Arabidopsis thaliana (Mouse-ear cress) PE=2 SV=1	hypothetical protein CICLE_v10016578mg [Citrus clementina]
ZB12161	--	Glycerophospholipid metabolism (ko00564);; Ether lipid metabolism (ko00565);; Endocytosis (ko04144)	Phospholipase D p1 OS=Arabidopsis thaliana (Mouse-ear cress) PE=1 SV=1	hypothetical protein CISIN_1g001322mg [Citrus sinensis]
ZB59245	--	--	--	hypothetical protein SOVF_204650 [Spinacia oleracea]
ZB04039	Molecular Function: structural constituent of ribosome (GO:0003735);; Biological Process: translation (GO:0006412);; Cellular Component: cytosolic large ribosomal subunit (GO:0022625);;	Ribosome (ko03010)	60S ribosomal protein L30 GN=RPL30 OS=Lupinus luteus (European yellow lupin) PE=3 SV=1	PREDICTED: 60S ribosomal protein L30-like [Juglans regia]
ZB58057	Biological Process: translation (GO:0006412);;	--	Ribosome-recycling factor, chloroplastic (Precursor) GN=RRF OS=Spinacia oleracea (Spinach) PE=1 SV=1	hypothetical protein CICLE_v10021605mg [Citrus clementina]
ZB16267	--	--	Probable protein arginine N-methyltransferase 3 GN=PRMT3 OS=Arabidopsis thaliana (Mouse-ear cress) PE=2 SV=1	PREDICTED: probable protein arginine N-methyltransferase 3 [Citrus sinensis]
ZB60345	Biological Process: drug transmembrane transport (GO:0006855);; Molecular Function: drug transmembrane transporter activity (GO:0015238);; Molecular Function: antiporter activity (GO:0015297);; Cellular Component: membrane (GO:0016020);;	--	Protein TRANSPARENT TESTA 12 GN=F17J16_80 OS=Arabidopsis thaliana (Mouse-ear cress) PE=2 SV=1	PREDICTED: protein DETOXIFICATION 33 [Citrus sinensis]
ZBnew38465	Biological Process: carbohydrate metabolic process (GO:0005975);; Biological Process: tricarboxylic acid cycle (GO:0006099);; Biological Process: malate metabolic process (GO:0006108);; Molecular Function: L-malate dehydrogenase activity (GO:0030060);;	Citrate cycle (TCA cycle) (ko00020);; Cysteine and methionine metabolism (ko00270);; Pyruvate metabolism (ko00620);; Glyoxylate and dicarboxylate metabolism (ko00630);; Carbon fixation in photosynthetic organisms (ko00710);; Carbon metabolism (ko01200)	Malate dehydrogenase OS=Nicotiana tabacum OX=4097 GN=MD1 PE=1 SV=1	PREDICTED: malate dehydrogenase-like [Gossypium hirsutum]
ZB35713	Molecular Function: oxidoreductase activity (GO:0016491);; Molecular Function: transition metal ion binding (GO:0046914);; Biological Process: oxidation-reduction process (GO:0055114);;	--	--	hypothetical protein CICLE_v10032023mg [Citrus clementina]
ZB35892	Biological Process: fatty acid biosynthetic process (GO:0006633);; Cellular Component: membrane (GO:0016020);; Molecular Function: transferase activity, transferring acyl groups other than amino-acyl groups (GO:0016747);;	Fatty acid elongation (ko00062)	3-ketoacyl-CoA synthase 11 GN=KCS11 OS=Arabidopsis thaliana (Mouse-ear cress) PE=2 SV=1	hypothetical protein CICLE_v10004738mg [Citrus clementina]
ZB14128	--	--	--	hypothetical protein CICLE_v10033278mg [Citrus clementina]
ZB15017	Molecular Function: FMN binding (GO:0010181);; Molecular Function: oxidoreductase activity (GO:0016491);; Biological Process: oxidation-reduction process (GO:0055114);;	--	--	hypothetical protein CISIN_1g016598mg [Citrus sinensis]
ZB33699	--	--	Protein CHUP1, chloroplastic GN=CHUP1 OS=Arabidopsis thaliana (Mouse-ear cress) PE=1 SV=1	hypothetical protein CICLE_v10004653mg [Citrus clementina]
ZB53912	Biological Process: mitotic cell cycle (GO:0007067);; Biological Process: chromosome condensation (GO:0030261);; Biological Process: cell division (GO:0051301);;	--	Condensin complex subunit 2 GN=T26B15 OS=Arabidopsis thaliana (Mouse-ear cress) PE=1 SV=1	PREDICTED: condensin complex subunit 2 isoform X2 [Citrus sinensis]
ZB08074	Molecular Function: ATP binding (GO:0005524);; Cellular Component: nucleolus (GO:0005730);; Cellular Component: spindle (GO:0005819);; Molecular Function: histone kinase activity (H3-S10 specific) (GO:0035175);; Biological Process: histone H3-S10 phosphorylation (GO:0043987);;	--	Serine/threonine-protein kinase Aurora-1 GN=AUR1 OS=Arabidopsis thaliana (Mouse-ear cress) PE=1 SV=1	hypothetical protein CICLE_v10009092mg [Citrus clementina]
ZB59053	--	--	--	PREDICTED: uncharacterized protein LOC102608711 [Citrus sinensis]
ZB05745	Biological Process: histidine biosynthetic process (GO:0000105);; Molecular Function: imidazoleglycerol-phosphate synthase activity (GO:0000107);; Cellular Component: cytoplasm (GO:0005737);; Molecular Function: oxo-acid-lyase activity (GO:0016833);; Molecular Function: isomerase activity (GO:0016853);;	Histidine metabolism (ko00340);; Biosynthesis of amino acids (ko01230)	Cyclase (Precursor) GN=HISN4 OS=Arabidopsis thaliana (Mouse-ear cress) PE=2 SV=1	PREDICTED: imidazole glycerol phosphate synthase hisHF, chloroplastic [Citrus sinensis]
ZB30626	Molecular Function: DNA binding (GO:0003677);; Molecular Function: DNA helicase activity (GO:0003678);; Molecular Function: ATP binding (GO:0005524);; Cellular Component: nucleus (GO:0005634);; Biological Process: DNA replication initiation (GO:0006270);; Biological Process: DNA duplex unwinding (GO:0032508);; Cellular Component: MCM complex (GO:0042555);;	DNA replication (ko03030)	DNA replication licensing factor MCM6 GN=MCM6 OS=Arabidopsis thaliana (Mouse-ear cress) PE=1 SV=1	PREDICTED: DNA replication licensing factor MCM6 [Citrus sinensis]
ZB18976	--	Ribosome (ko03010)	60S acidic ribosomal protein P0-2 GN=RPP0B OS=Arabidopsis thaliana (Mouse-ear cress) PE=1 SV=2	PREDICTED: 60S acidic ribosomal protein P0-like [Tarenaya hassleriana]
ZB06356	--	--	Origin of replication complex subunit 3 {ECO:0000303|PubMed:16179646} OS=Arabidopsis thaliana (Mouse-ear cress) PE=1 SV=1	PREDICTED: origin of replication complex subunit 3 [Citrus sinensis]
ZB15050	--	--	--	PREDICTED: uncharacterized protein LOC102616136 isoform X1 [Citrus sinensis]
ZB01784	Cellular Component: protein phosphatase type 2A complex (GO:0000159);; Biological Process: signal transduction (GO:0007165);; Molecular Function: protein phosphatase regulator activity (GO:0008601);;	mRNA surveillance pathway (ko03015)	Serine/threonine protein phosphatase 2A 57 kDa regulatory subunit B&apos; iota isoform GN=B&apos;IOTA OS=Arabidopsis thaliana (Mouse-ear cress) PE=2 SV=1	hypothetical protein CICLE_v10007952mg [Citrus clementina]
ZBnew11248	Molecular Function: RNA binding (GO:0003723);; Biological Process: gene expression (GO:0010467);; Biological Process: RNA metabolic process (GO:0016070);; Biological Process: cellular macromolecule biosynthetic process (GO:0034645);; Biological Process: cellular nitrogen compound biosynthetic process (GO:0044271);; Cellular Component: intracellular part (GO:0044424);;	--	La-related protein 6A OS=Arabidopsis thaliana OX=3702 GN=LARP6A PE=2 SV=1	PREDICTED: la-related protein 6A [Beta vulgaris subsp. vulgaris]
ZB48407	--	--	--	hypothetical protein CISIN_1g008200mg [Citrus sinensis]
ZB06071	Biological Process: negative regulation of flavonoid biosynthetic process (GO:0009964);; Molecular Function: anthocyanidin reductase activity (GO:0033729);; Biological Process: cellular metabolic process (GO:0044237);; Molecular Function: coenzyme binding (GO:0050662);; Biological Process: oxidation-reduction process (GO:0055114);;	Flavonoid biosynthesis (ko00941)	Anthocyanidin reductase GN=T13M11.8 OS=Arabidopsis thaliana (Mouse-ear cress) PE=1 SV=2	hypothetical protein CICLE_v10017667mg [Citrus clementina]
ZB39928	--	--	Chaperone protein dnaJ 16 GN=F3I6.4 OS=Arabidopsis thaliana (Mouse-ear cress) PE=2 SV=1	PREDICTED: dnaJ homolog subfamily B member 9 isoform X4 [Citrus sinensis]
ZB54466	Molecular Function: copper ion binding (GO:0005507);; Molecular Function: electron carrier activity (GO:0009055);;	--	Lamin-like protein (Precursor) GN=At5g15350 OS=Arabidopsis thaliana (Mouse-ear cress) PE=1 SV=1	PREDICTED: lamin-like protein [Citrus sinensis]
ZB27200	--	Ribosome (ko03010)	60S ribosomal protein L23a GN=RPL23A OS=Nicotiana tabacum (Common tobacco) PE=2 SV=1	PREDICTED: 60S ribosomal protein L23a-like [Juglans regia]
ZB17397	--	Ribosome (ko03010)	40S ribosomal protein S29 GN=RPS29C OS=Arabidopsis thaliana (Mouse-ear cress) PE=3 SV=2	PREDICTED: 40S ribosomal protein S29 [Theobroma cacao]
ZB12392	--	--	Spindle and kinetochore-associated protein 1 homolog GN=At3g60660 OS=Arabidopsis thaliana (Mouse-ear cress) PE=2 SV=1	hypothetical protein CICLE_v10021687mg [Citrus clementina]
ZB33231	Biological Process: regulation of cyclin-dependent protein serine/threonine kinase activity (GO:0000079);; Cellular Component: nucleus (GO:0005634);; Molecular Function: protein kinase binding (GO:0019901);; Biological Process: cell division (GO:0051301);;	--	Cyclin-B2-4 OS=Arabidopsis thaliana (Mouse-ear cress) PE=2 SV=2	PREDICTED: G2/mitotic-specific cyclin-2 [Citrus sinensis]
ZB17649	Molecular Function: dihydroxy-acid dehydratase activity (GO:0004160);; Molecular Function: copper ion binding (GO:0005507);; Cellular Component: cytosol (GO:0005829);; Biological Process: branched-chain amino acid biosynthetic process (GO:0009082);; Biological Process: pyrimidine ribonucleotide biosynthetic process (GO:0009220);; Biological Process: pollen development (GO:0009555);; Cellular Comp…	Valine, leucine and isoleucine biosynthesis (ko00290);; Pantothenate and CoA biosynthesis (ko00770);; 2-Oxocarboxylic acid metabolism (ko01210);; Biosynthesis of amino acids (ko01230)	Dihydroxy-acid dehydratase, chloroplastic {ECO:0000255|HAMAP-Rule:MF_00012} (Precursor) OS=Arabidopsis thaliana (Mouse-ear cress) PE=2 SV=1	hypothetical protein CICLE_v10004565mg [Citrus clementina]
ZB11703	--	--	Maltose excess protein 1, chloroplastic (Precursor) GN=K3M16.90 OS=Arabidopsis thaliana (Mouse-ear cress) PE=2 SV=2	hypothetical protein CISIN_1g015372mg [Citrus sinensis]
ZB20183	Biological Process: RNA methylation (GO:0001510);; Molecular Function: RNA binding (GO:0003723);; Cellular Component: nucleolus (GO:0005730);; Biological Process: mRNA export from nucleus (GO:0006406);; Biological Process: protein import into nucleus (GO:0006606);;	--	Pumilio homolog 24 GN=APUM24 OS=Arabidopsis thaliana (Mouse-ear cress) PE=2 SV=1	PREDICTED: pumilio homolog 24 [Citrus sinensis]
ZB09821	Molecular Function: catechol O-methyltransferase activity (GO:0016206);; Biological Process: methylation (GO:0032259);; Molecular Function: protein dimerization activity (GO:0046983);;	--	Trans-resveratrol di-O-methyltransferase GN=ROMT OS=Vitis vinifera (Grape) PE=1 SV=2	PREDICTED: trans-resveratrol di-O-methyltransferase-like [Citrus sinensis]
ZB27235	--	--	--	PREDICTED: ribosomal protein L11 methyltransferase-like isoform X1 [Citrus sinensis]
ZB38806	Molecular Function: actin binding (GO:0003779);; Molecular Function: calcium ion binding (GO:0005509);; Biological Process: actin filament-based movement (GO:0030048);; Biological Process: Golgi localization (GO:0051645);; Biological Process: mitochondrion localization (GO:0051646);; Biological Process: peroxisome localization (GO:0060151);;	--	Fimbrin-2 {ECO:0000305} OS=Arabidopsis thaliana (Mouse-ear cress) PE=2 SV=1	PREDICTED: fimbrin-2 [Citrus sinensis]
ZB11483	Molecular Function: structural constituent of ribosome (GO:0003735);; Cellular Component: nucleolus (GO:0005730);; Cellular Component: plasma membrane (GO:0005886);; Biological Process: translation (GO:0006412);; Cellular Component: cytosolic large ribosomal subunit (GO:0022625);;	Ribosome (ko03010)	60S ribosomal protein L15 GN=RPL15 OS=Petunia hybrida (Petunia) PE=2 SV=1	PREDICTED: 60S ribosomal protein L15-like [Populus euphratica]
ZB22991	Cellular Component: mitochondrial outer membrane (GO:0005741);; Molecular Function: voltage-gated anion channel activity (GO:0008308);; Molecular Function: porin activity (GO:0015288);; Biological Process: regulation of anion transport (GO:0044070);; Cellular Component: pore complex (GO:0046930);; Biological Process: transmembrane transport (GO:0055085);;	--	Mitochondrial outer membrane protein porin of 34 kDa OS=Solanum tuberosum (Potato) PE=1 SV=2	PREDICTED: mitochondrial outer membrane protein porin of 34 kDa [Citrus sinensis]
ZB00763	--	--	--	hypothetical protein CISIN_1g028727mg [Citrus sinensis]
ZB31117	Cellular Component: extracellular region (GO:0005576);; Biological Process: sexual reproduction (GO:0019953);;	--	Expansin-B3 (Precursor) GN=EXPB3 OS=Arabidopsis thaliana (Mouse-ear cress) PE=2 SV=2	hypothetical protein CICLE_v10016270mg [Citrus clementina]
ZB31377	--	--	Receptor-like protein kinase At3g21340 (Precursor) GN=At3g21340 OS=Arabidopsis thaliana (Mouse-ear cress) PE=1 SV=1	PREDICTED: receptor-like protein kinase At3g21340 isoform X1 [Citrus sinensis]
ZB52682	--	--	--	PREDICTED: uncharacterized protein LOC102614852 [Citrus sinensis]
ZB23508	Molecular Function: O-methyltransferase activity (GO:0008171);;	Phenylalanine metabolism (ko00360);; Phenylpropanoid biosynthesis (ko00940);; Flavonoid biosynthesis (ko00941);; Stilbenoid, diarylheptanoid and gingerol biosynthesis (ko00945)	Caffeoyl-CoA O-methyltransferase OS=Vitis vinifera (Grape) PE=2 SV=1	PREDICTED: caffeoyl-CoA O-methyltransferase-like [Citrus sinensis]
ZB51656	Molecular Function: RNA binding (GO:0003723);; Molecular Function: structural constituent of ribosome (GO:0003735);; Cellular Component: ribosome (GO:0005840);; Biological Process: translation (GO:0006412);;	Ribosome (ko03010)	30S ribosomal protein S10, chloroplastic (Precursor) GN=RPS10 OS=Mesembryanthemum crystallinum (Common ice plant) PE=2 SV=1	hypothetical protein CICLE_v10009615mg [Citrus clementina]
ZB48948	--	--	Thaumatin-like protein 1 (Precursor) GN=TL1 OS=Castanea sativa (Sweet chestnut) PE=2 SV=1	hypothetical protein CICLE_v10012590mg [Citrus clementina]
ZB54424	Biological Process: carbohydrate metabolic process (GO:0005975);; Molecular Function: carbohydrate binding (GO:0030246);; Molecular Function: maltose alpha-glucosidase activity (GO:0032450);;	--	Alpha-xylosidase 1 (Precursor) GN=At1g68560 OS=Arabidopsis thaliana (Mouse-ear cress) PE=1 SV=1	PREDICTED: alpha-xylosidase 1 [Citrus sinensis]
ZB38181	--	--	Protein WVD2-like 1 GN=WDL1 OS=Arabidopsis thaliana (Mouse-ear cress) PE=1 SV=1	PREDICTED: uncharacterized protein LOC102610190 isoform X3 [Citrus sinensis]
ZB32163	--	--	--	PREDICTED: DNA repair protein RadA homolog [Citrus sinensis]
ZB43121	Biological Process: aromatic amino acid family biosynthetic process (GO:0009073);; Biological Process: iron-sulfur cluster assembly (GO:0016226);;	--	--	hypothetical protein CICLE_v10028837mg [Citrus clementina]
ZB38936	--	--	Geraniol 8-hydroxylase GN=CYP76B6 OS=Catharanthus roseus (Madagascar periwinkle) PE=1 SV=1	hypothetical protein CICLE_v10028257mg [Citrus clementina]
ZB44148	Biological Process: protein folding (GO:0006457);; Biological Process: pyrimidine ribonucleotide biosynthetic process (GO:0009220);; Biological Process: response to heat (GO:0009408);; Biological Process: response to high light intensity (GO:0009644);; Biological Process: response to endoplasmic reticulum stress (GO:0034976);; Biological Process: response to hydrogen peroxide (GO:0042542);;	--	--	hypothetical protein CICLE_v10019294mg [Citrus clementina]
ZB27567	--	--	--	PREDICTED: uncharacterized protein LOC102618188 isoform X1 [Citrus sinensis]
ZB11205	Cellular Component: Golgi apparatus (GO:0005794);; Biological Process: acetyl-CoA metabolic process (GO:0006084);; Molecular Function: acetylglucosaminyltransferase activity (GO:0008375);; Cellular Component: membrane (GO:0016020);; Biological Process: sterol biosynthetic process (GO:0016126);; Biological Process: brassinosteroid biosynthetic process (GO:0016132);; Molecular Function: protein xyl…	--	--	hypothetical protein CICLE_v10004926mg [Citrus clementina]
ZB14914	--	--	--	hypothetical protein CICLE_v10022699mg [Citrus clementina]
ZB40895	--	--	Uncharacterized protein At1g76660 GN=At1g76660 OS=Arabidopsis thaliana (Mouse-ear cress) PE=2 SV=1	hypothetical protein CICLE_v10000992mg [Citrus clementina]
ZB19325	Biological Process: carbohydrate metabolic process (GO:0005975);; Molecular Function: cellulase activity (GO:0008810);;	Starch and sucrose metabolism (ko00500)	Endoglucanase 8 (Precursor) GN=CEL1 OS=Arabidopsis thaliana (Mouse-ear cress) PE=2 SV=1	hypothetical protein CICLE_v10014994mg [Citrus clementina]
ZB38858	--	Plant-pathogen interaction (ko04626)	Calcium-dependent protein kinase 15 GN=CPK15 OS=Arabidopsis thaliana (Mouse-ear cress) PE=2 SV=1	hypothetical protein CISIN_1g009091mg [Citrus sinensis]
ZB53544	Cellular Component: nucleosome (GO:0000786);; Molecular Function: DNA binding (GO:0003677);; Cellular Component: nucleolus (GO:0005730);; Biological Process: nucleosome assembly (GO:0006334);; Molecular Function: protein heterodimerization activity (GO:0046982);;	--	Histone H2A OS=Zea mays (Maize) PE=2 SV=1	histone H2A [Hyacinthus orientalis]
ZB21982	--	--	Growth-regulating factor 4 OS=Oryza sativa subsp. japonica (Rice) PE=2 SV=1	hypothetical protein CICLE_v10001613mg [Citrus clementina]
ZB58826	--	--	--	hypothetical protein CICLE_v10008860mg [Citrus clementina]
ZB48247	--	--	Lon protease homolog, mitochondrial {ECO:0000255|HAMAP-Rule:MF_03120} (Precursor) GN=LON2 OS=Zea mays (Maize) PE=1 SV=1	PREDICTED: lon protease homolog 1, mitochondrial [Citrus sinensis]
ZB31482	--	--	ATP-dependent zinc metalloprotease FtsH {ECO:0000255|HAMAP-Rule:MF_01458} OS=Cyanidium caldarium PE=3 SV=1	hypothetical protein CICLE_v10000267mg [Citrus clementina]
ZB03111	--	--	Probable inactive receptor kinase RLK902 (Precursor) GN=RLK902 OS=Arabidopsis thaliana (Mouse-ear cress) PE=1 SV=1	hypothetical protein CICLE_v10011289mg [Citrus clementina]
ZB17346	--	--	Histone H2B.1 GN=At1g07790 OS=Arabidopsis thaliana (Mouse-ear cress) PE=1 SV=3	putative histone H2B.1 [Zostera marina]
ZBnew1883	Molecular Function: GTPase activator activity (GO:0005096);; Biological Process: signal transduction (GO:0007165);; Biological Process: positive regulation of GTPase activity (GO:0043547);;	--	Rho GTPase-activating protein 7 OS=Arabidopsis thaliana OX=3702 GN=ROPGAP7 PE=2 SV=1	hypothetical protein CUMW_130420 [Citrus unshiu]
ZB38428	--	--	DNA gyrase subunit B, chloroplastic/mitochondrial (Precursor) GN=GYRB OS=Nicotiana benthamiana PE=2 SV=1	hypothetical protein CISIN_1g005028mg [Citrus sinensis]
ZB18986	Biological Process: petal formation (GO:0048451);; Biological Process: sepal formation (GO:0048453);;	--	--	PREDICTED: uncharacterized protein LOC102630845 [Citrus sinensis]
ZB54495	--	--	Guanine nucleotide-binding protein subunit beta-like protein GN=GB1 OS=Medicago sativa (Alfalfa) PE=2 SV=1	hypothetical protein CICLE_v10008909mg [Citrus clementina]
ZB16590	Biological Process: activation of MAPKK activity (GO:0000186);; Molecular Function: MAP kinase kinase kinase activity (GO:0004709);; Molecular Function: ATP binding (GO:0005524);; Cellular Component: integral component of membrane (GO:0016021);; Molecular Function: 2-alkenal reductase [NAD(P)] activity (GO:0032440);; Biological Process: oxidation-reduction process (GO:0055114);;	--	Leucine-rich repeat receptor-like serine/threonine-protein kinase BAM1 (Precursor) GN=BAM1 OS=Arabidopsis thaliana (Mouse-ear cress) PE=1 SV=1	hypothetical protein CISIN_1g001816mg [Citrus sinensis]
ZB40717	Cellular Component: nucleus (GO:0005634);; Cellular Component: microtubule organizing center (GO:0005815);; Cellular Component: spindle microtubule (GO:0005876);; Molecular Function: microtubule binding (GO:0008017);; Cellular Component: phragmoplast (GO:0009524);; Cellular Component: preprophase band (GO:0009574);; Biological Process: thigmotropism (GO:0009652);; Biological Process: positive gra…	--	Microtubule-associated protein RP/EB family member 1A GN=EB1A OS=Arabidopsis thaliana (Mouse-ear cress) PE=1 SV=1	hypothetical protein CICLE_v10021657mg [Citrus clementina]
ZB52561	Biological Process: RNA methylation (GO:0001510);; Molecular Function: structural constituent of ribosome (GO:0003735);; Cellular Component: nucleolus (GO:0005730);; Biological Process: translation (GO:0006412);; Biological Process: embryo development ending in seed dormancy (GO:0009793);; Biological Process: protein ubiquitination (GO:0016567);; Cellular Component: cytosolic large ribosomal subu…	Ribosome (ko03010)	60S ribosomal protein L40 (Precursor) GN=UBICEP52-7 OS=Nicotiana sylvestris (Wood tobacco) PE=2 SV=2	Ubiquitin supergroup,Ribosomal protein L40e [Theobroma cacao]
ZB50124	Molecular Function: aspartic-type endopeptidase activity (GO:0004190);; Biological Process: proteolysis (GO:0006508);; Cellular Component: anchored component of plasma membrane (GO:0046658);;	--	Aspartic proteinase-like protein 1 (Precursor) GN=At5g10080 OS=Arabidopsis thaliana (Mouse-ear cress) PE=1 SV=1	PREDICTED: aspartic proteinase-like protein 1 isoform X1 [Citrus sinensis]
ZB44261	Molecular Function: nucleotide binding (GO:0000166);; Molecular Function: protein kinase activity (GO:0004672);;	--	Probable serine/threonine-protein kinase At1g09600 GN=At1g09600 OS=Arabidopsis thaliana (Mouse-ear cress) PE=3 SV=1	PREDICTED: probable serine/threonine-protein kinase At1g09600 [Citrus sinensis]
ZB15907	Molecular Function: structural constituent of ribosome (GO:0003735);; Cellular Component: cell wall (GO:0005618);; Cellular Component: nucleolus (GO:0005730);; Cellular Component: vacuole (GO:0005773);; Biological Process: translation (GO:0006412);; Cellular Component: membrane (GO:0016020);; Cellular Component: cytosolic small ribosomal subunit (GO:0022627);;	Ribosome (ko03010)	40S ribosomal protein S19-3 GN=RPS19C OS=Arabidopsis thaliana (Mouse-ear cress) PE=2 SV=1	hypothetical protein CICLE_v10013054mg [Citrus clementina]
ZB38022	Molecular Function: histone acetyltransferase activity (GO:0004402);; Cellular Component: nucleus (GO:0005634);; Biological Process: histone acetylation (GO:0016573);;	--	WD-40 repeat-containing protein MSI4 GN=F3P11.12 OS=Arabidopsis thaliana (Mouse-ear cress) PE=1 SV=3	hypothetical protein CICLE_v10025540mg [Citrus clementina]
ZB15731	Molecular Function: methyltransferase activity (GO:0008168);; Biological Process: methylation (GO:0032259);;	--	Putative methyltransferase At1g22800 GN=At1g22800 OS=Arabidopsis thaliana (Mouse-ear cress) PE=2 SV=2	PREDICTED: putative methyltransferase At1g22800 isoform X2 [Citrus sinensis]
ZB34232	Molecular Function: hydrolase activity (GO:0016787);;	--	GDSL esterase/lipase At1g29660 (Precursor) GN=At1g29660 OS=Arabidopsis thaliana (Mouse-ear cress) PE=2 SV=1	PREDICTED: GDSL esterase/lipase At1g29670-like [Citrus sinensis]
ZB12351	Biological Process: fatty acid biosynthetic process (GO:0006633);; Cellular Component: membrane (GO:0016020);; Molecular Function: transferase activity, transferring acyl groups other than amino-acyl groups (GO:0016747);;	Fatty acid elongation (ko00062)	3-ketoacyl-CoA synthase 11 GN=KCS11 OS=Arabidopsis thaliana (Mouse-ear cress) PE=2 SV=1	hypothetical protein CICLE_v10004792mg [Citrus clementina]
ZB28782	--	Amino sugar and nucleotide sugar metabolism (ko00520)	NADH-cytochrome b5 reductase-like protein GN=CBR2 OS=Arabidopsis thaliana (Mouse-ear cress) PE=1 SV=2	hypothetical protein CICLE_v10008900mg [Citrus clementina]
ZB29614	Molecular Function: cytochrome-b5 reductase activity, acting on NAD(P)H (GO:0004128);; Biological Process: oxidation-reduction process (GO:0055114);;	Amino sugar and nucleotide sugar metabolism (ko00520)	NADH--cytochrome b5 reductase 1 GN=MVA3.13 OS=Arabidopsis thaliana (Mouse-ear cress) PE=1 SV=1	hypothetical protein CICLE_v10032349mg [Citrus clementina]
ZB52796	Cellular Component: nucleus (GO:0005634);;	--	--	hypothetical protein CICLE_v10009513mg [Citrus clementina]
ZB56238	Molecular Function: alditol:NADP+ 1-oxidoreductase activity (GO:0004032);; Cellular Component: chloroplast stroma (GO:0009570);; Cellular Component: chloroplast envelope (GO:0009941);; Biological Process: isopentenyl diphosphate biosynthetic process, methylerythritol 4-phosphate pathway (GO:0019288);; Biological Process: oxidation-reduction process (GO:0055114);;	--	Probable aldo-keto reductase 2 OS=Oryza sativa subsp. indica (Rice) PE=3 SV=1	hypothetical protein CICLE_v10005068mg [Citrus clementina]
ZB01745	Molecular Function: protein kinase activity (GO:0004672);; Molecular Function: ATP binding (GO:0005524);; Biological Process: protein phosphorylation (GO:0006468);;	--	Probable inactive receptor kinase At5g67200 (Precursor) GN=At5g67200 OS=Arabidopsis thaliana (Mouse-ear cress) PE=1 SV=1	hypothetical protein CISIN_1g006031mg [Citrus sinensis]
ZB04828	Biological Process: cellular process (GO:0009987);;	--	Growth-regulating factor 6 OS=Oryza sativa subsp. japonica (Rice) PE=2 SV=2	PREDICTED: growth-regulating factor 7-like isoform X1 [Citrus sinensis]
ZB02823	Cellular Component: nucleosome (GO:0000786);; Molecular Function: DNA binding (GO:0003677);; Cellular Component: nucleus (GO:0005634);; Biological Process: nucleosome assembly (GO:0006334);; Molecular Function: protein heterodimerization activity (GO:0046982);;	--	Probable histone H2B.1 OS=Medicago truncatula (Barrel medic) PE=1 SV=3	hypothetical protein VIGAN_08120100 [Vigna angularis var. angularis]
ZB26195	--	--	E3 ubiquitin-protein ligase RING1 GN=RING1 OS=Gossypium hirsutum (Upland cotton) PE=1 SV=1	hypothetical protein CICLE_v10032875mg [Citrus clementina]
ZB42418	--	Ribosome (ko03010)	50S ribosomal protein L13, chloroplastic {ECO:0000255|HAMAP-Rule:MF_01366} OS=Porphyra purpurea (Red seaweed) PE=3 SV=1	hypothetical protein CICLE_v10016747mg [Citrus clementina]
ZB32646	Cellular Component: extracellular region (GO:0005576);; Biological Process: plant-type cell wall organization (GO:0009664);; Cellular Component: membrane (GO:0016020);;	--	Expansin-A4 (Precursor) GN=F17A14.7 OS=Arabidopsis thaliana (Mouse-ear cress) PE=1 SV=1	hypothetical protein CICLE_v10012518mg [Citrus clementina]
ZB60888	Biological Process: cellular metabolic process (GO:0044237);; Biological Process: organic substance metabolic process (GO:0071704);;	--	--	hypothetical protein CISIN_1g021931mg [Citrus sinensis]
ZB40053	--	--	--	hypothetical protein CICLE_v10007826mg [Citrus clementina]
ZB34893	--	--	Protein POLYCHOME GN=T24P15.17 OS=Arabidopsis thaliana (Mouse-ear cress) PE=1 SV=1	hypothetical protein CICLE_v10005700mg [Citrus clementina]
ZB11002	--	--	--	uncharacterized protein LOC110648957 [Hevea brasiliensis]
ZB24344	Cellular Component: nucleosome (GO:0000786);; Molecular Function: DNA binding (GO:0003677);; Cellular Component: nucleolus (GO:0005730);; Biological Process: nucleosome assembly (GO:0006334);; Biological Process: regulation of flower development (GO:0009909);; Biological Process: detection of temperature stimulus (GO:0016048);; Biological Process: defense response to bacterium (GO:0042742);; Mole…	--	Histone H2A variant 1 GN=H2AV OS=Arabidopsis thaliana (Mouse-ear cress) PE=1 SV=1	hypothetical protein CICLE_v10022798mg [Citrus clementina]
ZB11740	Biological Process: alcohol metabolic process (GO:0006066);; Molecular Function: choline dehydrogenase activity (GO:0008812);; Molecular Function: mandelonitrile lyase activity (GO:0046593);; Molecular Function: flavin adenine dinucleotide binding (GO:0050660);; Biological Process: oxidation-reduction process (GO:0055114);;	Cutin, suberine and wax biosynthesis (ko00073)	Protein HOTHEAD (Precursor) GN=F3N23.17 OS=Arabidopsis thaliana (Mouse-ear cress) PE=1 SV=1	hypothetical protein CISIN_1g007210mg [Citrus sinensis]
ZB35110	Cellular Component: nucleosome (GO:0000786);; Molecular Function: DNA binding (GO:0003677);; Cellular Component: nucleus (GO:0005634);; Biological Process: nucleosome assembly (GO:0006334);;	--	Histone H1 OS=Zea mays (Maize) PE=2 SV=2	hypothetical protein CICLE_v10005932mg [Citrus clementina]
ZB60258	Molecular Function: ATP binding (GO:0005524);; Cellular Component: plasma membrane (GO:0005886);; Biological Process: obsolete ATP catabolic process (GO:0006200);; Biological Process: ATP biosynthetic process (GO:0006754);; Biological Process: cation transport (GO:0006812);; Cellular Component: integral component of membrane (GO:0016021);; Molecular Function: cation-transporting ATPase activity (…	Oxidative phosphorylation (ko00190)	Plasma membrane ATPase 4 GN=PMA4 OS=Nicotiana plumbaginifolia (Leadwort-leaved tobacco) PE=2 SV=1	PREDICTED: plasma membrane ATPase-like [Citrus sinensis]
ZB37331	Cellular Component: plasma membrane (GO:0005886);; Biological Process: cell adhesion (GO:0007155);; Cellular Component: plasmodesma (GO:0009506);; Biological Process: meristem initiation (GO:0010014);; Biological Process: trichome morphogenesis (GO:0010090);; Biological Process: cell growth (GO:0016049);; Biological Process: actin nucleation (GO:0045010);; Biological Process: regulation of cell d…	--	187-kDa microtubule-associated protein AIR9 GN=AIR9 OS=Arabidopsis thaliana (Mouse-ear cress) PE=2 SV=1	PREDICTED: LOW QUALITY PROTEIN: 187-kDa microtubule-associated protein AIR9 [Citrus sinensis]
ZB54916	Molecular Function: 3-oxoacyl-[acyl-carrier-protein] synthase activity (GO:0004315);; Biological Process: fatty acid biosynthetic process (GO:0006633);;	Fatty acid biosynthesis (ko00061);; Biotin metabolism (ko00780);; Fatty acid metabolism (ko01212)	3-oxoacyl-[acyl-carrier-protein] synthase I, chloroplastic (Precursor) GN=KAS1 OS=Arabidopsis thaliana (Mouse-ear cress) PE=2 SV=2	PREDICTED: 3-oxoacyl-[acyl-carrier-protein] synthase I, chloroplastic [Citrus sinensis]
ZB41301	Molecular Function: ATP binding (GO:0005524);; Cellular Component: cytoplasm (GO:0005737);; Biological Process: protein refolding (GO:0042026);;	RNA degradation (ko03018)	Chaperonin CPN60-2, mitochondrial (Precursor) GN=CPN60-2 OS=Cucurbita maxima (Pumpkin) PE=1 SV=1	PREDICTED: chaperonin CPN60-2, mitochondrial [Citrus sinensis]
ZB11863	Cellular Component: nucleus (GO:0005634);; Cellular Component: cytosol (GO:0005829);; Biological Process: iron ion transport (GO:0006826);; Biological Process: response to auxin (GO:0009733);; Biological Process: response to brassinosteroid (GO:0009741);; Biological Process: cellular response to iron ion starvation (GO:0010106);; Biological Process: response to nitrate (GO:0010167);; Biological P…	--	Cytokinin riboside 5&apos;-monophosphate phosphoribohydrolase LOG7 GN=LOG7 OS=Arabidopsis thaliana (Mouse-ear cress) PE=1 SV=2	PREDICTED: cytokinin riboside 5&apos;-monophosphate phosphoribohydrolase LOG2-like [Brassica napus]
ZB58558	Cellular Component: chloroplast (GO:0009507);; Biological Process: auxin-activated signaling pathway (GO:0009734);; Biological Process: unidimensional cell growth (GO:0009826);; Molecular Function: indole-3-acetic acid amido synthetase activity (GO:0010279);;	Plant hormone signal transduction (ko04075)	Indole-3-acetic acid-amido synthetase GH3.6 GN=F24B18.13 OS=Arabidopsis thaliana (Mouse-ear cress) PE=1 SV=1	hypothetical protein CICLE_v10007746mg [Citrus clementina]
ZB24474	--	--	Protein BASIC PENTACYSTEINE4 GN=BPC4 OS=Arabidopsis thaliana (Mouse-ear cress) PE=1 SV=1	PREDICTED: protein BASIC PENTACYSTEINE4 [Citrus sinensis]
ZB32189	Molecular Function: RNA binding (GO:0003723);; Molecular Function: ribonuclease III activity (GO:0004525);; Biological Process: RNA processing (GO:0006396);;	--	--	PREDICTED: uncharacterized protein LOC102608947 [Citrus sinensis]
ZB22148	--	--	CRC domain-containing protein TSO1 GN=TSO1 OS=Arabidopsis thaliana (Mouse-ear cress) PE=1 SV=1	hypothetical protein CISIN_1g003968mg [Citrus sinensis]
ZB07128	Molecular Function: 3-deoxy-7-phosphoheptulonate synthase activity (GO:0003849);; Biological Process: aromatic amino acid family biosynthetic process (GO:0009073);; Biological Process: chorismate biosynthetic process (GO:0009423);; Cellular Component: membrane (GO:0016020);; Biological Process: shikimate biosynthetic process (GO:0033587);;	Phenylalanine, tyrosine and tryptophan biosynthesis (ko00400);; Biosynthesis of amino acids (ko01230)	Phospho-2-dehydro-3-deoxyheptonate aldolase 1, chloroplastic (Precursor) GN=DHAPS-1 OS=Nicotiana tabacum (Common tobacco) PE=1 SV=1	PREDICTED: phospho-2-dehydro-3-deoxyheptonate aldolase 1, chloroplastic-like [Citrus sinensis]
ZB36969	--	--	--	PREDICTED: uncharacterized protein C6C3.02c-like [Juglans regia]
ZB01167	--	--	--	PREDICTED: glutamic acid-rich protein-like [Citrus sinensis]
ZB22602	Molecular Function: ATP binding (GO:0005524);; Cellular Component: cytoplasm (GO:0005737);; Biological Process: protein refolding (GO:0042026);;	RNA degradation (ko03018)	Chaperonin CPN60-like 2, mitochondrial (Precursor) GN=At3g13860 OS=Arabidopsis thaliana (Mouse-ear cress) PE=2 SV=2	PREDICTED: chaperonin CPN60-like 2, mitochondrial [Citrus sinensis]
ZB20621	Biological Process: sulfate assimilation (GO:0000103);; Molecular Function: adenylylsulfate kinase activity (GO:0004020);; Molecular Function: ATP binding (GO:0005524);; Cellular Component: cytosol (GO:0005829);; Biological Process: phosphorylation (GO:0016310);; Biological Process: male gamete generation (GO:0048232);; Biological Process: hydrogen sulfide biosynthetic process (GO:0070814);;	Purine metabolism (ko00230);; Sulfur metabolism (ko00920)	Adenylyl-sulfate kinase 3 GN=APK3 OS=Arabidopsis thaliana (Mouse-ear cress) PE=1 SV=1	hypothetical protein CICLE_v10022273mg [Citrus clementina]
ZB06429	Molecular Function: structural constituent of ribosome (GO:0003735);; Cellular Component: ribosome (GO:0005840);; Biological Process: translation (GO:0006412);;	Ribosome (ko03010)	60S ribosomal protein L8 GN=RPL8 OS=Solanum lycopersicum (Tomato) PE=2 SV=1	hypothetical protein CICLE_v10016308mg [Citrus clementina]
ZB11188	Cellular Component: DNA-directed RNA polymerase IV complex (GO:0000418);; Molecular Function: DNA binding (GO:0003677);; Molecular Function: DNA-directed 5'-3' RNA polymerase activity (GO:0003899);; Cellular Component: DNA-directed RNA polymerase II, core complex (GO:0005665);; Biological Process: transcription, DNA-templated (GO:0006351);; Molecular Function: zinc ion binding (GO:0008270);;	Purine metabolism (ko00230);; Pyrimidine metabolism (ko00240);; RNA polymerase (ko03020)	DNA-directed RNA polymerase subunit 10-like protein GN=NRPB10L OS=Arabidopsis thaliana (Mouse-ear cress) PE=3 SV=1	RNA polymerases N / 8 kDa subunit [Theobroma cacao]
ZB52050	Cellular Component: 1,3-beta-D-glucan synthase complex (GO:0000148);; Molecular Function: 1,3-beta-D-glucan synthase activity (GO:0003843);; Biological Process: (1->3)-beta-D-glucan biosynthetic process (GO:0006075);;	--	Callose synthase 3 GN=T24H18.170 OS=Arabidopsis thaliana (Mouse-ear cress) PE=2 SV=3	hypothetical protein CICLE_v10014015mg [Citrus clementina]
ZB35976	--	Pyrimidine metabolism (ko00240);; Selenocompound metabolism (ko00450)	Thioredoxin reductase 2 GN=F5J6.18 OS=Arabidopsis thaliana (Mouse-ear cress) PE=2 SV=2	hypothetical protein CICLE_v10025834mg [Citrus clementina]
ZB28105	Molecular Function: protein serine/threonine kinase activity (GO:0004674);; Molecular Function: ATP binding (GO:0005524);; Biological Process: protein phosphorylation (GO:0006468);;	--	Serine/threonine-protein kinase-like protein At3g51990 (Precursor) GN=At3g51990 OS=Arabidopsis thaliana (Mouse-ear cress) PE=2 SV=1	hypothetical protein CICLE_v10031354mg [Citrus clementina]
ZB22551	--	--	--	hypothetical protein CISIN_1g047154mg [Citrus sinensis]
ZB14686	Biological Process: RNA methylation (GO:0001510);; Molecular Function: DNA binding (GO:0003677);; Molecular Function: DNA-directed DNA polymerase activity (GO:0003887);; Molecular Function: ATP binding (GO:0005524);; Cellular Component: DNA replication factor C complex (GO:0005663);; Cellular Component: nucleolus (GO:0005730);; Biological Process: obsolete ATP catabolic process (GO:0006200);; Bio…	DNA replication (ko03030);; Nucleotide excision repair (ko03420);; Mismatch repair (ko03430)	Replication factor C subunit 4 GN=F8K7.11 OS=Arabidopsis thaliana (Mouse-ear cress) PE=2 SV=1	hypothetical protein CISIN_1g016800mg [Citrus sinensis]
ZB12968	Biological Process: carbohydrate metabolic process (GO:0005975);; Molecular Function: cellulase activity (GO:0008810);;	Starch and sucrose metabolism (ko00500)	Endoglucanase 8 (Precursor) GN=CEL1 OS=Arabidopsis thaliana (Mouse-ear cress) PE=2 SV=1	PREDICTED: endoglucanase 8-like [Citrus sinensis]
ZB32868	--	--	UDP-glycosyltransferase 73C5 GN=F13K3.20 OS=Arabidopsis thaliana (Mouse-ear cress) PE=2 SV=1	PREDICTED: UDP-glycosyltransferase 73C1-like [Citrus sinensis]
ZB46453	--	--	--	hypothetical protein CICLE_v10022697mg [Citrus clementina]
ZB47007	Molecular Function: transketolase activity (GO:0004802);; Biological Process: metabolic process (GO:0008152);;	Pentose phosphate pathway (ko00030);; Carbon fixation in photosynthetic organisms (ko00710);; Carbon metabolism (ko01200);; Biosynthesis of amino acids (ko01230)	Transketolase-2, chloroplastic (Precursor) GN=TKL-2 OS=Arabidopsis thaliana (Mouse-ear cress) PE=2 SV=1	hypothetical protein CICLE_v10018991mg [Citrus clementina]
ZB34921	Cellular Component: cytoplasm (GO:0005737);; Biological Process: metal ion transport (GO:0030001);; Molecular Function: metal ion binding (GO:0046872);;	--	Copper transport protein CCH GN=CCH OS=Arabidopsis thaliana (Mouse-ear cress) PE=1 SV=1	hypothetical protein CICLE_v10033238mg [Citrus clementina]
ZB40686	--	--	Protein CHLOROPLAST IMPORT APPARATUS 2 (Precursor) GN=CIA2 OS=Arabidopsis thaliana (Mouse-ear cress) PE=2 SV=1	hypothetical protein CICLE_v10008308mg [Citrus clementina]
ZB17446	--	--	--	hypothetical protein CICLE_v10007227mg [Citrus clementina]
ZB22877	Biological Process: double-strand break repair via homologous recombination (GO:0000724);; Molecular Function: DNA binding (GO:0003677);; Molecular Function: DNA-directed DNA polymerase activity (GO:0003887);; Cellular Component: nucleus (GO:0005634);; Cellular Component: mitochondrion (GO:0005739);; Biological Process: DNA replication initiation (GO:0006270);; Biological Process: regulation of D…	Purine metabolism (ko00230);; Pyrimidine metabolism (ko00240);; DNA replication (ko03030)	--	hypothetical protein CICLE_v10030973mg [Citrus clementina]
ZB02416	--	--	Acidic protein (Precursor; Fragment) GN=THI2.2 OS=Viscum album (European mistletoe) PE=1 SV=2	PREDICTED: thionin-like [Camelina sativa]
ZB29725	Molecular Function: RNA binding (GO:0003723);; Molecular Function: copper ion binding (GO:0005507);; Molecular Function: ATP binding (GO:0005524);; Cellular Component: mitochondrion (GO:0005739);; Biological Process: protein targeting to mitochondrion (GO:0006626);; Biological Process: pyrimidine ribonucleotide biosynthetic process (GO:0009220);; Biological Process: regulation of flower developme…	Spliceosome (ko03040)	Glycine-rich RNA-binding protein 3, mitochondrial (Precursor) GN=MAF19_30 OS=Arabidopsis thaliana (Mouse-ear cress) PE=2 SV=1	PREDICTED: glycine-rich RNA-binding protein blt801 [Citrus sinensis]
ZB37605	Molecular Function: structural constituent of ribosome (GO:0003735);; Cellular Component: ribosome (GO:0005840);; Biological Process: translation (GO:0006412);; Cellular Component: chloroplast (GO:0009507);;	Ribosome (ko03010)	50S ribosomal protein L27, chloroplastic (Precursor) GN=RPL27 OS=Arabidopsis thaliana (Mouse-ear cress) PE=2 SV=1	hypothetical protein CICLE_v10016825mg [Citrus clementina]
ZB10645	Cellular Component: nucleosome (GO:0000786);; Molecular Function: DNA binding (GO:0003677);; Cellular Component: nucleus (GO:0005634);; Biological Process: nucleosome assembly (GO:0006334);; Biological Process: regulation of transcription, DNA-templated (GO:0006355);;	--	HMG-Y-related protein A OS=Glycine max (Soybean) PE=2 SV=1	hypothetical protein CICLE_v10012880mg [Citrus clementina]
ZB43854	Cellular Component: nucleus (GO:0005634);; Cellular Component: chromosome (GO:0005694);; Cellular Component: intracellular organelle part (GO:0044446);;	--	Histone H1 OS=Pisum sativum (Garden pea) PE=2 SV=1	Linker_histone domain-containing protein [Cephalotus follicularis]
ZB56016	Molecular Function: calcium ion binding (GO:0005509);; Cellular Component: plasma membrane (GO:0005886);;	--	Calmodulin-like protein 4 GN=CML4 OS=Arabidopsis thaliana (Mouse-ear cress) PE=2 SV=1	PREDICTED: calumenin [Citrus sinensis]
ZB32043	Molecular Function: organic cyclic compound binding (GO:0097159);; Molecular Function: heterocyclic compound binding (GO:1901363);;	--	Zinc finger CCCH domain-containing protein 22 OS=Oryza sativa subsp. japonica (Rice) PE=2 SV=2	PREDICTED: zinc finger CCCH domain-containing protein 53 isoform X4 [Citrus sinensis]
ZB33778	Molecular Function: binding (GO:0005488);;	--	--	uncharacterized protein LOC110096944 [Dendrobium catenatum]
ZB53754	--	--	Protein FLX-like 1 GN=MIE1.26 OS=Arabidopsis thaliana (Mouse-ear cress) PE=1 SV=1	PREDICTED: structural maintenance of chromosomes domain-containing protein isoform X1 [Citrus sinensis]
ZB33787	--	--	T-complex protein 1 subunit eta {ECO:0000303|PubMed:11599560} OS=Arabidopsis thaliana (Mouse-ear cress) PE=1 SV=1	Cpn60_TCP1 domain-containing protein [Cephalotus follicularis]
ZB33250	Molecular Function: DNA binding (GO:0003677);; Molecular Function: chromatin binding (GO:0003682);; Biological Process: response to stress (GO:0006950);; Biological Process: response to abiotic stimulus (GO:0009628);; Biological Process: response to hormone (GO:0009725);; Biological Process: response to inorganic substance (GO:0010035);; Biological Process: response to lipid (GO:0033993);; Biolog…	--	Transcription factor MYB44 GN=K8K14.2 OS=Arabidopsis thaliana (Mouse-ear cress) PE=2 SV=1	hypothetical protein CISIN_1g022144mg [Citrus sinensis]
ZB54486	Biological Process: sucrose metabolic process (GO:0005985);; Biological Process: biosynthetic process (GO:0009058);; Molecular Function: sucrose synthase activity (GO:0016157);;	Starch and sucrose metabolism (ko00500)	Sucrose synthase GN=SS OS=Glycine max (Soybean) PE=1 SV=2	sucrose synthase [Citrus unshiu]
ZB27556	Cellular Component: chloroplast (GO:0009507);; Biological Process: auxin-activated signaling pathway (GO:0009734);; Biological Process: unidimensional cell growth (GO:0009826);; Molecular Function: indole-3-acetic acid amido synthetase activity (GO:0010279);;	Plant hormone signal transduction (ko04075)	Indole-3-acetic acid-amido synthetase GH3.6 GN=F24B18.13 OS=Arabidopsis thaliana (Mouse-ear cress) PE=1 SV=1	hypothetical protein CICLE_v10007746mg [Citrus clementina]
ZB53706	Cellular Component: chromosome (GO:0005694);; Molecular Function: phosphatase activity (GO:0016791);; Biological Process: cellular metabolic process (GO:0044237);;	--	Mitochondrial import inner membrane translocase subunit TIM50 (Precursor) GN=TIM50 OS=Phytophthora infestans (Potato late blight fungus) PE=2 SV=1	PREDICTED: CTD small phosphatase-like protein 2 [Citrus sinensis]
ZB08980	--	--	Importin subunit alpha-1 {ECO:0000305} OS=Arabidopsis thaliana (Mouse-ear cress) PE=1 SV=2	PREDICTED: importin subunit alpha [Citrus sinensis]
ZB27596	Cellular Component: cytosol (GO:0005829);;	--	Nascent polypeptide-associated complex subunit alpha-like protein 2 GN=At3g49470 OS=Arabidopsis thaliana (Mouse-ear cress) PE=2 SV=2	PREDICTED: nascent polypeptide-associated complex subunit alpha-like protein 2 [Vitis vinifera]
ZB32041	--	--	Hypersensitive-induced response protein 1 GN=HIR1 OS=Arabidopsis thaliana (Mouse-ear cress) PE=1 SV=1	hypothetical protein CICLE_v10020366mg [Citrus clementina]
ZB52708	--	--	Uncharacterized protein ycf37 GN=ycf37 OS=Guillardia theta (Cryptomonas phi) PE=3 SV=1	PREDICTED: uncharacterized protein ycf37 isoform X1 [Citrus sinensis]
ZB34192	--	Ribosome (ko03010)	60S ribosomal protein L21-1 GN=RPL21C OS=Arabidopsis thaliana (Mouse-ear cress) PE=2 SV=2	PREDICTED: 60S ribosomal protein L21-2 [Citrus sinensis]
ZB24598	--	--	Probable WRKY transcription factor 40 GN=WRKY40 OS=Arabidopsis thaliana (Mouse-ear cress) PE=1 SV=1	hypothetical protein CISIN_1g020831mg [Citrus sinensis]
ZB48524	Molecular Function: RNA binding (GO:0003723);; Molecular Function: structural constituent of ribosome (GO:0003735);; Cellular Component: ribosome (GO:0005840);; Biological Process: translation (GO:0006412);;	Ribosome (ko03010)	40S ribosomal protein S4 GN=RPS4 OS=Solanum tuberosum (Potato) PE=2 SV=1	PREDICTED: 40S ribosomal protein S4-3 [Citrus sinensis]
ZB13472	Biological Process: cell cycle (GO:0007049);; Molecular Function: kinase activity (GO:0016301);; Biological Process: phosphorylation (GO:0016310);; Molecular Function: cyclin-dependent protein serine/threonine kinase regulator activity (GO:0016538);;	--	Cyclin-dependent kinases regulatory subunit 1 OS=Oryza sativa subsp. japonica (Rice) PE=2 SV=1	hypothetical protein CICLE_v10029696mg [Citrus clementina]
ZB42450	Molecular Function: ribonucleoside-diphosphate reductase activity, thioredoxin disulfide as acceptor (GO:0004748);; Molecular Function: ATP binding (GO:0005524);; Cellular Component: ribonucleoside-diphosphate reductase complex (GO:0005971);; Biological Process: DNA replication (GO:0006260);; Biological Process: oxidation-reduction process (GO:0055114);;	Purine metabolism (ko00230);; Pyrimidine metabolism (ko00240);; Glutathione metabolism (ko00480)	Ribonucleoside-diphosphate reductase large subunit {ECO:0000303|PubMed:10542051} OS=Arabidopsis thaliana (Mouse-ear cress) PE=1 SV=1	PREDICTED: ribonucleoside-diphosphate reductase large subunit-like [Citrus sinensis]
ZB35236	Molecular Function: lactoylglutathione lyase activity (GO:0004462);; Biological Process: carbohydrate metabolic process (GO:0005975);; Cellular Component: chloroplast stroma (GO:0009570);; Cellular Component: stromule (GO:0010319);; Biological Process: methylglyoxal catabolic process to D-lactate via S-lactoyl-glutathione (GO:0019243);; Cellular Component: thylakoid lumen (GO:0031977);; Molecular…	Pyruvate metabolism (ko00620)	Probable lactoylglutathione lyase, chloroplast (Precursor) GN=At1g67280 OS=Arabidopsis thaliana (Mouse-ear cress) PE=1 SV=1	PREDICTED: probable lactoylglutathione lyase, chloroplastic [Citrus sinensis]
ZB30565	Molecular Function: structural constituent of ribosome (GO:0003735);; Cellular Component: cell wall (GO:0005618);; Cellular Component: nucleolus (GO:0005730);; Cellular Component: vacuole (GO:0005773);; Cellular Component: plasma membrane (GO:0005886);; Biological Process: translation (GO:0006412);; Cellular Component: chloroplast (GO:0009507);; Cellular Component: cytosolic large ribosomal subun…	Ribosome (ko03010)	60S ribosomal protein L4 GN=RPL4 OS=Prunus armeniaca (Apricot) PE=2 SV=1	hypothetical protein CICLE_v10011875mg [Citrus clementina]
ZB48433	--	--	Putative transcription factor bHLH107 GN=T8M16.100 OS=Arabidopsis thaliana (Mouse-ear cress) PE=2 SV=1	hypothetical protein CICLE_v10002205mg [Citrus clementina]
ZB01928	Cellular Component: integral component of membrane (GO:0016021);;	--	Lysine histidine transporter 1 GN=LHT1 OS=Arabidopsis thaliana (Mouse-ear cress) PE=1 SV=1	hypothetical protein CICLE_v10031131mg [Citrus clementina]
ZB03493	--	--	Phosphatidylinositol 4-phosphate 5-kinase 1 GN=F2E2.1 OS=Arabidopsis thaliana (Mouse-ear cress) PE=1 SV=1	hypothetical protein CICLE_v10001096mg [Citrus clementina]
ZB60614	--	--	Ribonuclease E/G-like protein, chloroplastic (Precursor) GN=T23O15.10 OS=Arabidopsis thaliana (Mouse-ear cress) PE=1 SV=1	PREDICTED: ribonuclease E/G-like protein, chloroplastic isoform X1 [Citrus sinensis]
ZB47345	Molecular Function: transferase activity (GO:0016740);;	--	--	hypothetical protein CISIN_1g023360mg [Citrus sinensis]
ZB40041	--	--	--	PREDICTED: uncharacterized protein LOC102612490 [Citrus sinensis]
ZB38934	--	--	--	hypothetical protein CICLE_v10014374mg [Citrus clementina]
ZB28642	--	Ribosome (ko03010)	--	hypothetical protein CICLE_v10026233mg [Citrus clementina]
ZB55568	--	--	Dehydration-responsive element-binding protein 3 GN=F15N18.180 OS=Arabidopsis thaliana (Mouse-ear cress) PE=2 SV=1	PREDICTED: dehydration-responsive element-binding protein 3 [Citrus sinensis]
ZB54559	--	--	S-norcoclaurine synthase 1 GN=NCS1 OS=Coptis japonica (Japanese goldthread) PE=1 SV=1	protein SRG1-like [Hevea brasiliensis]
ZB51199	Molecular Function: RNA binding (GO:0003723);; Biological Process: rRNA processing (GO:0006364);; Biological Process: tRNA processing (GO:0008033);; Molecular Function: methyltransferase activity (GO:0008168);; Biological Process: methylation (GO:0032259);;	Ribosome biogenesis in eukaryotes (ko03008)	Mediator of RNA polymerase II transcription subunit 36a GN=L73G19.10 OS=Arabidopsis thaliana (Mouse-ear cress) PE=1 SV=2	hypothetical protein CICLE_v10032221mg [Citrus clementina]
ZB41293	Molecular Function: acetyl-CoA:L-glutamate N-acetyltransferase activity (GO:0004042);; Molecular Function: glutamate N-acetyltransferase activity (GO:0004358);; Biological Process: arginine biosynthetic process (GO:0006526);; Biological Process: pyrimidine ribonucleotide biosynthetic process (GO:0009220);; Cellular Component: chloroplast stroma (GO:0009570);;	Arginine biosynthesis (ko00220);; 2-Oxocarboxylic acid metabolism (ko01210);; Biosynthesis of amino acids (ko01230)	Arginine biosynthesis bifunctional protein ArgJ beta chain {ECO:0000255|HAMAP-Rule:MF_03124} (Precursor) GN=RCOM_1202350 OS=Ricinus communis (Castor bean) PE=3 SV=1	hypothetical protein CISIN_1g012099mg [Citrus sinensis]
ZB40840	--	--	Probable purine permease 9 GN=PUP9 OS=Arabidopsis thaliana (Mouse-ear cress) PE=2 SV=2	hypothetical protein CICLE_v10031810mg [Citrus clementina]
ZB52803	--	Glycolysis / Gluconeogenesis (ko00010);; Pentose phosphate pathway (ko00030);; Fructose and mannose metabolism (ko00051)	Pyrophosphate--fructose 6-phosphate 1-phosphotransferase subunit beta {ECO:0000255|HAMAP-Rule:MF_03185} OS=Ricinus communis (Castor bean) PE=3 SV=1	hypothetical protein CISIN_1g042388mg [Citrus sinensis]
ZB29083	--	--	Probable BOI-related E3 ubiquitin-protein ligase 3 GN=BRG3 OS=Arabidopsis thaliana (Mouse-ear cress) PE=1 SV=1	hypothetical protein CICLE_v10003489mg [Citrus clementina]
ZB03389	--	--	Protein CHUP1, chloroplastic GN=CHUP1 OS=Arabidopsis thaliana (Mouse-ear cress) PE=1 SV=1	hypothetical protein CISIN_1g007155mg [Citrus sinensis]
ZB15428	Molecular Function: structural constituent of ribosome (GO:0003735);; Biological Process: translation (GO:0006412);; Cellular Component: large ribosomal subunit (GO:0015934);;	Ribosome (ko03010)	60S ribosomal protein L17-2 GN=RPL17B OS=Arabidopsis thaliana (Mouse-ear cress) PE=2 SV=2	hypothetical protein CICLE_v10032909mg [Citrus clementina]
ZB59688	Cellular Component: plasma membrane (GO:0005886);; Biological Process: carbohydrate metabolic process (GO:0005975);; Cellular Component: mitochondrial membrane (GO:0031966);; Cellular Component: respiratory chain complex I (GO:0045271);;	Oxidative phosphorylation (ko00190)	NADH dehydrogenase [ubiquinone] 1 beta subcomplex subunit 9 GN=CIB22 OS=Arabidopsis thaliana (Mouse-ear cress) PE=1 SV=1	hypothetical protein CICLE_v10029601mg [Citrus clementina]
ZB05726	Molecular Function: adenyl-nucleotide exchange factor activity (GO:0000774);; Molecular Function: ribulose-phosphate 3-epimerase activity (GO:0004750);; Cellular Component: mitochondrial matrix (GO:0005759);; Biological Process: protein folding (GO:0006457);; Molecular Function: protein homodimerization activity (GO:0042803);; Molecular Function: chaperone binding (GO:0051087);;	--	--	hypothetical protein CICLE_v10008685mg [Citrus clementina]
ZB45326	--	--	--	hypothetical protein CISIN_1g018356mg [Citrus sinensis]
ZB13421	--	--	Pentatricopeptide repeat-containing protein At3g29230 GN=PCMP-E27 OS=Arabidopsis thaliana (Mouse-ear cress) PE=2 SV=1	hypothetical protein CICLE_v10030936mg [Citrus clementina]
ZB24591	Molecular Function: aspartic-type endopeptidase activity (GO:0004190);; Biological Process: proteolysis (GO:0006508);;	--	Aspartic proteinase nepenthesin-1 (Precursor) GN=nep1 OS=Nepenthes gracilis (Slender pitcher plant) PE=1 SV=1	hypothetical protein CICLE_v10001212mg [Citrus clementina]
ZB53288	Biological Process: carbohydrate metabolic process (GO:0005975);; Molecular Function: cellulase activity (GO:0008810);;	--	Endoglucanase 11 (Precursor) GN=At2g32990 OS=Arabidopsis thaliana (Mouse-ear cress) PE=2 SV=1	hypothetical protein CICLE_v10014884mg [Citrus clementina]
ZB28388	--	--	Peptidyl-prolyl cis-trans isomerase CYP37, chloroplastic (Precursor) GN=CYP37 OS=Arabidopsis thaliana (Mouse-ear cress) PE=1 SV=3	hypothetical protein CISIN_1g012579mg [Citrus sinensis]
ZB34991	Molecular Function: nucleic acid binding (GO:0003676);; Molecular Function: lysine-tRNA ligase activity (GO:0004824);; Molecular Function: ATP binding (GO:0005524);; Cellular Component: mitochondrion (GO:0005739);; Biological Process: rRNA processing (GO:0006364);; Biological Process: lysyl-tRNA aminoacylation (GO:0006430);; Cellular Component: chloroplast (GO:0009507);; Biological Process: chlor…	Aminoacyl-tRNA biosynthesis (ko00970)	Lysine--tRNA ligase GN=At3g11710 OS=Arabidopsis thaliana (Mouse-ear cress) PE=1 SV=1	hypothetical protein CICLE_v10014735mg [Citrus clementina]
ZB18459	--	--	UPF0503 protein At3g09070, chloroplastic (Precursor) GN=At3g09070 OS=Arabidopsis thaliana (Mouse-ear cress) PE=1 SV=1	hypothetical protein CICLE_v10028144mg [Citrus clementina]
ZB50647	--	Oxidative phosphorylation (ko00190)	ATP synthase subunit beta, mitochondrial (Precursor) GN=ATPB OS=Nicotiana plumbaginifolia (Leadwort-leaved tobacco) PE=1 SV=1	PREDICTED: ATP synthase subunit beta, mitochondrial-like [Juglans regia]
ZB14103	Molecular Function: 3-oxoacyl-[acyl-carrier-protein] synthase activity (GO:0004315);; Biological Process: fatty acid biosynthetic process (GO:0006633);;	Fatty acid biosynthesis (ko00061);; Biotin metabolism (ko00780);; Fatty acid metabolism (ko01212)	3-oxoacyl-[acyl-carrier-protein] synthase I, chloroplastic (Precursor) GN=KAS1 OS=Arabidopsis thaliana (Mouse-ear cress) PE=2 SV=2	PREDICTED: 3-oxoacyl-[acyl-carrier-protein] synthase I, chloroplastic-like [Citrus sinensis]
ZB15367	Biological Process: carbohydrate metabolic process (GO:0005975);; Molecular Function: beta-glucosidase activity (GO:0008422);;	Cyanoamino acid metabolism (ko00460);; Starch and sucrose metabolism (ko00500);; Phenylpropanoid biosynthesis (ko00940)	Alpha-L-arabinofuranosidase (Precursor) OS=Medicago sativa subsp. varia (Alfalfa) PE=2 SV=1	PREDICTED: beta-glucosidase BoGH3B-like [Citrus sinensis]
ZB02127	Molecular Function: 3-dehydroquinate dehydratase activity (GO:0003855);; Molecular Function: shikimate 3-dehydrogenase (NADP+) activity (GO:0004764);; Biological Process: oxidation-reduction process (GO:0055114);;	Phenylalanine, tyrosine and tryptophan biosynthesis (ko00400);; Biosynthesis of amino acids (ko01230)	Shikimate dehydrogenase (Precursor) GN=EMB3004 OS=Arabidopsis thaliana (Mouse-ear cress) PE=1 SV=1	hypothetical protein CISIN_1g010050mg [Citrus sinensis]
ZB45581	--	--	--	hypothetical protein CICLE_v10017075mg [Citrus clementina]
ZB11310	Molecular Function: phosphoribosylformylglycinamidine cyclo-ligase activity (GO:0004641);; Cellular Component: cytoplasm (GO:0005737);; Biological Process: 'de novo' IMP biosynthetic process (GO:0006189);;	Purine metabolism (ko00230)	Phosphoribosylformylglycinamidine cyclo-ligase, chloroplastic (Precursor) GN=PUR5 OS=Arabidopsis thaliana (Mouse-ear cress) PE=1 SV=2	hypothetical protein CISIN_1g016548mg [Citrus sinensis]
ZB08934	Biological Process: proteolysis (GO:0006508);; Biological Process: protein processing involved in protein targeting to mitochondrion (GO:0006627);; Molecular Function: serine-type peptidase activity (GO:0008236);; Cellular Component: integral component of membrane (GO:0016021);; Cellular Component: mitochondrial inner membrane peptidase complex (GO:0042720);;	Protein export (ko03060)	Thylakoidal processing peptidase 1, chloroplastic (Precursor) GN=TPP1 OS=Arabidopsis thaliana (Mouse-ear cress) PE=2 SV=2	PREDICTED: mitochondrial inner membrane protease subunit 1-like isoform X1 [Citrus sinensis]
ZB45540	Molecular Function: ATP binding (GO:0005524);; Biological Process: protein phosphorylation (GO:0006468);; Cellular Component: integral component of membrane (GO:0016021);; Molecular Function: tau-protein kinase activity (GO:0050321);;	--	Probable inactive receptor kinase At2g26730 (Precursor) GN=At2g26730 OS=Arabidopsis thaliana (Mouse-ear cress) PE=1 SV=1	hypothetical protein CICLE_v10007694mg [Citrus clementina]
ZB57423	Molecular Function: nucleotide binding (GO:0000166);; Molecular Function: catalytic activity (GO:0003824);; Cellular Component: mitochondrial respiratory chain complex I (GO:0005747);; Biological Process: ubiquitin-dependent protein catabolic process (GO:0006511);; Biological Process: response to salt stress (GO:0009651);; Biological Process: photorespiration (GO:0009853);; Molecular Function: co…	Oxidative phosphorylation (ko00190)	NADH dehydrogenase [ubiquinone] 1 alpha subcomplex subunit 9, mitochondrial (Precursor) GN=At2g20360 OS=Arabidopsis thaliana (Mouse-ear cress) PE=1 SV=2	hypothetical protein CICLE_v10020464mg [Citrus clementina]
ZB11630	Cellular Component: nucleolus (GO:0005730);; Biological Process: rRNA processing (GO:0006364);; Biological Process: megagametogenesis (GO:0009561);;	Ribosome biogenesis in eukaryotes (ko03008)	Protein SPA1-RELATED 3 GN=SPA3 OS=Arabidopsis thaliana (Mouse-ear cress) PE=1 SV=1	hypothetical protein CICLE_v10019671mg [Citrus clementina]
ZB27815	Molecular Function: microtubule motor activity (GO:0003777);; Molecular Function: ATP binding (GO:0005524);; Cellular Component: kinesin complex (GO:0005871);; Cellular Component: microtubule (GO:0005874);; Biological Process: microtubule-based movement (GO:0007018);; Molecular Function: microtubule binding (GO:0008017);;	--	125 kDa kinesin-related protein GN=TKRP125 OS=Nicotiana tabacum (Common tobacco) PE=1 SV=1	PREDICTED: 125 kDa kinesin-related protein isoform X2 [Citrus sinensis]
ZBnew9205	Molecular Function: structural constituent of ribosome (GO:0003735);; Molecular Function: rRNA binding (GO:0019843);; Cellular Component: cytosolic small ribosomal subunit (GO:0022627);; Biological Process: positive regulation of translational fidelity (GO:0045903);;	Ribosome (ko03010)	40S ribosomal protein S9-2 OS=Arabidopsis thaliana OX=3702 GN=RPS9C PE=1 SV=1	40S ribosomal protein S9 [Capsicum annuum]
ZB59102	Molecular Function: chitinase activity (GO:0004568);; Biological Process: carbohydrate metabolic process (GO:0005975);; Biological Process: chitin catabolic process (GO:0006032);; Molecular Function: chitin binding (GO:0008061);; Biological Process: cell wall macromolecule catabolic process (GO:0016998);;	Amino sugar and nucleotide sugar metabolism (ko00520)	Basic endochitinase (Precursor) GN=CHIT1B OS=Vitis vinifera (Grape) PE=2 SV=1	hypothetical protein CISIN_1g020187mg [Citrus sinensis]
ZB28687	Molecular Function: endoribonuclease activity (GO:0004521);; Cellular Component: mitochondrion (GO:0005739);; Cellular Component: vacuole (GO:0005773);; Biological Process: gluconeogenesis (GO:0006094);; Biological Process: glycolytic process (GO:0006096);; Cellular Component: chloroplast stroma (GO:0009570);; Cellular Component: thylakoid (GO:0009579);; Biological Process: response to salt stres…	--	Reactive Intermediate Deaminase A, chloroplastic {ECO:0000303|PubMed:25070638} (Precursor) OS=Arabidopsis thaliana (Mouse-ear cress) PE=1 SV=1	hypothetical protein CICLE_v10009443mg [Citrus clementina]
ZB59027	Cellular Component: nucleus (GO:0005634);;	--	SWI/SNF complex component SNF12 homolog GN=At5g14170 OS=Arabidopsis thaliana (Mouse-ear cress) PE=1 SV=1	hypothetical protein CICLE_v10013159mg [Citrus clementina]
ZB60324	--	--	Elongation factor 2 OS=Beta vulgaris (Sugar beet) PE=2 SV=1	PREDICTED: elongation factor 2 [Eucalyptus grandis]
ZB36764	Molecular Function: glutathione transferase activity (GO:0004364);;	Glutathione metabolism (ko00480)	Glutathione S-transferase F11 GN=T17B22.12 OS=Arabidopsis thaliana (Mouse-ear cress) PE=2 SV=1	hypothetical protein CICLE_v10002119mg [Citrus clementina]
ZB54766	Molecular Function: structural constituent of ribosome (GO:0003735);; Cellular Component: ribosome (GO:0005840);; Biological Process: translation (GO:0006412);;	Ribosome (ko03010)	--	PREDICTED: uncharacterized protein LOC102624161 [Citrus sinensis]
ZB59885	Molecular Function: enzyme inhibitor activity (GO:0004857);; Molecular Function: copper ion binding (GO:0005507);; Cellular Component: nucleolus (GO:0005730);; Cellular Component: mitochondrial respiratory chain complex I (GO:0005747);; Cellular Component: vacuole (GO:0005773);; Biological Process: ubiquitin-dependent protein catabolic process (GO:0006511);; Biological Process: photorespiration (…	--	Uncharacterized protein At2g27730, mitochondrial GN=At2g27730 OS=Arabidopsis thaliana (Mouse-ear cress) PE=1 SV=1	hypothetical protein CICLE_v10029605mg [Citrus clementina]
ZB02225	--	--	--	hypothetical protein CICLE_v10002229mg [Citrus clementina]
ZB25336	--	Aminoacyl-tRNA biosynthesis (ko00970)	--	hypothetical protein CICLE_v10005105mg [Citrus clementina]
ZB09730	--	--	--	hypothetical protein CICLE_v10019728mg [Citrus clementina]
ZB12286	--	--	Anoctamin-like protein At1g73020 GN=At1g73020 OS=Arabidopsis thaliana (Mouse-ear cress) PE=1 SV=1	hypothetical protein CICLE_v10025098mg [Citrus clementina]
ZB35725	--	--	Biotin carboxyl carrier protein of acetyl-CoA carboxylase 2, chloroplastic (Precursor) GN=BCCP2 OS=Arabidopsis thaliana (Mouse-ear cress) PE=2 SV=1	hypothetical protein CISIN_1g024168mg [Citrus sinensis]
ZB01854	Molecular Function: thymidine kinase activity (GO:0004797);; Molecular Function: ATP binding (GO:0005524);; Biological Process: DNA replication (GO:0006260);; Biological Process: nucleotide biosynthetic process (GO:0009165);; Biological Process: phosphorylation (GO:0016310);;	Pyrimidine metabolism (ko00240)	Thymidine kinase GN=OSJNBa0090O10.3 OS=Oryza sativa subsp. japonica (Rice) PE=2 SV=2	hypothetical protein CICLE_v10016471mg [Citrus clementina]
ZB47230	Molecular Function: structural constituent of ribosome (GO:0003735);; Cellular Component: ribosome (GO:0005840);; Biological Process: translation (GO:0006412);;	Ribosome (ko03010)	60S ribosomal protein L6 GN=RPL6 OS=Mesembryanthemum crystallinum (Common ice plant) PE=2 SV=1	PREDICTED: 60S ribosomal protein L6-like [Citrus sinensis]
ZB15750	--	--	GATA transcription factor 10 GN=GATA10 OS=Arabidopsis thaliana (Mouse-ear cress) PE=2 SV=1	hypothetical protein CICLE_v10029015mg [Citrus clementina]
ZB50166	Cellular Component: chloroplast stroma (GO:0009570);; Cellular Component: cytosolic ribosome (GO:0022626);; Biological Process: ribosome biogenesis (GO:0042254);;	Ribosome (ko03010)	50S ribosomal protein L10, chloroplastic (Precursor) GN=RPL10 OS=Arabidopsis thaliana (Mouse-ear cress) PE=2 SV=1	hypothetical protein CICLE_v10032705mg [Citrus clementina]
ZB23222	--	--	Anthocyanidin 5,3-O-glucosyltransferase GN=RhGT1 OS=Rosa hybrid cultivar PE=2 SV=1	hypothetical protein CISIN_1g012061mg [Citrus sinensis]
ZB28743	--	--	--	hypothetical protein CICLE_v10031282mg [Citrus clementina]
ZB34780	Biological Process: guard mother cell differentiation (GO:0010444);; Molecular Function: protein dimerization activity (GO:0046983);; Biological Process: response to freezing (GO:0050826);;	--	Transcription factor ICE1 OS=Arabidopsis thaliana (Mouse-ear cress) PE=1 SV=1	inducer of CBF expression 1 [Citrus trifoliata]
ZB54842	--	Cysteine and methionine metabolism (ko00270);; Valine, leucine and isoleucine degradation (ko00280);; Valine, leucine and isoleucine biosynthesis (ko00290);; Pantothenate and CoA biosynthesis (ko00770);; 2-Oxocarboxylic acid metabolism (ko01210);; Biosynthesis of amino acids (ko01230)	Branched-chain-amino-acid aminotransferase 2, chloroplastic (Precursor) GN=BCAT2 OS=Arabidopsis thaliana (Mouse-ear cress) PE=1 SV=1	hypothetical protein CICLE_v10030135mg, partial [Citrus clementina]
ZB25599	Molecular Function: kinase activity (GO:0016301);; Biological Process: phosphorylation (GO:0016310);;	--	Receptor-like protein 12 (Precursor) GN=RLP12 OS=Arabidopsis thaliana (Mouse-ear cress) PE=2 SV=2	PREDICTED: leucine-rich repeat receptor-like protein kinase PXL2 [Citrus sinensis]
ZB10085	--	--	--	PREDICTED: uncharacterized protein LOC102622051 isoform X2 [Citrus sinensis]
ZB29888	--	--	Lon protease homolog 1, mitochondrial (Precursor) GN=LON1 OS=Arabidopsis thaliana (Mouse-ear cress) PE=1 SV=2	PREDICTED: lon protease homolog 1, mitochondrial [Citrus sinensis]
ZB49117	--	Plant hormone signal transduction (ko04075)	Probable indole-3-acetic acid-amido synthetase GH3.5 GN=OSJNBa0009C07.16 OS=Oryza sativa subsp. japonica (Rice) PE=2 SV=1	PREDICTED: jasmonic acid-amido synthetase JAR1 isoform X1 [Citrus sinensis]
ZB26541	--	--	Patellin-3 GN=PATL3 OS=Arabidopsis thaliana (Mouse-ear cress) PE=1 SV=2	hypothetical protein POPTR_0004s14530g [Populus trichocarpa]
ZB38128	--	--	--	hypothetical protein CISIN_1g030460mg [Citrus sinensis]
ZB23604	--	--	--	hypothetical protein CICLE_v10021773mg [Citrus clementina]
ZB12126	Molecular Function: ATP binding (GO:0005524);; Biological Process: protein phosphorylation (GO:0006468);; Cellular Component: integral component of membrane (GO:0016021);; Molecular Function: tau-protein kinase activity (GO:0050321);;	--	Probable inactive receptor kinase At5g58300 (Precursor) GN=At5g58300 OS=Arabidopsis thaliana (Mouse-ear cress) PE=2 SV=1	hypothetical protein CISIN_1g006747mg [Citrus sinensis]
ZB58869	Molecular Function: protein serine/threonine kinase activity (GO:0004674);; Molecular Function: ATP binding (GO:0005524);; Biological Process: protein phosphorylation (GO:0006468);; Biological Process: signal transduction (GO:0007165);;	--	CBL-interacting serine/threonine-protein kinase 12 GN=F28A21.110 OS=Arabidopsis thaliana (Mouse-ear cress) PE=1 SV=1	PREDICTED: CBL-interacting serine/threonine-protein kinase 12 [Citrus sinensis]
ZB55828	Molecular Function: fatty-acyl-CoA reductase (alcohol-forming) activity (GO:0080019);;	Cutin, suberine and wax biosynthesis (ko00073);; Peroxisome (ko04146)	Fatty acyl-CoA reductase 3 GN=T16L1.280 OS=Arabidopsis thaliana (Mouse-ear cress) PE=2 SV=1	PREDICTED: fatty acyl-CoA reductase 3-like [Citrus sinensis]
ZB44507	Cellular Component: plasma membrane (GO:0005886);; Molecular Function: protein transporter activity (GO:0008565);; Biological Process: protein secretion (GO:0009306);; Cellular Component: integral component of membrane (GO:0016021);;	Protein export (ko03060)	Sec-independent protein translocase protein TATA, chloroplastic (Precursor) GN=TATA OS=Pisum sativum (Garden pea) PE=1 SV=1	hypothetical protein CICLE_v10002770mg [Citrus clementina]
ZB05878	--	--	LysM domain-containing GPI-anchored protein 2 (Precursor) GN=LYM2 OS=Arabidopsis thaliana (Mouse-ear cress) PE=1 SV=1	PREDICTED: lysM domain-containing GPI-anchored protein 2 isoform X2 [Citrus sinensis]
ZB53659	--	--	Uncharacterized protein At3g15000, mitochondrial GN=At3g15000 OS=Arabidopsis thaliana (Mouse-ear cress) PE=1 SV=1	hypothetical protein CISIN_1g012088mg [Citrus sinensis]
ZB07325	--	--	--	--
ZB15697	Biological Process: spindle assembly (GO:0051225);; Biological Process: centrosome cycle (GO:0051297);; Cellular Component: HAUS complex (GO:0070652);;	--	--	hypothetical protein CICLE_v10021431mg [Citrus clementina]
ZB05266	Molecular Function: iron ion binding (GO:0005506);; Molecular Function: linoleate 13S-lipoxygenase activity (GO:0016165);; Biological Process: oxylipin biosynthetic process (GO:0031408);; Biological Process: oxidation-reduction process (GO:0055114);;	--	Linoleate 13S-lipoxygenase 2-1, chloroplastic (Precursor) GN=LOX2.1 OS=Solanum tuberosum (Potato) PE=1 SV=1	hypothetical protein CICLE_v10014207mg [Citrus clementina]
ZB04188	--	Ribosome (ko03010)	60S ribosomal protein L31 GN=RPL31 OS=Perilla frutescens (Beefsteak mint) PE=2 SV=1	60S ribosomal protein L31-like [Manihot esculenta]
ZB05575	--	--	--	hypothetical protein CICLE_v10005079mg [Citrus clementina]
ZB43875	Molecular Function: DNA binding (GO:0003677);; Molecular Function: DNA helicase activity (GO:0003678);; Molecular Function: ATP binding (GO:0005524);; Biological Process: DNA replication initiation (GO:0006270);; Biological Process: DNA duplex unwinding (GO:0032508);; Cellular Component: MCM complex (GO:0042555);;	DNA replication (ko03030)	DNA replication licensing factor MCM4 GN=MCM4 OS=Arabidopsis thaliana (Mouse-ear cress) PE=1 SV=1	PREDICTED: DNA replication licensing factor MCM4 [Citrus sinensis]
ZB35928	Molecular Function: methyltransferase activity (GO:0008168);; Cellular Component: viral envelope (GO:0019031);; Biological Process: methylation (GO:0032259);;	Ubiquinone and other terpenoid-quinone biosynthesis (ko00130)	2-methyl-6-phytyl-1,4-hydroquinone methyltransferase, chloroplastic (Precursor) OS=Spinacia oleracea (Spinach) PE=1 SV=1	hypothetical protein CICLE_v10005361mg [Citrus clementina]
ZB47366	--	--	Protein CURVATURE THYLAKOID 1D, chloroplastic (Precursor) GN=CURT1D OS=Arabidopsis thaliana (Mouse-ear cress) PE=1 SV=1	hypothetical protein CICLE_v10026488mg [Citrus clementina]
ZB50282	Molecular Function: structural constituent of ribosome (GO:0003735);; Cellular Component: ribosome (GO:0005840);; Biological Process: translation (GO:0006412);;	Ribosome (ko03010)	40S ribosomal protein S7 GN=RPS7 OS=Avicennia marina (Grey mangrove) PE=2 SV=1	hypothetical protein CICLE_v10022404mg [Citrus clementina]
ZB39737	Biological Process: chiasma assembly (GO:0051026);;	--	Homologous-pairing protein 2 homolog GN=T6J4.9 OS=Arabidopsis thaliana (Mouse-ear cress) PE=1 SV=1	hypothetical protein CICLE_v10032679mg [Citrus clementina]
ZB30668	--	--	Disease resistance protein RPS4 {ECO:0000303|PubMed:19519800} OS=Arabidopsis thaliana (Mouse-ear cress) PE=2 SV=1	hypothetical protein CICLE_v10018573mg [Citrus clementina]
ZB51020	Molecular Function: DNA binding (GO:0003677);;	--	Putative DNA-binding protein ESCAROLA GN=ESC OS=Arabidopsis thaliana (Mouse-ear cress) PE=2 SV=1	hypothetical protein CICLE_v10031852mg [Citrus clementina]
ZB36166	--	--	65-kDa microtubule-associated protein 3 GN=K17N15.15 OS=Arabidopsis thaliana (Mouse-ear cress) PE=1 SV=1	PREDICTED: 65-kDa microtubule-associated protein 3 [Citrus sinensis]
ZB33803	--	--	Guanine nucleotide-binding protein subunit gamma 1 (Precursor) GN=MAA21.50 OS=Arabidopsis thaliana (Mouse-ear cress) PE=1 SV=1	hypothetical protein CICLE_v10022979mg [Citrus clementina]
ZB33010	--	--	Protein STRICTOSIDINE SYNTHASE-LIKE 10 {ECO:0000303|PubMed:10777701} (Precursor) OS=Arabidopsis thaliana (Mouse-ear cress) PE=2 SV=1	PREDICTED: protein STRICTOSIDINE SYNTHASE-LIKE 10-like [Citrus sinensis]
ZB57206	Cellular Component: chloroplast stroma (GO:0009570);;	--	Rubisco accumulation factor 1, chloroplastic (Precursor) GN=RAF1 OS=Arabidopsis thaliana (Mouse-ear cress) PE=1 SV=1	PREDICTED: rubisco accumulation factor 1, chloroplastic [Citrus sinensis]
ZB60591	Molecular Function: iron ion binding (GO:0005506);; Biological Process: fatty acid biosynthetic process (GO:0006633);; Molecular Function: oxidoreductase activity, acting on paired donors, with oxidation of a pair of donors resulting in the reduction of molecular oxygen to two molecules of water (GO:0016717);; Molecular Function: heme binding (GO:0020037);; Biological Process: oxidation-reduction…	--	Delta(8)-fatty-acid desaturase 2 GN=SLD2 OS=Arabidopsis thaliana (Mouse-ear cress) PE=1 SV=1	PREDICTED: delta(8)-fatty-acid desaturase 2 [Citrus sinensis]
ZB21912	Molecular Function: adenylate kinase activity (GO:0004017);; Molecular Function: copper ion binding (GO:0005507);; Molecular Function: ATP binding (GO:0005524);; Cellular Component: mitochondrion (GO:0005739);; Cellular Component: plasma membrane (GO:0005886);; Biological Process: purine nucleotide metabolic process (GO:0006163);; Biological Process: response to cadmium ion (GO:0046686);; Biologi…	Purine metabolism (ko00230)	Adenylate kinase 4 GN=ADK-B OS=Oryza sativa subsp. japonica (Rice) PE=2 SV=1	hypothetical protein CICLE_v10021896mg [Citrus clementina]
ZB08386	Cellular Component: nucleus (GO:0005634);; Biological Process: sulfur compound metabolic process (GO:0006790);; Molecular Function: 3'(2'),5'-bisphosphate nucleotidase activity (GO:0008441);; Biological Process: response to cold (GO:0009409);; Biological Process: response to water deprivation (GO:0009414);; Cellular Component: chloroplast stroma (GO:0009570);; Biological Process: abscisic acid-ac…	Inositol phosphate metabolism (ko00562);; Sulfur metabolism (ko00920);; Phosphatidylinositol signaling system (ko04070)	SAL1 phosphatase GN=MBM17.8 OS=Arabidopsis thaliana (Mouse-ear cress) PE=1 SV=1	PREDICTED: SAL1 phosphatase-like [Citrus sinensis]
ZB05403	--	--	--	hypothetical protein CICLE_v10002660mg [Citrus clementina]
ZB07061	Biological Process: protein folding (GO:0006457);; Cellular Component: prefoldin complex (GO:0016272);; Molecular Function: unfolded protein binding (GO:0051082);;	--	Probable prefoldin subunit 3 GN=At5g49510 OS=Arabidopsis thaliana (Mouse-ear cress) PE=1 SV=1	PREDICTED: probable prefoldin subunit 3 [Ziziphus jujuba]
ZB15615	--	--	--	PREDICTED: uncharacterized protein LOC102625407 [Citrus sinensis]
ZB01304	--	--	Phototropin-2 GN=OSJNBa0079M09.13 OS=Oryza sativa subsp. japonica (Rice) PE=1 SV=1	putative LOV domain-containing protein [Azadirachta indica]
ZB57432	--	--	--	PREDICTED: uncharacterized protein LOC102617161 isoform X1 [Citrus sinensis]
ZB43104	--	--	--	hypothetical protein CICLE_v10017352mg [Citrus clementina]
ZB51978	--	--	Protein CURVATURE THYLAKOID 1A, chloroplastic (Precursor) OS=Arabidopsis thaliana (Mouse-ear cress) PE=1 SV=1	hypothetical protein CISIN_1g031181mg [Citrus sinensis]
ZB31608	Cellular Component: cytosol (GO:0005829);; Cellular Component: plasma membrane (GO:0005886);; Molecular Function: GTPase activator activity (GO:0008060);; Molecular Function: zinc ion binding (GO:0008270);; Biological Process: response to auxin (GO:0009733);; Biological Process: leaf morphogenesis (GO:0009965);; Biological Process: xylem and phloem pattern formation (GO:0010051);; Biological Proc…	Endocytosis (ko04144)	ADP-ribosylation factor GTPase-activating protein AGD3 GN=T31B5.120 OS=Arabidopsis thaliana (Mouse-ear cress) PE=1 SV=1	hypothetical protein CISIN_1g0033092mg, partial [Citrus sinensis]
ZB17792	--	Plant hormone signal transduction (ko04075)	Probable indole-3-acetic acid-amido synthetase GH3.6 GN=OJ1607_F09.5 OS=Oryza sativa subsp. japonica (Rice) PE=2 SV=2	hypothetical protein CICLE_v10019466mg [Citrus clementina]
ZB55138	--	--	Acidic protein (Precursor; Fragment) GN=THI2.2 OS=Viscum album (European mistletoe) PE=1 SV=2	thionin precursor {clone Thi1Va12} [Viscum album=mistletoe, Peptide, 114 aa]
ZB45966	--	Valine, leucine and isoleucine biosynthesis (ko00290);; C5-Branched dibasic acid metabolism (ko00660);; 2-Oxocarboxylic acid metabolism (ko01210);; Biosynthesis of amino acids (ko01230)	3-isopropylmalate dehydratase large subunit (Precursor) GN=IIL1 OS=Arabidopsis thaliana (Mouse-ear cress) PE=1 SV=1	PREDICTED: 3-isopropylmalate dehydratase large subunit [Citrus sinensis]
ZB22308	Molecular Function: RNA binding (GO:0003723);; Cellular Component: cytosol (GO:0005829);; Cellular Component: plastid chromosome (GO:0009508);; Cellular Component: chloroplast stroma (GO:0009570);; Biological Process: transcription from plastid promoter (GO:0042793);; Biological Process: positive regulation of transcription, DNA-templated (GO:0045893);;	--	--	hypothetical protein CISIN_1g005716mg [Citrus sinensis]
ZB10289	Molecular Function: ATP binding (GO:0005524);; Cellular Component: cytoplasm (GO:0005737);; Biological Process: protein folding (GO:0006457);; Molecular Function: unfolded protein binding (GO:0051082);;	--	T-complex protein 1 subunit zeta 1 {ECO:0000303|PubMed:11599560} OS=Arabidopsis thaliana (Mouse-ear cress) PE=1 SV=1	PREDICTED: T-complex protein 1 subunit zeta 1 [Citrus sinensis]
ZB14420	--	N-Glycan biosynthesis (ko00510);; Protein processing in endoplasmic reticulum (ko04141)	Dolichyl-diphosphooligosaccharide--protein glycosyltransferase 48 kDa subunit (Precursor) GN=OJ1136_A05.21 OS=Oryza sativa subsp. japonica (Rice) PE=2 SV=1	hypothetical protein CICLE_v10028484mg [Citrus clementina]
ZB59281	--	--	--	hypothetical protein CICLE_v10005791mg [Citrus clementina]
ZB41754	--	--	--	hypothetical protein CICLE_v10001834mg [Citrus clementina]
ZB55206	Cellular Component: nucleus (GO:0005634);; Cellular Component: endoplasmic reticulum (GO:0005783);; Cellular Component: plasma membrane (GO:0005886);;	--	--	PREDICTED: transmembrane protein 214-B [Citrus sinensis]
ZB22699	--	--	--	hypothetical protein CISIN_1g029576mg [Citrus sinensis]
ZB18042	--	--	Acyltransferase-like protein At1g54570, chloroplastic (Precursor) GN=At1g54570 OS=Arabidopsis thaliana (Mouse-ear cress) PE=2 SV=1	PREDICTED: acyltransferase-like protein At3g26840, chloroplastic isoform X1 [Citrus sinensis]
ZB05811	Molecular Function: UDP-N-acetylmuramate dehydrogenase activity (GO:0008762);; Molecular Function: flavin adenine dinucleotide binding (GO:0050660);; Biological Process: oxidation-reduction process (GO:0055114);;	Steroid biosynthesis (ko00100)	Delta(24)-sterol reductase GN=DIM OS=Pisum sativum (Garden pea) PE=1 SV=1	hypothetical protein CICLE_v10030984mg [Citrus clementina]
ZB01494	Molecular Function: iron ion binding (GO:0005506);; Biological Process: terpenoid biosynthetic process (GO:0016114);; Molecular Function: 4-hydroxy-3-methylbut-2-en-1-yl diphosphate synthase activity (GO:0046429);; Biological Process: oxidation-reduction process (GO:0055114);;	Terpenoid backbone biosynthesis (ko00900)	4-hydroxy-3-methylbut-2-en-1-yl diphosphate synthase, chloroplastic (Precursor) GN=MUP24.2 OS=Arabidopsis thaliana (Mouse-ear cress) PE=1 SV=1	hypothetical protein CICLE_v10027881mg [Citrus clementina]
ZB20292	Cellular Component: chloroplast (GO:0009507);;	--	--	hypothetical protein CICLE_v10021868mg [Citrus clementina]
ZB51498	--	Plant hormone signal transduction (ko04075)	Auxin-responsive protein IAA29 GN=IAA29 OS=Arabidopsis thaliana (Mouse-ear cress) PE=2 SV=2	PREDICTED: auxin-responsive protein IAA29 [Citrus sinensis]
ZB11232	--	--	--	hypothetical protein CICLE_v10006070mg [Citrus clementina]
ZB32726	Molecular Function: obsolete ubiquitin thiolesterase activity (GO:0004221);; Molecular Function: thiol-dependent ubiquitin-specific protease activity (GO:0004843);; Biological Process: ubiquitin-dependent protein catabolic process (GO:0006511);; Molecular Function: zinc ion binding (GO:0008270);;	--	Ubiquitin carboxyl-terminal hydrolase 22 GN=UBP22 OS=Arabidopsis thaliana (Mouse-ear cress) PE=2 SV=1	hypothetical protein CISIN_1g008789mg [Citrus sinensis]
ZB43699	--	--	--	PREDICTED: uncharacterized protein LOC102619008 [Citrus sinensis]
ZB38953	Molecular Function: DNA binding (GO:0003677);; Molecular Function: asparaginase activity (GO:0004067);; Biological Process: regulation of transcription, DNA-templated (GO:0006355);;	--	Isoaspartyl peptidase/L-asparaginase 2 subunit beta (Precursor) GN=At3g16150 OS=Arabidopsis thaliana (Mouse-ear cress) PE=2 SV=2	hypothetical protein CICLE_v10001812mg [Citrus clementina]
ZB11043	--	--	--	uncharacterized protein LOC110668259 [Hevea brasiliensis]
ZB56527	--	--	Protein NRT1/ PTR FAMILY 6.1 GN=NPF6.1 OS=Arabidopsis thaliana (Mouse-ear cress) PE=2 SV=1	hypothetical protein CISIN_1g006712mg [Citrus sinensis]
ZB59786	Cellular Component: chloroplast thylakoid membrane (GO:0009535);;	--	Rhodanese-like domain-containing protein 4A, chloroplastic (Precursor) GN=STR4A OS=Arabidopsis thaliana (Mouse-ear cress) PE=2 SV=1	PREDICTED: rhodanese-like domain-containing protein 4A, chloroplastic [Citrus sinensis]
ZB56881	Cellular Component: nucleosome (GO:0000786);; Molecular Function: DNA binding (GO:0003677);; Cellular Component: nucleus (GO:0005634);; Biological Process: nucleosome assembly (GO:0006334);; Biological Process: regulation of transcription, DNA-templated (GO:0006355);;	--	HMG-Y-related protein A OS=Glycine max (Soybean) PE=2 SV=1	PREDICTED: HMG-Y-related protein B-like [Populus euphratica]
ZB02768	Cellular Component: nucleosome (GO:0000786);; Molecular Function: DNA binding (GO:0003677);; Cellular Component: nucleolus (GO:0005730);; Cellular Component: vacuole (GO:0005773);; Biological Process: nucleosome assembly (GO:0006334);; Cellular Component: thylakoid (GO:0009579);; Molecular Function: protein heterodimerization activity (GO:0046982);;	--	Histone H4 OS=Glycine max (Soybean) PE=3 SV=1	Histone H4 [Aegilops tauschii]
ZB03353	Molecular Function: structural constituent of ribosome (GO:0003735);; Biological Process: translation (GO:0006412);; Cellular Component: cytosolic small ribosomal subunit (GO:0022627);;	Ribosome (ko03010)	40S ribosomal protein S27a (Precursor) GN=UBI3 OS=Solanum tuberosum (Potato) PE=2 SV=2	PREDICTED: ubiquitin-40S ribosomal protein S27a-like [Populus euphratica]
ZB60913	Molecular Function: DNA binding (GO:0003677);; Molecular Function: chromatin binding (GO:0003682);;	--	Transcription factor GAMYB GN=GAM1 OS=Oryza sativa subsp. indica (Rice) PE=2 SV=1	PREDICTED: transcription factor GAMYB [Citrus sinensis]
ZB28940	Cellular Component: anchored component of membrane (GO:0031225);;	--	--	hypothetical protein CISIN_1g003457mg [Citrus sinensis]
ZB57112	--	--	--	PREDICTED: uncharacterized protein LOC8285295 [Ricinus communis]
ZB54026	Molecular Function: GTPase activity (GO:0003924);; Molecular Function: structural constituent of cytoskeleton (GO:0005200);; Molecular Function: GTP binding (GO:0005525);; Cellular Component: cytoplasm (GO:0005737);; Cellular Component: microtubule (GO:0005874);; Biological Process: obsolete GTP catabolic process (GO:0006184);; Biological Process: microtubule-based process (GO:0007017);; Biologic…	Phagosome (ko04145)	Tubulin alpha chain GN=TUBA OS=Prunus dulcis (Almond) PE=2 SV=1	hypothetical protein B456_005G229600 [Gossypium raimondii]
ZB40692	--	--	--	hypothetical protein CISIN_1g025524mg [Citrus sinensis]
ZB25686	--	--	--	hypothetical protein CICLE_v10028086mg [Citrus clementina]
ZB47671	--	--	--	hypothetical protein CISIN_1g005209mg [Citrus sinensis]
ZB22951	Biological Process: fatty acid biosynthetic process (GO:0006633);; Cellular Component: chloroplast (GO:0009507);; Molecular Function: acyl-[acyl-carrier-protein] desaturase activity (GO:0045300);; Molecular Function: transition metal ion binding (GO:0046914);; Biological Process: oxidation-reduction process (GO:0055114);;	Fatty acid biosynthesis (ko00061);; Biosynthesis of unsaturated fatty acids (ko01040);; Fatty acid metabolism (ko01212)	Acyl-[acyl-carrier-protein] desaturase, chloroplastic (Precursor) GN=ACPD OS=Glycine max (Soybean) PE=2 SV=1	PREDICTED: stearoyl-[acyl-carrier-protein] 9-desaturase, chloroplastic-like [Citrus sinensis]
ZB15002	Molecular Function: binding (GO:0005488);; Biological Process: DNA-dependent DNA replication (GO:0006261);; Biological Process: single-organism cellular process (GO:0044763);; Biological Process: regulation of cellular process (GO:0050794);;	--	--	PREDICTED: TIMELESS-interacting protein [Citrus sinensis]
ZB13335	Molecular Function: nucleotide binding (GO:0000166);; Cellular Component: microtubule cytoskeleton (GO:0015630);; Cellular Component: protein complex (GO:0043234);; Cellular Component: cytoskeletal part (GO:0044430);; Biological Process: single-organism cellular process (GO:0044763);;	--	Kinesin-1-like protein PSS1 {ECO:0000303|PubMed:21282525, ECO:0000312|EMBL:DAA34941.1} OS=Oryza sativa subsp. japonica (Rice) PE=1 SV=1	hypothetical protein CISIN_1g005372mg [Citrus sinensis]
ZB09109	Molecular Function: structural constituent of ribosome (GO:0003735);; Biological Process: translation (GO:0006412);; Cellular Component: large ribosomal subunit (GO:0015934);;	Ribosome (ko03010)	60S ribosomal protein L17-2 GN=RPL17B OS=Arabidopsis thaliana (Mouse-ear cress) PE=2 SV=2	hypothetical protein CICLE_v10032909mg [Citrus clementina]
ZB58140	Molecular Function: copper ion binding (GO:0005507);; Molecular Function: electron carrier activity (GO:0009055);;	--	Lamin-like protein (Precursor) GN=At5g15350 OS=Arabidopsis thaliana (Mouse-ear cress) PE=1 SV=1	hypothetical protein CICLE_v10026582mg [Citrus clementina]
ZB35359	Biological Process: mitotic cell cycle (GO:0007067);; Biological Process: chromosome condensation (GO:0030261);; Biological Process: cell division (GO:0051301);;	--	Condensin complex subunit 2 GN=T26B15 OS=Arabidopsis thaliana (Mouse-ear cress) PE=1 SV=1	PREDICTED: condensin complex subunit 2 isoform X1 [Citrus sinensis]
ZB41339	--	--	Zinc-metallopeptidase, peroxisomal GN=PXM16 OS=Arabidopsis thaliana (Mouse-ear cress) PE=2 SV=1	PREDICTED: nardilysin isoform X1 [Citrus sinensis]
ZBnew30009	--	--	--	hypothetical protein CISIN_1g031186mg [Citrus sinensis]
ZB28769	Molecular Function: diaminopimelate decarboxylase activity (GO:0008836);; Biological Process: lysine biosynthetic process via diaminopimelate (GO:0009089);; Cellular Component: chloroplast (GO:0009507);;	Lysine biosynthesis (ko00300);; Biosynthesis of amino acids (ko01230)	Diaminopimelate decarboxylase 2, chloroplastic (Precursor) GN=F14F18.50 OS=Arabidopsis thaliana (Mouse-ear cress) PE=2 SV=1	PREDICTED: diaminopimelate decarboxylase 1, chloroplastic-like [Citrus sinensis]
ZB40032	Cellular Component: nucleosome (GO:0000786);; Molecular Function: DNA binding (GO:0003677);; Cellular Component: nucleus (GO:0005634);; Biological Process: nucleosome assembly (GO:0006334);; Biological Process: regulation of transcription, DNA-templated (GO:0006355);;	--	HMG-Y-related protein A OS=Glycine max (Soybean) PE=2 SV=1	hypothetical protein CISIN_1g028369mg [Citrus sinensis]
ZB49427	--	Ribosome (ko03010)	--	PREDICTED: 50S ribosomal protein L18 [Citrus sinensis]
ZB33735	Cellular Component: nucleosome (GO:0000786);; Molecular Function: DNA binding (GO:0003677);; Cellular Component: nucleus (GO:0005634);; Biological Process: nucleosome assembly (GO:0006334);;	--	Histone H1 OS=Pisum sativum (Garden pea) PE=2 SV=1	histone H1 [Arachis ipaensis]
ZB45765	Cellular Component: mitochondrial outer membrane translocase complex (GO:0005742);; Cellular Component: mitochondrial inner membrane (GO:0005743);; Cellular Component: cytosolic ribosome (GO:0022626);; Biological Process: protein import into mitochondrial outer membrane (GO:0045040);; Molecular Function: metal ion binding (GO:0046872);;	--	Mitochondrial import receptor subunit TOM20 GN=TOM20 OS=Solanum tuberosum (Potato) PE=1 SV=1	PREDICTED: mitochondrial import receptor subunit TOM20-like [Citrus sinensis]
ZB00868	--	--	Histone deacetylase HDT1 GN=T32N15.8 OS=Arabidopsis thaliana (Mouse-ear cress) PE=1 SV=1	hypothetical protein CICLE_v10028932mg [Citrus clementina]
ZB59689	--	Peroxisome (ko04146)	--	PREDICTED: PXMP2/4 family protein 2 isoform X2 [Citrus sinensis]
ZBnew35823	Molecular Function: single-stranded DNA binding (GO:0003697);; Molecular Function: ATP binding (GO:0005524);; Biological Process: DNA replication (GO:0006260);; Biological Process: DNA duplex unwinding (GO:0032508);; Molecular Function: 5'-3' DNA helicase activity (GO:0043139);;	--	Twinkle homolog protein, chloroplastic/mitochondrial OS=Arabidopsis thaliana OX=3702 GN=At1g30680 PE=1 SV=1	PREDICTED: twinkle homolog protein, chloroplastic/mitochondrial [Citrus sinensis]
ZB14085	--	--	Thaumatin-like protein (Precursor) GN=At1g18250 OS=Arabidopsis thaliana (Mouse-ear cress) PE=2 SV=2	hypothetical protein CICLE_v10009291mg [Citrus clementina]
ZB44313	--	--	--	PREDICTED: uncharacterized protein LOC102619374 [Citrus sinensis]
ZB16576	Cellular Component: phosphopyruvate hydratase complex (GO:0000015);; Molecular Function: magnesium ion binding (GO:0000287);; Molecular Function: phosphopyruvate hydratase activity (GO:0004634);; Biological Process: glycolytic process (GO:0006096);;	Glycolysis / Gluconeogenesis (ko00010);; Carbon metabolism (ko01200);; Biosynthesis of amino acids (ko01230);; RNA degradation (ko03018)	Enolase GN=OSJNAb0015J03.9 OS=Oryza sativa subsp. japonica (Rice) PE=1 SV=2	PREDICTED: enolase-like [Nelumbo nucifera]
ZB03205	Biological Process: transport (GO:0006810);;	--	Non-specific lipid-transfer protein 3 (Precursor) OS=Prunus dulcis (Almond) PE=2 SV=1	hypothetical protein, partial [Zanthoxylum ailanthoides]
ZB05335	Molecular Function: iron ion binding (GO:0005506);; Biological Process: fatty acid biosynthetic process (GO:0006633);; Molecular Function: oxidoreductase activity, acting on paired donors, with oxidation of a pair of donors resulting in the reduction of molecular oxygen to two molecules of water (GO:0016717);; Molecular Function: heme binding (GO:0020037);; Biological Process: oxidation-reduction…	--	Delta(8)-fatty-acid desaturase 2 GN=SLD2 OS=Arabidopsis thaliana (Mouse-ear cress) PE=1 SV=1	hypothetical protein CICLE_v10020141mg [Citrus clementina]
ZB30678	Biological Process: flavonoid biosynthetic process (GO:0009813);; Molecular Function: chalcone isomerase activity (GO:0045430);;	Flavonoid biosynthesis (ko00941)	Chalcone--flavonone isomerase GN=CHI OS=Citrus sinensis (Sweet orange) PE=2 SV=1	chalcone--flavonone isomerase [Citrus sinensis]
ZB52799	--	--	DeSI-like protein At4g17486 GN=At4g17486 OS=Arabidopsis thaliana (Mouse-ear cress) PE=2 SV=1	hypothetical protein CICLE_v10029154mg [Citrus clementina]
ZB49312	Molecular Function: protein serine/threonine kinase activity (GO:0004674);; Molecular Function: ATP binding (GO:0005524);; Biological Process: protein phosphorylation (GO:0006468);; Cellular Component: integral component of membrane (GO:0016021);; Molecular Function: 2-alkenal reductase [NAD(P)] activity (GO:0032440);; Biological Process: oxidation-reduction process (GO:0055114);;	--	Probable inactive leucine-rich repeat receptor-like protein kinase At1g66830 (Precursor) GN=At1g66830 OS=Arabidopsis thaliana (Mouse-ear cress) PE=2 SV=1	hypothetical protein CISIN_1g005102mg [Citrus sinensis]
ZB60665	--	DNA replication (ko03030);; Nucleotide excision repair (ko03420);; Mismatch repair (ko03430);; Homologous recombination (ko03440)	Uncharacterized protein At4g28440 GN=At4g28440 OS=Arabidopsis thaliana (Mouse-ear cress) PE=1 SV=1	hypothetical protein CICLE_v10017101mg [Citrus clementina]
ZB21344	Cellular Component: nucleosome (GO:0000786);; Molecular Function: DNA binding (GO:0003677);; Cellular Component: nucleolus (GO:0005730);; Cellular Component: vacuole (GO:0005773);; Biological Process: nucleosome assembly (GO:0006334);; Cellular Component: thylakoid (GO:0009579);; Molecular Function: protein heterodimerization activity (GO:0046982);;	--	Histone H4 OS=Glycine max (Soybean) PE=3 SV=1	Histone H4 [Aegilops tauschii]
ZB37935	Molecular Function: ATP binding (GO:0005524);; Cellular Component: mitochondrion (GO:0005739);; Biological Process: protein folding (GO:0006457);;	--	10 kDa chaperonin GN=CPN10 OS=Arabidopsis thaliana (Mouse-ear cress) PE=3 SV=1	PREDICTED: 10 kDa chaperonin [Citrus sinensis]
ZB26535	Molecular Function: zinc ion binding (GO:0008270);;	--	E3 ubiquitin-protein ligase At3g02290 OS=Arabidopsis thaliana (Mouse-ear cress) PE=2 SV=1	PREDICTED: E3 ubiquitin-protein ligase At3g02290 isoform X2 [Citrus sinensis]
ZB36160	--	--	Zinc finger protein JACKDAW GN=F15A17.180 OS=Arabidopsis thaliana (Mouse-ear cress) PE=1 SV=1	zf-C2H2 domain-containing protein [Cephalotus follicularis]
ZB43441	Biological Process: transmembrane transport (GO:0055085);;	--	Oligopeptide transporter 7 GN=OPT7 OS=Arabidopsis thaliana (Mouse-ear cress) PE=2 SV=1	PREDICTED: oligopeptide transporter 7 isoform X1 [Citrus sinensis]
ZB34566	--	--	--	hypothetical protein CICLE_v10022594mg [Citrus clementina]
ZB10661	--	Histidine metabolism (ko00340);; Tyrosine metabolism (ko00350);; Phenylalanine metabolism (ko00360);; Phenylalanine, tyrosine and tryptophan biosynthesis (ko00400);; Tropane, piperidine and pyridine alkaloid biosynthesis (ko00960);; Biosynthesis of amino acids (ko01230)	Histidinol-phosphate aminotransferase, chloroplastic (Precursor) GN=HPA OS=Nicotiana tabacum (Common tobacco) PE=2 SV=1	PREDICTED: histidinol-phosphate aminotransferase, chloroplastic [Citrus sinensis]
ZB53009	Cellular Component: intracellular ribonucleoprotein complex (GO:0030529);;	Ribosome (ko03010)	60S ribosomal protein L44 GN=RPL44 OS=Gossypium hirsutum (Upland cotton) PE=3 SV=3	PREDICTED: 60S ribosomal protein L44 [Prunus mume]
ZB16312	--	--	Protein WAVE-DAMPENED 2 GN=WVD2 OS=Arabidopsis thaliana (Mouse-ear cress) PE=2 SV=1	PREDICTED: uncharacterized protein LOC102629064 isoform X2 [Citrus sinensis]
ZB41560	--	--	--	hypothetical protein CICLE_v10024055mg, partial [Citrus clementina]
ZB27493	--	--	--	PREDICTED: uncharacterized protein LOC102627841 [Citrus sinensis]
ZB23472	--	--	--	PREDICTED: protein YLS9 [Citrus sinensis]
ZB50971	Molecular Function: acetylglucosaminyltransferase activity (GO:0008375);; Cellular Component: membrane (GO:0016020);;	--	--	hypothetical protein CISIN_1g015224mg [Citrus sinensis]
ZB32463	--	--	NAC transcription factor 25 GN=At1g61110 OS=Arabidopsis thaliana (Mouse-ear cress) PE=2 SV=1	hypothetical protein CICLE_v10008628mg [Citrus clementina]
ZB26651	--	--	Zinc finger CCCH domain-containing protein 19 GN=F16F14 OS=Arabidopsis thaliana (Mouse-ear cress) PE=1 SV=3	hypothetical protein CICLE_v10029545mg [Citrus clementina]
ZB36097	Molecular Function: microtubule motor activity (GO:0003777);; Molecular Function: ATP binding (GO:0005524);; Cellular Component: kinesin complex (GO:0005871);; Cellular Component: microtubule (GO:0005874);; Biological Process: microtubule-based movement (GO:0007018);; Molecular Function: microtubule binding (GO:0008017);;	--	125 kDa kinesin-related protein GN=TKRP125 OS=Nicotiana tabacum (Common tobacco) PE=1 SV=1	PREDICTED: 125 kDa kinesin-related protein isoform X2 [Citrus sinensis]
ZB00692	--	--	Leucoanthocyanidin dioxygenase GN=ANS OS=Malus domestica (Apple) PE=2 SV=1	PREDICTED: protein DOWNY MILDEW RESISTANCE 6-like [Nicotiana attenuata]
ZB22055	Molecular Function: acyl-[acyl-carrier-protein] hydrolase activity (GO:0016297);;	Fatty acid biosynthesis (ko00061);; Fatty acid metabolism (ko01212)	Palmitoyl-acyl carrier protein thioesterase, chloroplastic (Precursor) GN=T27G7.19 OS=Arabidopsis thaliana (Mouse-ear cress) PE=1 SV=1	PREDICTED: palmitoyl-acyl carrier protein thioesterase, chloroplastic-like [Populus euphratica]
ZB18261	Cellular Component: endoplasmic reticulum membrane (GO:0005789);; Biological Process: GPI anchor biosynthetic process (GO:0006506);; Molecular Function: sulfuric ester hydrolase activity (GO:0008484);; Molecular Function: transferase activity (GO:0016740);;	Glycosylphosphatidylinositol(GPI)-anchor biosynthesis (ko00563)	--	hypothetical protein CICLE_v10010988mg [Citrus clementina]
ZB33612	Molecular Function: structural constituent of ribosome (GO:0003735);; Cellular Component: nucleolus (GO:0005730);; Cellular Component: mitochondrion (GO:0005739);; Biological Process: translation (GO:0006412);; Cellular Component: cytosolic large ribosomal subunit (GO:0022625);;	Ribosome (ko03010)	60S ribosomal protein L23 GN=T27C4.4 OS=Arabidopsis thaliana (Mouse-ear cress) PE=2 SV=3	ribosomal protein L17-like protein [Solanum tuberosum]
ZB07722	--	--	--	hypothetical protein CICLE_v10020653mg [Citrus clementina]
ZB44302	--	Ribosome (ko03010)	40S ribosomal protein Sa-2 GN=RPSaB OS=Arabidopsis thaliana (Mouse-ear cress) PE=1 SV=2	PREDICTED: 40S ribosomal protein Sa-2 isoform X2 [Citrus sinensis]
ZB12371	Cellular Component: small nucleolar ribonucleoprotein complex (GO:0005732);; Cellular Component: cytosol (GO:0005829);; Biological Process: mRNA processing (GO:0006397);;	RNA degradation (ko03018);; Spliceosome (ko03040)	Sm-like protein LSM2 {ECO:0000305} OS=Arabidopsis thaliana (Mouse-ear cress) PE=1 SV=1	hypothetical protein CICLE_v10023059mg [Citrus clementina]
ZB45793	Cellular Component: membrane (GO:0016020);; Molecular Function: transmembrane transporter activity (GO:0022857);; Biological Process: transmembrane transport (GO:0055085);;	--	Nucleobase-ascorbate transporter 2 GN=NAT2 OS=Arabidopsis thaliana (Mouse-ear cress) PE=2 SV=2	PREDICTED: nucleobase-ascorbate transporter 2 [Citrus sinensis]
ZB58163	Molecular Function: structural constituent of ribosome (GO:0003735);; Cellular Component: ribosome (GO:0005840);; Biological Process: translation (GO:0006412);; Cellular Component: chloroplast (GO:0009507);;	Ribosome (ko03010)	50S ribosomal protein L27, chloroplastic (Precursor) GN=RPL27 OS=Arabidopsis thaliana (Mouse-ear cress) PE=2 SV=1	hypothetical protein CICLE_v10016825mg [Citrus clementina]
ZB59095	--	Endocytosis (ko04144)	Clathrin heavy chain 1 GN=CHC1 OS=Arabidopsis thaliana (Mouse-ear cress) PE=1 SV=1	clathrin heavy chain 1 [Hevea brasiliensis]
ZB34578	Molecular Function: iron ion binding (GO:0005506);; Cellular Component: endoplasmic reticulum (GO:0005783);; Cellular Component: plasma membrane (GO:0005886);; Molecular Function: methyltransferase activity (GO:0008168);; Molecular Function: sterol 14-demethylase activity (GO:0008398);; Molecular Function: electron carrier activity (GO:0009055);; Molecular Function: heme binding (GO:0020037);; Bi…	Steroid biosynthesis (ko00100)	Sterol 14-demethylase GN=F25C20.17 OS=Arabidopsis thaliana (Mouse-ear cress) PE=1 SV=1	PREDICTED: obtusifoliol 14-alpha demethylase [Citrus sinensis]
ZB20747	Molecular Function: binding (GO:0005488);; Molecular Function: methyltransferase activity (GO:0008168);; Biological Process: histone methylation (GO:0016571);; Cellular Component: intracellular organelle (GO:0043229);;	Lysine degradation (ko00310)	Histone-lysine N-methyltransferase, H3 lysine-9 specific SUVH1 GN=SUVH1 OS=Nicotiana tabacum (Common tobacco) PE=1 SV=1	hypothetical protein CICLE_v10013410mg [Citrus clementina]
ZB30182	--	--	Shugoshin-1 GN=SGO1 OS=Zea mays (Maize) PE=2 SV=1	PREDICTED: shugoshin-1 isoform X1 [Citrus sinensis]
ZB12466	Molecular Function: ATP binding (GO:0005524);; Cellular Component: cytoplasm (GO:0005737);; Biological Process: protein refolding (GO:0042026);;	RNA degradation (ko03018)	Chaperonin CPN60-2, mitochondrial (Precursor) GN=CPN60-2 OS=Cucurbita maxima (Pumpkin) PE=1 SV=1	PREDICTED: chaperonin CPN60-2, mitochondrial [Citrus sinensis]
ZB52635	Biological Process: intracellular protein transport (GO:0006886);; Biological Process: nucleocytoplasmic transport (GO:0006913);; Molecular Function: Ran GTPase binding (GO:0008536);; Molecular Function: protein transporter activity (GO:0008565);;	RNA transport (ko03013)	Importin subunit beta-1 {ECO:0000305} OS=Arabidopsis thaliana (Mouse-ear cress) PE=1 SV=1	hypothetical protein CICLE_v10011045mg [Citrus clementina]
ZB48004	Molecular Function: metalloendopeptidase activity (GO:0004222);; Molecular Function: ATP binding (GO:0005524);; Biological Process: proteolysis (GO:0006508);; Molecular Function: zinc ion binding (GO:0008270);; Cellular Component: integral component of membrane (GO:0016021);; Molecular Function: nucleoside-triphosphatase activity (GO:0017111);; Biological Process: protein catabolic process (GO:00…	--	ATP-dependent zinc metalloprotease FTSH 10, mitochondrial (Precursor) GN=FTSH10 OS=Arabidopsis thaliana (Mouse-ear cress) PE=1 SV=1	hypothetical protein CICLE_v10027837mg [Citrus clementina]
ZB05454	Molecular Function: copper ion binding (GO:0005507);; Molecular Function: ATP binding (GO:0005524);; Cellular Component: mitochondrion (GO:0005739);; Biological Process: protein folding (GO:0006457);; Biological Process: response to cold (GO:0009409);; Cellular Component: chloroplast thylakoid membrane (GO:0009535);; Cellular Component: chloroplast stroma (GO:0009570);; Cellular Component: chloro…	--	20 kDa chaperonin, chloroplastic (Precursor) GN=T1M15.120 OS=Arabidopsis thaliana (Mouse-ear cress) PE=1 SV=2	PREDICTED: 20 kDa chaperonin, chloroplastic [Citrus sinensis]
ZB56537	--	--	--	hypothetical protein CICLE_v10013031mg [Citrus clementina]
ZB09986	Molecular Function: structural constituent of ribosome (GO:0003735);; Cellular Component: ribosome (GO:0005840);; Biological Process: translation (GO:0006412);;	--	40S ribosomal protein S8 GN=RPS8 OS=Zea mays (Maize) PE=1 SV=2	PREDICTED: 40S ribosomal protein S8-like [Gossypium raimondii]
ZB02555	Molecular Function: metalloendopeptidase activity (GO:0004222);; Biological Process: rRNA processing (GO:0006364);; Cellular Component: chloroplast (GO:0009507);; Molecular Function: metal ion binding (GO:0046872);;	--	--	PREDICTED: uncharacterized protein LOC102620354 isoform X2 [Citrus sinensis]
ZB29684	Molecular Function: copper ion binding (GO:0005507);; Cellular Component: extracellular region (GO:0005576);; Molecular Function: oxidoreductase activity (GO:0016491);; Biological Process: oxidation-reduction process (GO:0055114);;	Ascorbate and aldarate metabolism (ko00053)	L-ascorbate oxidase (Precursor) GN=AAO OS=Nicotiana tabacum (Common tobacco) PE=2 SV=1	PREDICTED: L-ascorbate oxidase-like [Citrus sinensis]
ZB02073	Molecular Function: transporter activity (GO:0005215);; Cellular Component: membrane (GO:0016020);; Biological Process: transmembrane transport (GO:0055085);;	--	Nucleobase-ascorbate transporter 6 GN=NAT6 OS=Arabidopsis thaliana (Mouse-ear cress) PE=2 SV=2	hypothetical protein CISIN_1g009582mg [Citrus sinensis]
ZB19833	Cellular Component: nucleosome (GO:0000786);; Molecular Function: DNA binding (GO:0003677);; Cellular Component: nucleolus (GO:0005730);; Cellular Component: vacuole (GO:0005773);; Biological Process: nucleosome assembly (GO:0006334);; Cellular Component: thylakoid (GO:0009579);; Molecular Function: protein heterodimerization activity (GO:0046982);;	--	Histone H4 OS=Glycine max (Soybean) PE=3 SV=1	Histone H4 [Aegilops tauschii]
ZB00367	Molecular Function: procollagen-proline 4-dioxygenase activity (GO:0004656);; Molecular Function: iron ion binding (GO:0005506);; Molecular Function: L-ascorbic acid binding (GO:0031418);; Biological Process: oxidation-reduction process (GO:0055114);;	Arginine and proline metabolism (ko00330)	Probable prolyl 4-hydroxylase 9 (Precursor) GN=P4H9 OS=Arabidopsis thaliana (Mouse-ear cress) PE=2 SV=1	PREDICTED: probable prolyl 4-hydroxylase 9 isoform X2 [Citrus sinensis]
ZB20238	Molecular Function: RNA binding (GO:0003723);; Cellular Component: nucleolus (GO:0005730);; Cellular Component: Cajal body (GO:0015030);; Cellular Component: intracellular ribonucleoprotein complex (GO:0030529);;	Spliceosome (ko03040)	Sm-like protein LSM3B {ECO:0000305} OS=Arabidopsis thaliana (Mouse-ear cress) PE=1 SV=1	hypothetical protein CICLE_v10018122mg [Citrus clementina]
ZB17006	Molecular Function: phosphoglycerate dehydrogenase activity (GO:0004617);; Biological Process: L-serine biosynthetic process (GO:0006564);; Molecular Function: amino acid binding (GO:0016597);; Molecular Function: NAD binding (GO:0051287);; Biological Process: oxidation-reduction process (GO:0055114);;	Glycine, serine and threonine metabolism (ko00260);; Carbon metabolism (ko01200);; Biosynthesis of amino acids (ko01230)	D-3-phosphoglycerate dehydrogenase 1, chloroplastic (Precursor) GN=F10M10.7 OS=Arabidopsis thaliana (Mouse-ear cress) PE=1 SV=1	PREDICTED: D-3-phosphoglycerate dehydrogenase 1, chloroplastic [Citrus sinensis]
ZB14060	Biological Process: activation of MAPKK activity (GO:0000186);; Molecular Function: MAP kinase kinase kinase activity (GO:0004709);; Molecular Function: ATP binding (GO:0005524);;	--	Probable receptor-like protein kinase At5g15080 GN=At5g15080 OS=Arabidopsis thaliana (Mouse-ear cress) PE=2 SV=1	hypothetical protein CICLE_v10011575mg [Citrus clementina]
ZB27328	--	--	--	hypothetical protein CISIN_1g013598mg [Citrus sinensis]
ZB12191	--	--	--	hypothetical protein CISIN_1g014505mg [Citrus sinensis]
ZB19529	Molecular Function: structural constituent of ribosome (GO:0003735);; Biological Process: translation (GO:0006412);; Cellular Component: cytosolic large ribosomal subunit (GO:0022625);;	Ribosome (ko03010)	60S ribosomal protein L38 GN=RPL38B OS=Arabidopsis thaliana (Mouse-ear cress) PE=3 SV=1	PREDICTED: 60S ribosomal protein L38 [Vitis vinifera]
ZB25527	Cellular Component: condensin complex (GO:0000796);; Molecular Function: ATP binding (GO:0005524);; Cellular Component: nucleus (GO:0005634);; Biological Process: DNA repair (GO:0006281);; Biological Process: DNA recombination (GO:0006310);; Biological Process: sister chromatid cohesion (GO:0007062);; Biological Process: mitotic chromosome condensation (GO:0007076);;	--	Structural maintenance of chromosomes protein 2-1 OS=Arabidopsis thaliana (Mouse-ear cress) PE=2 SV=2	hypothetical protein CICLE_v10004183mg [Citrus clementina]
ZB18321	--	Peroxisome (ko04146)	--	hypothetical protein CICLE_v10016542mg [Citrus clementina]
ZB58619	Molecular Function: microtubule motor activity (GO:0003777);; Molecular Function: ATP binding (GO:0005524);; Cellular Component: kinesin complex (GO:0005871);; Cellular Component: microtubule (GO:0005874);; Biological Process: microtubule-based movement (GO:0007018);; Molecular Function: microtubule binding (GO:0008017);;	--	Kinesin-like protein FLA10 GN=FLA10 OS=Chlamydomonas reinhardtii (Chlamydomonas smithii) PE=1 SV=1	PREDICTED: kinesin-like protein FRA1 [Citrus sinensis]
ZB54826	--	--	UPF0503 protein At3g09070, chloroplastic (Precursor) GN=At3g09070 OS=Arabidopsis thaliana (Mouse-ear cress) PE=1 SV=1	hypothetical protein CICLE_v10011239mg [Citrus clementina]
ZB34686	--	--	Acidic leucine-rich nuclear phosphoprotein 32-related protein GN=At3g50690 OS=Arabidopsis thaliana (Mouse-ear cress) PE=2 SV=1	PREDICTED: acidic leucine-rich nuclear phosphoprotein 32-related protein [Citrus sinensis]
ZB46257	Molecular Function: ATP binding (GO:0005524);; Cellular Component: cytoplasm (GO:0005737);; Biological Process: protein refolding (GO:0042026);;	RNA degradation (ko03018)	Chaperonin CPN60-2, mitochondrial (Precursor) GN=CPN60-2 OS=Cucurbita maxima (Pumpkin) PE=1 SV=1	PREDICTED: chaperonin CPN60-2, mitochondrial [Citrus sinensis]
ZB53729	--	--	--	hypothetical protein CICLE_v10028136mg [Citrus clementina]
ZB46855	Biological Process: drug transmembrane transport (GO:0006855);; Molecular Function: drug transmembrane transporter activity (GO:0015238);; Molecular Function: antiporter activity (GO:0015297);; Cellular Component: membrane (GO:0016020);;	--	MATE efflux family protein ALF5 GN=MDB19.4 OS=Arabidopsis thaliana (Mouse-ear cress) PE=2 SV=1	PREDICTED: protein DETOXIFICATION 19 [Citrus sinensis]
ZB02263	--	--	--	hypothetical protein CICLE_v10019732mg [Citrus clementina]
ZB15864	--	--	E3 ubiquitin-protein ligase RGLG2 GN=RGLG2 OS=Arabidopsis thaliana (Mouse-ear cress) PE=1 SV=1	hypothetical protein CISIN_1g012303mg [Citrus sinensis]
ZB43485	Biological Process: rRNA processing (GO:0006364);; Biological Process: tRNA metabolic process (GO:0006399);; Biological Process: glycerol ether metabolic process (GO:0006662);; Molecular Function: electron carrier activity (GO:0009055);; Cellular Component: nucleoid (GO:0009295);; Cellular Component: thylakoid (GO:0009579);; Biological Process: chloroplast organization (GO:0009658);; Molecular Fu…	--	Thioredoxin-like protein CITRX, chloroplastic {ECO:0000303|PubMed:15131698} (Precursor) OS=Arabidopsis thaliana (Mouse-ear cress) PE=1 SV=1	PREDICTED: trihelix transcription factor ASIL1 [Vitis vinifera]
ZB19878	Molecular Function: catalytic activity (GO:0003824);; Biological Process: cellular metabolic process (GO:0044237);; Molecular Function: coenzyme binding (GO:0050662);;	Starch and sucrose metabolism (ko00500);; Amino sugar and nucleotide sugar metabolism (ko00520)	UDP-glucuronic acid decarboxylase 2 GN=F26K9_260 OS=Arabidopsis thaliana (Mouse-ear cress) PE=1 SV=1	hypothetical protein CICLE_v10020167mg [Citrus clementina]
ZB41654	--	--	F-box protein PP2-B1 GN=T16F16.2 OS=Arabidopsis thaliana (Mouse-ear cress) PE=1 SV=1	PREDICTED: F-box protein At2g02240-like [Citrus sinensis]
ZB17897	Biological Process: karyogamy (GO:0000741);; Biological Process: developmental process involved in reproduction (GO:0003006);; Molecular Function: protein binding (GO:0005515);; Biological Process: protein folding (GO:0006457);; Biological Process: megagametogenesis (GO:0009561);; Biological Process: cell differentiation (GO:0030154);; Molecular Function: ion binding (GO:0043167);; Biological Pro…	--	Chaperone protein dnaJ 1, mitochondrial (Precursor) GN=ATJ1 OS=Arabidopsis thaliana (Mouse-ear cress) PE=2 SV=2	hypothetical protein CISIN_1g013163mg [Citrus sinensis]
ZB31259	--	--	Interactor of constitutive active ROPs 4 GN=F3F9.6 OS=Arabidopsis thaliana (Mouse-ear cress) PE=1 SV=2	hypothetical protein CICLE_v10020573mg [Citrus clementina]
ZB37797	Molecular Function: zinc ion binding (GO:0008270);;	--	Probable BOI-related E3 ubiquitin-protein ligase 3 GN=BRG3 OS=Arabidopsis thaliana (Mouse-ear cress) PE=1 SV=1	hypothetical protein CICLE_v10032055mg [Citrus clementina]
ZB59324	Molecular Function: protochlorophyllide reductase activity (GO:0016630);; Biological Process: oxidation-reduction process (GO:0055114);;	Porphyrin and chlorophyll metabolism (ko00860)	Protochlorophyllide reductase, chloroplastic (Precursor) GN=PORA OS=Cucumis sativus (Cucumber) PE=2 SV=1	hypothetical protein CISIN_1g015844mg [Citrus sinensis]
ZB39319	--	--	Nascent polypeptide-associated complex subunit alpha-like protein OS=Pinus taeda (Loblolly pine) PE=2 SV=1	nascent polypeptide-associated complex subunit alpha-like protein 1 [Asparagus officinalis]
ZB19422	Biological Process: response to superoxide (GO:0000303);; Molecular Function: superoxide dismutase activity (GO:0004784);; Cellular Component: cytosol (GO:0005829);; Biological Process: superoxide metabolic process (GO:0006801);; Biological Process: response to salt stress (GO:0009651);; Biological Process: response to iron ion (GO:0010039);; Biological Process: response to ozone (GO:0010193);; B…	--	Superoxide dismutase [Cu-Zn] 4A GN=SODCC.3 OS=Zea mays (Maize) PE=2 SV=2	copper/zinc superoxide dismutase [Melastoma malabathricum]
ZB27176	Molecular Function: structural constituent of ribosome (GO:0003735);; Cellular Component: ribosome (GO:0005840);; Biological Process: translation (GO:0006412);;	Ribosome (ko03010)	40S ribosomal protein S16 GN=RPS16 OS=Gossypium hirsutum (Upland cotton) PE=2 SV=1	hypothetical protein CICLE_v10006162mg [Citrus clementina]
ZB25167	Molecular Function: ATP binding (GO:0005524);; Cellular Component: cell wall (GO:0005618);; Cellular Component: mitochondrion (GO:0005739);; Cellular Component: plasma membrane (GO:0005886);; Biological Process: protein folding (GO:0006457);; Biological Process: response to heat (GO:0009408);; Cellular Component: chloroplast (GO:0009507);; Biological Process: response to virus (GO:0009615);; Biol…	--	Heat shock 70 kDa protein, mitochondrial (Precursor) OS=Phaseolus vulgaris (Kidney bean) PE=1 SV=1	PREDICTED: heat shock 70 kDa protein, mitochondrial [Citrus sinensis]
ZB29072	--	--	Probable BOI-related E3 ubiquitin-protein ligase 3 GN=BRG3 OS=Arabidopsis thaliana (Mouse-ear cress) PE=1 SV=1	hypothetical protein CICLE_v10021015mg [Citrus clementina]
ZB06081	--	--	Ribosome-inactivating protein charybdin OS=Drimia maritima (Sea squill) PE=1 SV=1	PREDICTED: uncharacterized protein LOC105059301 [Elaeis guineensis]
ZB42647	--	--	Interactor of constitutive active ROPs 2, chloroplastic (Precursor) GN=T2N18.16 OS=Arabidopsis thaliana (Mouse-ear cress) PE=1 SV=1	hypothetical protein CICLE_v10011300mg [Citrus clementina]
ZB35398	--	--	Protein trichome birefringence-like 23 GN=TBL23 OS=Arabidopsis thaliana (Mouse-ear cress) PE=2 SV=1	hypothetical protein CICLE_v10020137mg [Citrus clementina]
ZB22044	Molecular Function: hydrolase activity, hydrolyzing O-glycosyl compounds (GO:0004553);; Cellular Component: cell wall (GO:0005618);; Biological Process: cellular glucan metabolic process (GO:0006073);; Molecular Function: xyloglucan:xyloglucosyl transferase activity (GO:0016762);; Cellular Component: apoplast (GO:0048046);;	--	Xyloglucan endotransglucosylase/hydrolase 2 {ECO:0000250|UniProtKB:Q38857} (Precursor) OS=Glycine max (Soybean) PE=2 SV=1	hypothetical protein CICLE_v10005561mg [Citrus clementina]
ZB00019	--	--	Protein AUXIN RESPONSE 4 GN=AXR4 OS=Arabidopsis thaliana (Mouse-ear cress) PE=2 SV=1	hypothetical protein CICLE_v10001021mg [Citrus clementina]
ZB04788	--	--	Guanine nucleotide-binding protein subunit beta-like protein GN=GB1 OS=Medicago sativa (Alfalfa) PE=2 SV=1	hypothetical protein CICLE_v10008909mg [Citrus clementina]
ZB48605	Biological Process: embryo sac egg cell differentiation (GO:0009560);;	--	--	hypothetical protein CICLE_v10032243mg [Citrus clementina]
ZB26010	Molecular Function: anthranilate synthase activity (GO:0004049);; Biological Process: metabolic process (GO:0008152);;	Phenylalanine, tyrosine and tryptophan biosynthesis (ko00400);; Biosynthesis of amino acids (ko01230)	Anthranilate synthase beta subunit 1, chloroplastic (Precursor) GN=F4F7.39 OS=Arabidopsis thaliana (Mouse-ear cress) PE=1 SV=1	PREDICTED: anthranilate synthase beta subunit 2, chloroplastic-like [Citrus sinensis]
ZB23725	Biological Process: cell wall macromolecule catabolic process (GO:0016998);; Cellular Component: anchored component of plasma membrane (GO:0046658);;	--	LysM domain-containing GPI-anchored protein 1 (Precursor) GN=LYM1 OS=Arabidopsis thaliana (Mouse-ear cress) PE=1 SV=1	PREDICTED: lysM domain-containing GPI-anchored protein 1 [Citrus sinensis]
ZB24916	Molecular Function: nucleotide binding (GO:0000166);; Molecular Function: nucleic acid binding (GO:0003676);; Cellular Component: intracellular ribonucleoprotein complex (GO:0030529);;	--	RNA-binding protein CP29B, chloroplastic {ECO:0000305} (Precursor) GN=F3G5.1 OS=Arabidopsis thaliana (Mouse-ear cress) PE=1 SV=1	hypothetical protein CICLE_v10012331mg [Citrus clementina]
ZB18098	--	--	--	hypothetical protein EUGRSUZ_B00552 [Eucalyptus grandis]
ZB36621	Molecular Function: 3-deoxy-7-phosphoheptulonate synthase activity (GO:0003849);; Biological Process: aromatic amino acid family biosynthetic process (GO:0009073);; Biological Process: chorismate biosynthetic process (GO:0009423);; Cellular Component: membrane (GO:0016020);; Biological Process: shikimate biosynthetic process (GO:0033587);;	Phenylalanine, tyrosine and tryptophan biosynthesis (ko00400);; Biosynthesis of amino acids (ko01230)	Phospho-2-dehydro-3-deoxyheptonate aldolase 1, chloroplastic (Precursor) GN=DHAPS-1 OS=Nicotiana tabacum (Common tobacco) PE=1 SV=1	PREDICTED: phospho-2-dehydro-3-deoxyheptonate aldolase 1, chloroplastic-like [Citrus sinensis]
ZB51998	--	--	--	PREDICTED: kinesin-like protein BC2 isoform X2 [Citrus sinensis]
ZB56247	--	--	Mitochondrial import receptor subunit TOM40-1, N-terminally processed GN=TOM40-1 OS=Arabidopsis thaliana (Mouse-ear cress) PE=1 SV=3	hypothetical protein CICLE_v10032173mg [Citrus clementina]
ZB16977	Molecular Function: oxidoreductase activity (GO:0016491);; Biological Process: single-organism metabolic process (GO:0044710);;	Tyrosine metabolism (ko00350);; Isoquinoline alkaloid biosynthesis (ko00950)	Polyphenol oxidase, chloroplastic (Precursor) OS=Malus domestica (Apple) PE=2 SV=1	polyphenol oxidase [Dimocarpus longan]
ZB36528	Cellular Component: chloroplast (GO:0009507);; Biological Process: chloroplast organization (GO:0009658);;	--	Protein DJ-1 homolog C (Precursor) GN=DJ1C OS=Arabidopsis thaliana (Mouse-ear cress) PE=2 SV=1	hypothetical protein CISIN_1g012037mg [Citrus sinensis]
ZB49124	--	--	Transcription factor GTE7 GN=GTE7 OS=Arabidopsis thaliana (Mouse-ear cress) PE=2 SV=1	hypothetical protein CICLE_v10026925mg, partial [Citrus clementina]
ZB31589	--	--	Beta-galactosidase 10 (Precursor) GN=BGAL10 OS=Arabidopsis thaliana (Mouse-ear cress) PE=2 SV=1	hypothetical protein CISIN_1g004525mg [Citrus sinensis]
ZB33742	Molecular Function: structural constituent of ribosome (GO:0003735);; Cellular Component: plasma membrane (GO:0005886);; Biological Process: translation (GO:0006412);; Cellular Component: cytosolic large ribosomal subunit (GO:0022625);;	Ribosome (ko03010)	60S ribosomal protein L18a-2 GN=RPL18AB OS=Arabidopsis thaliana (Mouse-ear cress) PE=2 SV=2	hypothetical protein POPTR_1064s00200g [Populus trichocarpa]
ZB45916	Molecular Function: 3-deoxy-7-phosphoheptulonate synthase activity (GO:0003849);; Cellular Component: mitochondrion (GO:0005739);; Biological Process: aromatic amino acid family biosynthetic process (GO:0009073);; Biological Process: chorismate biosynthetic process (GO:0009423);; Cellular Component: plastid (GO:0009536);; Biological Process: response to wounding (GO:0009611);; Biological Process:…	Phenylalanine, tyrosine and tryptophan biosynthesis (ko00400);; Biosynthesis of amino acids (ko01230)	Phospho-2-dehydro-3-deoxyheptonate aldolase 1, chloroplastic (Precursor) GN=DHAPS-1 OS=Nicotiana tabacum (Common tobacco) PE=1 SV=1	hypothetical protein CICLE_v10025342mg [Citrus clementina]
ZB22142	Molecular Function: zinc ion binding (GO:0008270);;	--	RING-H2 finger protein ATL7 GN=ATL7 OS=Arabidopsis thaliana (Mouse-ear cress) PE=2 SV=1	ring 2 [Citrus maxima]
ZB20760	--	Inositol phosphate metabolism (ko00562);; Phosphatidylinositol signaling system (ko04070)	Inositol-tetrakisphosphate 1-kinase 2 GN=ITPK2 OS=Arabidopsis thaliana (Mouse-ear cress) PE=2 SV=2	PREDICTED: inositol-tetrakisphosphate 1-kinase 3 isoform X1 [Citrus sinensis]
ZB09117	--	Plant hormone signal transduction (ko04075)	Auxin-responsive protein IAA29 GN=IAA29 OS=Arabidopsis thaliana (Mouse-ear cress) PE=2 SV=2	PREDICTED: auxin-responsive protein IAA29 [Citrus sinensis]
ZB31917	Molecular Function: hydrolase activity, hydrolyzing O-glycosyl compounds (GO:0004553);; Cellular Component: cell wall (GO:0005618);; Biological Process: cellular glucan metabolic process (GO:0006073);; Molecular Function: xyloglucan:xyloglucosyl transferase activity (GO:0016762);; Cellular Component: apoplast (GO:0048046);;	--	Xyloglucan endotransglucosylase/hydrolase protein 9 (Precursor) GN=F4C21.14 OS=Arabidopsis thaliana (Mouse-ear cress) PE=2 SV=2	hypothetical protein CICLE_v10016129mg [Citrus clementina]
ZB38813	--	--	Guanine nucleotide-binding protein subunit beta-like protein GN=GB1 OS=Medicago sativa (Alfalfa) PE=2 SV=1	hypothetical protein CICLE_v10008909mg [Citrus clementina]
ZB20233	Molecular Function: ATP binding (GO:0005524);; Cellular Component: cytoplasm (GO:0005737);; Biological Process: protein refolding (GO:0042026);;	RNA degradation (ko03018)	Chaperonin CPN60-2, mitochondrial (Precursor) GN=CPN60-2 OS=Cucurbita maxima (Pumpkin) PE=1 SV=1	PREDICTED: chaperonin CPN60-2, mitochondrial [Citrus sinensis]
ZB07863	Molecular Function: GTPase activity (GO:0003924);; Molecular Function: GTP binding (GO:0005525);; Cellular Component: intracellular (GO:0005622);; Cellular Component: plasma membrane (GO:0005886);; Biological Process: obsolete GTP catabolic process (GO:0006184);; Biological Process: actin filament organization (GO:0007015);; Biological Process: small GTPase mediated signal transduction (GO:000726…	Phagosome (ko04145);; AGE-RAGE signaling pathway in diabetic complications (ko04933)	Rac-like GTP-binding protein ARAC7 GN=F25O24.70 OS=Arabidopsis thaliana (Mouse-ear cress) PE=1 SV=1	PREDICTED: rac-like GTP-binding protein ARAC7 isoform X2 [Vitis vinifera]
ZB52002	--	--	--	hypothetical protein CICLE_v10015489mg [Citrus clementina]
ZB56742	--	--	--	PREDICTED: uncharacterized protein LOC102611602 [Citrus sinensis]
ZB09548	Biological Process: activation of MAPKK activity (GO:0000186);; Molecular Function: MAP kinase kinase kinase activity (GO:0004709);; Molecular Function: ATP binding (GO:0005524);;	--	Serine/threonine-protein kinase Nek2 GN=OsJ_035350 OS=Oryza sativa subsp. japonica (Rice) PE=2 SV=1	hypothetical protein CICLE_v10019351mg [Citrus clementina]
ZB26677	Molecular Function: nucleic acid binding (GO:0003676);; Cellular Component: nucleus (GO:0005634);; Cellular Component: plasma membrane (GO:0005886);;	--	Uncharacterized protein At2g34160 GN=At2g34160 OS=Arabidopsis thaliana (Mouse-ear cress) PE=1 SV=1	PREDICTED: uncharacterized protein At2g34160 [Citrus sinensis]
ZB23329	--	--	Uncharacterized protein At2g37660, chloroplastic (Precursor) GN=At2g37660 OS=Arabidopsis thaliana (Mouse-ear cress) PE=1 SV=2	PREDICTED: uncharacterized protein At5g02240-like [Citrus sinensis]
ZB46577	--	--	Putative glycosyltransferase 7 GN=T20K9.110 OS=Arabidopsis thaliana (Mouse-ear cress) PE=2 SV=1	hypothetical protein CICLE_v10025585mg [Citrus clementina]
ZB09078	--	--	Inhibitor of trypsin and hageman factor OS=Cucurbita maxima (Pumpkin) PE=1 SV=1	PREDICTED: inhibitor of trypsin and hageman factor-like [Citrus sinensis]
ZB38401	Cellular Component: nucleus (GO:0005634);;	--	--	PREDICTED: uncharacterized RNA-binding protein C17H9.04c-like [Juglans regia]
ZB60519	--	Ribosome (ko03010)	60S ribosomal protein L7a OS=Oryza sativa subsp. japonica (Rice) PE=2 SV=1	hypothetical protein CICLE_v10032494mg [Citrus clementina]
ZB05623	Molecular Function: ATP binding (GO:0005524);; Biological Process: deoxyribonucleoside monophosphate biosynthetic process (GO:0009157);; Molecular Function: phosphotransferase activity, alcohol group as acceptor (GO:0016773);; Molecular Function: deoxynucleoside kinase activity (GO:0019136);;	--	--	hypothetical protein CISIN_1g009257mg [Citrus sinensis]
ZB54079	--	--	Kinesin-4 GN=F2P16.12 OS=Arabidopsis thaliana (Mouse-ear cress) PE=1 SV=2	PREDICTED: kinesin KP1-like [Citrus sinensis]
ZB17698	--	--	--	Uncharacterized protein TCM_010229 isoform 1 [Theobroma cacao]
ZBnew5450	Biological Process: fatty acid biosynthetic process (GO:0006633);;	Oxidative phosphorylation (ko00190)	Acyl carrier protein 2, mitochondrial OS=Arabidopsis thaliana OX=3702 GN=MTACP2 PE=1 SV=1	uncharacterized protein LOC100305656 [Glycine max]
ZB55146	--	--	--	PREDICTED: WD repeat-containing protein 55 isoform X1 [Citrus sinensis]
ZBnew39973	--	--	Peamaclein OS=Prunus persica OX=3760 PE=1 SV=1	hypothetical protein CUMW_113480 [Citrus unshiu]
ZB04961	--	--	--	uncharacterized protein LOC110416654 [Herrania umbratica]
ZB20838	Molecular Function: magnesium ion binding (GO:0000287);; Biological Process: tRNA modification (GO:0006400);; Molecular Function: tRNA guanylyltransferase activity (GO:0008193);;	--	tRNA(His) guanylyltransferase 1 GN=THG1 OS=Arabidopsis thaliana (Mouse-ear cress) PE=1 SV=1	hypothetical protein CICLE_v10027573mg [Citrus clementina]
ZBnew17184	--	--	--	hypothetical protein CISIN_1g002044mg [Citrus sinensis]
ZB42724	--	--	--	hypothetical protein CICLE_v10000059mg [Citrus clementina]
ZB42488	Cellular Component: P-body (GO:0000932);; Molecular Function: nucleic acid binding (GO:0003676);; Cellular Component: small nucleolar ribonucleoprotein complex (GO:0005732);; Biological Process: vegetative to reproductive phase transition of meristem (GO:0010228);; Biological Process: RNA metabolic process (GO:0016070);;	RNA degradation (ko03018)	Sm-like protein LSM1B {ECO:0000305} OS=Arabidopsis thaliana (Mouse-ear cress) PE=1 SV=1	PREDICTED: sm-like protein LSM1A [Citrus sinensis]
ZB51226	Molecular Function: catechol O-methyltransferase activity (GO:0016206);; Biological Process: methylation (GO:0032259);; Molecular Function: protein dimerization activity (GO:0046983);;	--	Trans-resveratrol di-O-methyltransferase GN=ROMT OS=Vitis vinifera (Grape) PE=1 SV=2	PREDICTED: trans-resveratrol di-O-methyltransferase-like [Citrus sinensis]
ZB23215	Cellular Component: plasma membrane (GO:0005886);;	--	CSC1-like protein At3g21620 GN=At3g21620 OS=Arabidopsis thaliana (Mouse-ear cress) PE=2 SV=1	hypothetical protein CICLE_v10014378mg [Citrus clementina]
ZB44043	Molecular Function: phosphoglycerate mutase activity (GO:0004619);; Biological Process: glycolytic process (GO:0006096);;	Glycolysis / Gluconeogenesis (ko00010);; Glycine, serine and threonine metabolism (ko00260);; Carbon metabolism (ko01200);; Biosynthesis of amino acids (ko01230)	Metal-independent phosphoserine phosphatase GN=IPSP OS=Arabidopsis thaliana (Mouse-ear cress) PE=1 SV=1	hypothetical protein CICLE_v10001708mg [Citrus clementina]
ZB28310	Molecular Function: DNA binding (GO:0003677);; Molecular Function: chromatin binding (GO:0003682);; Molecular Function: RNA binding (GO:0003723);; Molecular Function: hydrolase activity, acting on ester bonds (GO:0016788);; Molecular Function: metal ion binding (GO:0046872);;	--	Trihelix transcription factor GT-1 GN=GT-1 OS=Arabidopsis thaliana (Mouse-ear cress) PE=1 SV=1	hypothetical protein CICLE_v10018763mg [Citrus clementina]
ZB26516	Molecular Function: RNA binding (GO:0003723);; Molecular Function: copper ion binding (GO:0005507);; Molecular Function: ATP binding (GO:0005524);; Cellular Component: mitochondrion (GO:0005739);; Biological Process: protein targeting to mitochondrion (GO:0006626);; Biological Process: pyrimidine ribonucleotide biosynthetic process (GO:0009220);; Biological Process: regulation of flower developme…	Spliceosome (ko03040)	Glycine-rich RNA-binding protein 3, mitochondrial (Precursor) GN=MAF19_30 OS=Arabidopsis thaliana (Mouse-ear cress) PE=2 SV=1	PREDICTED: glycine-rich RNA-binding protein blt801 [Citrus sinensis]
ZB33985	Molecular Function: nucleotide binding (GO:0000166);; Cellular Component: cytosol (GO:0005829);; Molecular Function: zinc ion binding (GO:0008270);; Biological Process: response to symbiotic fungus (GO:0009610);; Molecular Function: oxidoreductase activity (GO:0016491);; Biological Process: oxidation-reduction process (GO:0055114);;	--	Quinone oxidoreductase-like protein At1g23740, chloroplastic (Precursor) GN=At1g23740 OS=Arabidopsis thaliana (Mouse-ear cress) PE=1 SV=2	PREDICTED: quinone oxidoreductase PIG3 [Citrus sinensis]
ZB10466	--	--	Uncharacterized protein At5g23160 GN=At5g23160 OS=Arabidopsis thaliana (Mouse-ear cress) PE=2 SV=1	PREDICTED: uncharacterized protein LOC102607466 [Citrus sinensis]
ZB40477	Biological Process: maltose metabolic process (GO:0000023);; Biological Process: rRNA processing (GO:0006364);; Cellular Component: PSII associated light-harvesting complex II (GO:0009517);; Biological Process: thylakoid membrane organization (GO:0010027);; Biological Process: stomatal complex morphogenesis (GO:0010103);; Biological Process: nonphotochemical quenching (GO:0010196);; Biological Pr…	Photosynthesis (ko00195)	Photosystem II 22 kDa protein, chloroplastic (Precursor) GN=PSBS OS=Spinacia oleracea (Spinach) PE=1 SV=1	PREDICTED: photosystem II 22 kDa protein, chloroplastic [Citrus sinensis]
ZB23955	Molecular Function: DNA-directed 5'-3' RNA polymerase activity (GO:0003899);; Biological Process: transcription, DNA-templated (GO:0006351);;	Purine metabolism (ko00230);; Pyrimidine metabolism (ko00240);; RNA polymerase (ko03020)	--	PREDICTED: DNA-directed RNA polymerase III subunit RPC8 isoform X1 [Citrus sinensis]
ZB25878	--	--	Protein TPX2 GN=TPX2 OS=Arabidopsis thaliana (Mouse-ear cress) PE=1 SV=1	hypothetical protein CICLE_v10014346mg [Citrus clementina]
ZB29799	Molecular Function: acetolactate synthase activity (GO:0003984);; Biological Process: branched-chain amino acid biosynthetic process (GO:0009082);;	Valine, leucine and isoleucine biosynthesis (ko00290);; Butanoate metabolism (ko00650);; C5-Branched dibasic acid metabolism (ko00660);; Pantothenate and CoA biosynthesis (ko00770);; 2-Oxocarboxylic acid metabolism (ko01210);; Biosynthesis of amino acids (ko01230)	Acetolactate synthase small subunit 2, chloroplastic (Precursor) GN=At2g31810 OS=Arabidopsis thaliana (Mouse-ear cress) PE=1 SV=1	PREDICTED: acetolactate synthase small subunit 2, chloroplastic-like [Citrus sinensis]
ZB32239	--	--	--	PREDICTED: uncharacterized protein At4g22758 [Citrus sinensis]
ZB09888	Molecular Function: serine-type endopeptidase activity (GO:0004252);; Biological Process: proteolysis (GO:0006508);; Cellular Component: chloroplast thylakoid membrane (GO:0009535);;	--	Protease Do-like 10, mitochondrial (Precursor) GN=DEGP10 OS=Arabidopsis thaliana (Mouse-ear cress) PE=2 SV=1	hypothetical protein CICLE_v10014700mg [Citrus clementina]
ZB47269	--	--	--	PREDICTED: uncharacterized protein LOC108459355 [Gossypium arboreum]
ZB44393	Biological Process: endonucleolytic cleavage involved in rRNA processing (GO:0000478);; Biological Process: RNA methylation (GO:0001510);; Cellular Component: nucleolus (GO:0005730);; Cellular Component: cytosol (GO:0005829);; Biological Process: photomorphogenesis (GO:0009640);; Biological Process: protein deneddylation (GO:0010388);; Cellular Component: membrane (GO:0016020);; Biological Proces…	Ribosome biogenesis in eukaryotes (ko03008)	Probable mediator of RNA polymerase II transcription subunit 36b GN=At5g52470 OS=Arabidopsis thaliana (Mouse-ear cress) PE=1 SV=1	PREDICTED: mediator of RNA polymerase II transcription subunit 36a-like [Gossypium raimondii]
ZB53551	--	--	Protein CHUP1, chloroplastic GN=CHUP1 OS=Arabidopsis thaliana (Mouse-ear cress) PE=1 SV=1	PREDICTED: protein CHUP1, chloroplastic [Citrus sinensis]
ZB27608	--	--	--	putative S-adenosylmethionine decarboxylase, partial [Prunus dulcis]
ZB30407	--	--	Putative lipid-transfer protein DIR1 (Precursor) GN=DIR1 OS=Arabidopsis thaliana (Mouse-ear cress) PE=1 SV=1	hypothetical protein CICLE_v10017274mg [Citrus clementina]
ZB27795	--	--	E3 ubiquitin-protein ligase RGLG2 GN=RGLG2 OS=Arabidopsis thaliana (Mouse-ear cress) PE=1 SV=1	hypothetical protein CISIN_1g012303mg [Citrus sinensis]
ZB40616	--	--	Protein NRT1/ PTR FAMILY 6.3 OS=Arabidopsis thaliana (Mouse-ear cress) PE=1 SV=1	hypothetical protein CICLE_v10019412mg [Citrus clementina]
ZB12843	--	--	--	hypothetical protein CICLE_v10020830mg [Citrus clementina]
ZB51258	Molecular Function: zinc ion binding (GO:0008270);;	--	E3 ubiquitin-protein ligase RHA1B GN=RHA1B OS=Arabidopsis thaliana (Mouse-ear cress) PE=2 SV=1	hypothetical protein CICLE_v10024600mg [Citrus clementina]
ZB40518	Biological Process: maltose metabolic process (GO:0000023);; Molecular Function: hydrolase activity, hydrolyzing O-glycosyl compounds (GO:0004553);; Biological Process: microtubule nucleation (GO:0007020);; Biological Process: embryo development ending in seed dormancy (GO:0009793);; Biological Process: thylakoid membrane organization (GO:0010027);; Biological Process: iron-sulfur cluster assembl…	--	Pentatricopeptide repeat-containing protein At3g18110, chloroplastic (Precursor) GN=EMB1270 OS=Arabidopsis thaliana (Mouse-ear cress) PE=2 SV=2	PREDICTED: pentatricopeptide repeat-containing protein At3g18110, chloroplastic isoform X1 [Citrus sinensis]
ZB54295	--	--	--	hypothetical protein CICLE_v10020850mg [Citrus clementina]
ZB32481	--	--	--	hypothetical protein CICLE_v10015886mg [Citrus clementina]
ZB49035	Molecular Function: structural constituent of ribosome (GO:0003735);; Cellular Component: ribosome (GO:0005840);; Biological Process: translation (GO:0006412);;	Ribosome (ko03010)	40S ribosomal protein S21-2 GN=RPS21C OS=Arabidopsis thaliana (Mouse-ear cress) PE=1 SV=2	hypothetical protein CICLE_v10003001mg [Citrus clementina]
ZB21251	Biological Process: pentacyclic triterpenoid biosynthetic process (GO:0019745);; Molecular Function: beta-amyrin synthase activity (GO:0042300);;	Sesquiterpenoid and triterpenoid biosynthesis (ko00909)	Beta-amyrin synthase GN=OSCBPY OS=Betula platyphylla (Asian white birch) PE=1 SV=1	hypothetical protein CICLE_v10030771mg [Citrus clementina]
ZB57553	--	--	--	PREDICTED: uncharacterized protein LOC102628505 [Citrus sinensis]
ZB56302	Molecular Function: binding (GO:0005488);; Molecular Function: hydrolase activity (GO:0016787);;	--	Probable calcium-transporting ATPase 4, plasma membrane-type OS=Oryza sativa subsp. japonica (Rice) PE=3 SV=1	PREDICTED: calcium-transporting ATPase 4, plasma membrane-type-like [Lupinus angustifolius]
ZB07558	--	--	--	hypothetical protein CICLE_v10021938mg [Citrus clementina]
ZB33030	--	Valine, leucine and isoleucine degradation (ko00280);; beta-Alanine metabolism (ko00410);; Propanoate metabolism (ko00640);; Carbon metabolism (ko01200)	3-hydroxyisobutyryl-CoA hydrolase 1 GN=CHY1 OS=Arabidopsis thaliana (Mouse-ear cress) PE=1 SV=1	PREDICTED: 3-hydroxyisobutyryl-CoA hydrolase 1-like [Populus euphratica]
ZB11956	Cellular Component: plasma membrane (GO:0005886);;	--	--	PREDICTED: uncharacterized protein LOC102617237 isoform X1 [Citrus sinensis]
ZB46644	--	--	--	hypothetical protein CICLE_v10017075mg [Citrus clementina]
ZB02619	Molecular Function: nucleotide binding (GO:0000166);; Molecular Function: nucleic acid binding (GO:0003676);;	--	Glycine-rich RNA-binding protein 2, mitochondrial (Precursor) GN=At4g13850 OS=Arabidopsis thaliana (Mouse-ear cress) PE=1 SV=1	PREDICTED: glycine-rich RNA-binding protein 2, mitochondrial [Theobroma cacao]
ZB09949	--	Pyrimidine metabolism (ko00240)	--	PREDICTED: CTP synthase isoform X2 [Citrus sinensis]
ZB23571	Molecular Function: translation initiation factor activity (GO:0003743);; Biological Process: translational initiation (GO:0006413);; Biological Process: petal development (GO:0048441);; Biological Process: stamen development (GO:0048443);; Biological Process: plant ovule development (GO:0048481);;	--	Protein argonaute 5 GN=AGO5 OS=Arabidopsis thaliana (Mouse-ear cress) PE=1 SV=2	hypothetical protein CICLE_v10027750mg [Citrus clementina]
ZB36629	--	--	Acidic protein (Precursor; Fragment) GN=THI2.2 OS=Viscum album (European mistletoe) PE=1 SV=2	PREDICTED: thionin-like [Camelina sativa]
ZB42583	Cellular Component: nucleosome (GO:0000786);; Molecular Function: DNA binding (GO:0003677);; Molecular Function: ATP-dependent DNA helicase activity (GO:0004003);; Molecular Function: ATP binding (GO:0005524);; Biological Process: obsolete ATP catabolic process (GO:0006200);; Biological Process: maintenance of chromatin silencing (GO:0006344);; Biological Process: methylation-dependent chromatin …	--	ATP-dependent DNA helicase DDM1 GN=At5g66750 OS=Arabidopsis thaliana (Mouse-ear cress) PE=1 SV=1	ATP-dependent DNA helicase DDM1-like [Citrus sinensis]
ZB21528	Molecular Function: GTP binding (GO:0005525);; Biological Process: intracellular protein transport (GO:0006886);; Cellular Component: chloroplast outer membrane (GO:0009707);; Molecular Function: P-P-bond-hydrolysis-driven protein transmembrane transporter activity (GO:0015450);;	--	Translocase of chloroplast 34, chloroplastic GN=MUG13.14 OS=Arabidopsis thaliana (Mouse-ear cress) PE=1 SV=2	PREDICTED: translocase of chloroplast 34, chloroplastic isoform X2 [Citrus sinensis]
ZBnew4801	Molecular Function: lyase activity (GO:0016829);;	Pentose and glucuronate interconversions (ko00040)	Probable pectate lyase 22 OS=Arabidopsis thaliana OX=3702 GN=At5g63180 PE=2 SV=1	Pec_lyase_C domain-containing protein [Cephalotus follicularis]
ZB37900	--	Endocytosis (ko04144)	--	PREDICTED: IST1-like protein [Citrus sinensis]
ZB25279	--	--	Probable WRKY transcription factor 35 GN=WRKY35 OS=Arabidopsis thaliana (Mouse-ear cress) PE=2 SV=1	PREDICTED: probable WRKY transcription factor 65 [Citrus sinensis]
ZB58364	Molecular Function: nucleotide binding (GO:0000166);; Molecular Function: microtubule motor activity (GO:0003777);; Cellular Component: microtubule cytoskeleton (GO:0015630);; Cellular Component: protein complex (GO:0043234);; Cellular Component: cytoskeletal part (GO:0044430);;	--	Kinesin-4 GN=F2P16.12 OS=Arabidopsis thaliana (Mouse-ear cress) PE=1 SV=2	PREDICTED: kinesin-II 85 kDa subunit-like [Citrus sinensis]
ZB48827	Molecular Function: RNA binding (GO:0003723);; Cellular Component: cytosol (GO:0005829);; Cellular Component: plastid chromosome (GO:0009508);; Cellular Component: chloroplast stroma (GO:0009570);; Biological Process: transcription from plastid promoter (GO:0042793);; Biological Process: positive regulation of transcription, DNA-templated (GO:0045893);;	--	--	hypothetical protein CISIN_1g005716mg [Citrus sinensis]
ZB23183	--	--	--	hypothetical protein CISIN_1g030190mg [Citrus sinensis]
ZB08673	--	--	Cyclin-A2-2 GN=F2I11.190 OS=Arabidopsis thaliana (Mouse-ear cress) PE=2 SV=1	PREDICTED: cyclin-A2-1 [Citrus sinensis]
ZB23444	--	--	Formin-like protein 6 (Precursor) GN=FH6 OS=Arabidopsis thaliana (Mouse-ear cress) PE=2 SV=1	PREDICTED: formin-like protein 6 [Citrus sinensis]
ZB09915	--	--	--	PREDICTED: heme-binding protein 2-like [Citrus sinensis]
ZB44176	Cellular Component: nucleosome (GO:0000786);; Molecular Function: DNA binding (GO:0003677);; Cellular Component: cell wall (GO:0005618);; Cellular Component: nucleolus (GO:0005730);; Biological Process: nucleosome assembly (GO:0006334);; Biological Process: DNA mediated transformation (GO:0009294);; Biological Process: response to wounding (GO:0009611);; Biological Process: response to bacterium …	--	Probable histone H2A.1 GN=At1g51060 OS=Arabidopsis thaliana (Mouse-ear cress) PE=1 SV=1	probable histone H2A.1 [Manihot esculenta]
ZB27749	--	--	--	hypothetical protein CICLE_v10026750mg [Citrus clementina]
ZB57821	--	--	Protein WVD2-like 1 GN=WDL1 OS=Arabidopsis thaliana (Mouse-ear cress) PE=1 SV=1	hypothetical protein CISIN_1g0150552mg [Citrus sinensis]
ZB12172	Molecular Function: polysaccharide binding (GO:0030247);; Cellular Component: anchored component of membrane (GO:0031225);;	--	PLASMODESMATA CALLOSE-BINDING PROTEIN 5 (Precursor) GN=PDCB5 OS=Arabidopsis thaliana (Mouse-ear cress) PE=1 SV=2	PREDICTED: PLASMODESMATA CALLOSE-BINDING PROTEIN 5 [Citrus sinensis]
ZB31311	--	--	Rho GTPase-activating protein 1 GN=ROPGAP1 OS=Arabidopsis thaliana (Mouse-ear cress) PE=2 SV=1	PREDICTED: rho GTPase-activating protein 5 isoform X1 [Citrus sinensis]
ZB58145	Molecular Function: chitinase activity (GO:0004568);; Biological Process: carbohydrate metabolic process (GO:0005975);; Biological Process: chitin catabolic process (GO:0006032);; Molecular Function: chitin binding (GO:0008061);; Biological Process: cell wall macromolecule catabolic process (GO:0016998);;	Amino sugar and nucleotide sugar metabolism (ko00520)	Chitinase 4 (Precursor) OS=Oryza sativa subsp. japonica (Rice) PE=2 SV=2	chitinase [Citrus reticulata]
ZB19726	--	--	UBP1-associated proteins 1A GN=UBA1A OS=Arabidopsis thaliana (Mouse-ear cress) PE=1 SV=2	PREDICTED: probable RNA-binding protein ARP1 isoform X1 [Citrus sinensis]
ZB37622	--	--	36.4 kDa proline-rich protein GN=TPRP-F1 OS=Solanum lycopersicum (Tomato) PE=2 SV=1	hypothetical protein COLO4_37196 [Corchorus olitorius]
ZB26745	Molecular Function: aspartic-type endopeptidase activity (GO:0004190);; Biological Process: proteolysis (GO:0006508);;	--	60S ribosomal protein L18a GN=RPL18A OS=Castanea sativa (Sweet chestnut) PE=2 SV=1	PREDICTED: uncharacterized protein LOC102625748 [Citrus sinensis]
ZB40114	--	--	F-box/kelch-repeat protein At1g15670 GN=At1g15670 OS=Arabidopsis thaliana (Mouse-ear cress) PE=2 SV=1	PREDICTED: F-box/kelch-repeat protein At1g15670 [Citrus sinensis]
ZB12254	--	Ascorbate and aldarate metabolism (ko00053);; Inositol phosphate metabolism (ko00562)	Inositol oxygenase 1 OS=Arabidopsis thaliana (Mouse-ear cress) PE=2 SV=1	PREDICTED: inositol oxygenase 1-like isoform X2 [Gossypium raimondii]
ZB15143	--	--	--	hypothetical protein CISIN_1g034386mg [Citrus sinensis]
ZB41920	--	--	--	PREDICTED: uncharacterized protein LOC102627841 [Citrus sinensis]
ZB12750	Molecular Function: structural constituent of ribosome (GO:0003735);; Cellular Component: ribosome (GO:0005840);; Biological Process: translation (GO:0006412);;	Ribosome (ko03010)	60S ribosomal protein L10 GN=RPL10 OS=Vitis riparia (Frost grape) PE=2 SV=1	hypothetical protein CICLE_v10032703mg [Citrus clementina]
ZB23252	Biological Process: activation of MAPKK activity (GO:0000186);; Molecular Function: MAP kinase kinase kinase activity (GO:0004709);; Molecular Function: ATP binding (GO:0005524);; Cellular Component: integral component of membrane (GO:0016021);; Molecular Function: 2-alkenal reductase [NAD(P)] activity (GO:0032440);; Biological Process: oxidation-reduction process (GO:0055114);;	--	Leucine-rich repeat receptor-like serine/threonine-protein kinase BAM1 (Precursor) GN=BAM1 OS=Arabidopsis thaliana (Mouse-ear cress) PE=1 SV=1	hypothetical protein CISIN_1g001816mg [Citrus sinensis]
ZB11037	Molecular Function: structural constituent of ribosome (GO:0003735);; Cellular Component: nucleolus (GO:0005730);; Cellular Component: mitochondrion (GO:0005739);; Biological Process: translation (GO:0006412);; Cellular Component: cytosolic small ribosomal subunit (GO:0022627);;	Ribosome (ko03010)	40S ribosomal protein S30 GN=RPS30C OS=Arabidopsis thaliana (Mouse-ear cress) PE=3 SV=3	PREDICTED: 40S ribosomal protein S30 [Beta vulgaris subsp. vulgaris]
ZB11501	--	--	Ultraviolet-B receptor UVR8 GN=UVR8 OS=Arabidopsis thaliana (Mouse-ear cress) PE=1 SV=1	hypothetical protein CICLE_v10015267mg [Citrus clementina]
ZB41214	Molecular Function: organic cyclic compound binding (GO:0097159);; Molecular Function: heterocyclic compound binding (GO:1901363);;	RNA transport (ko03013);; mRNA surveillance pathway (ko03015);; Spliceosome (ko03040)	--	THO complex subunit 4-like protein [Mangifera indica]
ZB49880	--	--	--	hypothetical protein CICLE_v10024779mg [Citrus clementina]
ZB31014	--	--	Putative Myb family transcription factor At1g14600 GN=At1g14600 OS=Arabidopsis thaliana (Mouse-ear cress) PE=2 SV=2	PREDICTED: two-component response regulator ARR12 [Citrus sinensis]
ZB53229	Biological Process: carbohydrate metabolic process (GO:0005975);; Molecular Function: cellulase activity (GO:0008810);; Molecular Function: carbohydrate binding (GO:0030246);;	--	Endoglucanase 6 (Precursor) GN=At1g64390 OS=Arabidopsis thaliana (Mouse-ear cress) PE=2 SV=2	hypothetical protein CICLE_v10019301mg [Citrus clementina]
ZB33125	Molecular Function: transcription factor activity, sequence-specific DNA binding (GO:0003700);; Cellular Component: nucleus (GO:0005634);; Biological Process: regulation of transcription, DNA-templated (GO:0006355);; Molecular Function: sequence-specific DNA binding (GO:0043565);;	--	Homeobox-leucine zipper protein ATHB-15 OS=Arabidopsis thaliana (Mouse-ear cress) PE=1 SV=1	hypothetical protein CICLE_v10024891mg [Citrus clementina]
ZB30099	--	--	LysM domain-containing GPI-anchored protein 2 (Precursor) GN=LYM2 OS=Arabidopsis thaliana (Mouse-ear cress) PE=1 SV=1	hypothetical protein CICLE_v10028533mg [Citrus clementina]
ZB53614	--	--	--	PREDICTED: uncharacterized protein LOC102630659 [Citrus sinensis]
ZB51749	Cellular Component: plasma membrane (GO:0005886);;	--	Uncharacterized protein At3g61260 GN=At3g61260 OS=Arabidopsis thaliana (Mouse-ear cress) PE=1 SV=1	PREDICTED: uncharacterized protein LOC102607337 isoform X2 [Citrus sinensis]
ZB25758	--	--	Haloacid dehalogenase-like hydrolase domain-containing protein At3g48420 (Precursor) GN=At3g48420 OS=Arabidopsis thaliana (Mouse-ear cress) PE=2 SV=1	PREDICTED: haloacid dehalogenase-like hydrolase domain-containing protein At3g48420 isoform X1 [Citrus sinensis]
ZB23595	--	--	LOB domain-containing protein 21 OS=Arabidopsis thaliana (Mouse-ear cress) PE=2 SV=1	hypothetical protein CISIN_1g036565mg [Citrus sinensis]
ZB36559	Biological Process: rRNA processing (GO:0006364);;	--	Probable ribosome-binding factor A, chloroplastic (Precursor) GN=At4g34730 OS=Arabidopsis thaliana (Mouse-ear cress) PE=2 SV=2	hypothetical protein CICLE_v10029227mg [Citrus clementina]
ZB26288	--	Starch and sucrose metabolism (ko00500)	Glucan endo-1,3-beta-glucosidase 2 (Precursor) GN=At1g66250 OS=Arabidopsis thaliana (Mouse-ear cress) PE=1 SV=2	hypothetical protein CICLE_v10011549mg [Citrus clementina]
ZB20258	Cellular Component: membrane (GO:0016020);; Molecular Function: transmembrane transporter activity (GO:0022857);; Biological Process: transmembrane transport (GO:0055085);;	--	Nucleobase-ascorbate transporter 2 GN=NAT2 OS=Arabidopsis thaliana (Mouse-ear cress) PE=2 SV=2	PREDICTED: nucleobase-ascorbate transporter 2 [Citrus sinensis]
ZB08725	Molecular Function: protein kinase activity (GO:0004672);; Molecular Function: ATP binding (GO:0005524);; Cellular Component: plasma membrane (GO:0005886);; Biological Process: protein phosphorylation (GO:0006468);;	--	Probable serine/threonine-protein kinase At5g41260 GN=At5g41260 OS=Arabidopsis thaliana (Mouse-ear cress) PE=1 SV=1	PREDICTED: probable serine/threonine-protein kinase At5g41260 isoform X1 [Citrus sinensis]
ZB28071	Biological Process: transcription, DNA-templated (GO:0006351);; Biological Process: regulation of cellular process (GO:0050794);;	Plant hormone signal transduction (ko04075)	Auxin-responsive protein IAA27 GN=F19B15.110 OS=Arabidopsis thaliana (Mouse-ear cress) PE=1 SV=1	hypothetical protein CICLE_v10009070mg [Citrus clementina]
ZB54178	Molecular Function: actin binding (GO:0003779);; Biological Process: cytoskeleton organization (GO:0007010);; Biological Process: response to abscisic acid (GO:0009737);;	--	Villin-4 {ECO:0000303|PubMed:10631247} OS=Arabidopsis thaliana (Mouse-ear cress) PE=1 SV=1	hypothetical protein CICLE_v10007360mg [Citrus clementina]
ZB36021	Molecular Function: transaminase activity (GO:0008483);; Molecular Function: pyridoxal phosphate binding (GO:0030170);; Biological Process: tetrapyrrole biosynthetic process (GO:0033014);; Molecular Function: glutamate-1-semialdehyde 2,1-aminomutase activity (GO:0042286);;	Porphyrin and chlorophyll metabolism (ko00860)	Glutamate-1-semialdehyde 2,1-aminomutase 2, chloroplastic (Precursor) GN=T8P19.240 OS=Arabidopsis thaliana (Mouse-ear cress) PE=2 SV=2	PREDICTED: glutamate-1-semialdehyde 2,1-aminomutase 2, chloroplastic [Citrus sinensis]
ZB58371	--	--	--	hypothetical protein CICLE_v10025182mg [Citrus clementina]
ZB27557	--	--	--	hypothetical protein CICLE_v10031068mg [Citrus clementina]
ZB47059	--	--	--	hypothetical protein CICLE_v10025944mg [Citrus clementina]
ZB18521	--	--	Nascent polypeptide-associated complex subunit alpha-like protein OS=Pinus taeda (Loblolly pine) PE=2 SV=1	PREDICTED: nascent polypeptide-associated complex subunit alpha-like protein 1 [Phoenix dactylifera]
ZB25364	--	--	Nucleolin 2 GN=OSJNBa0058K23.21 OS=Oryza sativa subsp. japonica (Rice) PE=2 SV=2	hypothetical protein CICLE_v10030875mg [Citrus clementina]
ZB50788	--	--	Zinc-finger homeodomain protein 2 GN=F22K18.140 OS=Arabidopsis thaliana (Mouse-ear cress) PE=1 SV=1	hypothetical protein CICLE_v10002355mg [Citrus clementina]
ZB42394	Molecular Function: cysteamine dioxygenase activity (GO:0047800);; Biological Process: oxidation-reduction process (GO:0055114);;	Taurine and hypotaurine metabolism (ko00430)	--	PREDICTED: 2-aminoethanethiol dioxygenase-like [Populus euphratica]
ZB36383	--	--	Peroxidase (Precursor) GN=PAP26 OS=Arabidopsis thaliana (Mouse-ear cress) PE=1 SV=1	hypothetical protein CISIN_1g011679mg [Citrus sinensis]
ZB04066	Molecular Function: magnesium ion binding (GO:0000287);; Molecular Function: pyruvate kinase activity (GO:0004743);; Biological Process: glycolytic process (GO:0006096);; Biological Process: phosphorylation (GO:0016310);; Molecular Function: potassium ion binding (GO:0030955);;	Glycolysis / Gluconeogenesis (ko00010);; Purine metabolism (ko00230);; Pyruvate metabolism (ko00620);; Carbon metabolism (ko01200);; Biosynthesis of amino acids (ko01230)	Plastidial pyruvate kinase 2 (Precursor) GN=MXC20.15 OS=Arabidopsis thaliana (Mouse-ear cress) PE=1 SV=1	hypothetical protein CICLE_v10004626mg [Citrus clementina]
ZB59656	Biological Process: rRNA processing (GO:0006364);; Molecular Function: methyltransferase activity (GO:0008168);; Biological Process: methylation (GO:0032259);;	--	--	PREDICTED: ribosomal RNA small subunit methyltransferase E [Citrus sinensis]
ZB08599	--	--	Zinc-finger homeodomain protein 5 GN=F22H5.4 OS=Arabidopsis thaliana (Mouse-ear cress) PE=1 SV=1	hypothetical protein CICLE_v10025926mg [Citrus clementina]
ZB12641	Molecular Function: zinc ion binding (GO:0008270);;	--	E3 ubiquitin-protein ligase At1g12760 GN=At1g12760 OS=Arabidopsis thaliana (Mouse-ear cress) PE=1 SV=1	PREDICTED: E3 ubiquitin-protein ligase At1g12760 isoform X3 [Citrus sinensis]
ZB59725	--	--	Pentatricopeptide repeat-containing protein At3g02650, mitochondrial (Precursor) GN=At3g02650 OS=Arabidopsis thaliana (Mouse-ear cress) PE=2 SV=1	PREDICTED: pentatricopeptide repeat-containing protein At3g02650, mitochondrial isoform X1 [Citrus sinensis]
ZB60589	--	--	--	PREDICTED: uncharacterized protein LOC102628231 isoform X2 [Citrus sinensis]
ZB58007	Cellular Component: extracellular region (GO:0005576);; Biological Process: syncytium formation (GO:0006949);; Cellular Component: plant-type cell wall (GO:0009505);; Biological Process: plant-type cell wall organization (GO:0009664);; Cellular Component: membrane (GO:0016020);;	--	Expansin-A4 (Precursor) GN=F17A14.7 OS=Arabidopsis thaliana (Mouse-ear cress) PE=1 SV=1	PREDICTED: expansin-A4 [Citrus sinensis]
ZB06810	Biological Process: RNA methylation (GO:0001510);; Molecular Function: RNA binding (GO:0003723);; Cellular Component: nucleolus (GO:0005730);; Biological Process: nucleotide biosynthetic process (GO:0009165);; Biological Process: regulation of flower development (GO:0009909);; Biological Process: histone lysine methylation (GO:0034968);;	Ribosome biogenesis in eukaryotes (ko03008)	H/ACA ribonucleoprotein complex subunit 2-like protein GN=At5g08180 OS=Arabidopsis thaliana (Mouse-ear cress) PE=1 SV=1	hypothetical protein CICLE_v10022644mg [Citrus clementina]
ZB04083	Cellular Component: nucleus (GO:0005634);; Biological Process: response to ethylene (GO:0009723);; Cellular Component: SCF ubiquitin ligase complex (GO:0019005);;	Plant hormone signal transduction (ko04075)	EIN3-binding F-box protein 1 GN=F13B15.15 OS=Arabidopsis thaliana (Mouse-ear cress) PE=1 SV=1	hypothetical protein CICLE_v10007708mg [Citrus clementina]
ZB30323	Biological Process: protein peptidyl-prolyl isomerization (GO:0000413);; Molecular Function: peptidyl-prolyl cis-trans isomerase activity (GO:0003755);; Biological Process: protein folding (GO:0006457);;	--	Peptidyl-prolyl cis-trans isomerase CYP38, chloroplastic (Precursor) GN=CYP38 OS=Arabidopsis thaliana (Mouse-ear cress) PE=1 SV=1	PREDICTED: peptidyl-prolyl cis-trans isomerase CYP38, chloroplastic isoform X1 [Citrus sinensis]
ZB40594	Molecular Function: calcium ion binding (GO:0005509);;	--	Calcium-binding protein PBP1 GN=F24B18.11 OS=Arabidopsis thaliana (Mouse-ear cress) PE=1 SV=1	hypothetical protein CICLE_v10009963mg [Citrus clementina]
ZB06714	Cellular Component: nucleus (GO:0005634);; Biological Process: DNA methylation (GO:0006306);; Biological Process: sister chromatid cohesion (GO:0007062);; Biological Process: synapsis (GO:0007129);; Biological Process: reciprocal meiotic recombination (GO:0007131);; Biological Process: response to gamma radiation (GO:0010332);; Biological Process: production of siRNA involved in RNA interference …	--	Protein argonaute 16 OS=Oryza sativa subsp. japonica (Rice) PE=2 SV=2	hypothetical protein CICLE_v10014201mg [Citrus clementina]
ZB48619	Molecular Function: ATP binding (GO:0005524);; Cellular Component: cytoplasm (GO:0005737);; Biological Process: protein folding (GO:0006457);; Molecular Function: unfolded protein binding (GO:0051082);;	--	T-complex protein 1 subunit delta {ECO:0000303|PubMed:11599560} GN=MRC8 OS=Arabidopsis thaliana (Mouse-ear cress) PE=1 SV=1	hypothetical protein CICLE_v10007963mg [Citrus clementina]
ZB54876	--	DNA replication (ko03030);; Nucleotide excision repair (ko03420);; Mismatch repair (ko03430);; Homologous recombination (ko03440)	Replication protein A 70 kDa DNA-binding subunit B GN=F13G24.220 OS=Arabidopsis thaliana (Mouse-ear cress) PE=3 SV=1	PREDICTED: replication protein A 70 kDa DNA-binding subunit B [Citrus sinensis]
ZB55457	--	--	--	PREDICTED: uncharacterized protein LOC102623618 [Citrus sinensis]
ZB44154	--	--	--	hypothetical protein CICLE_v10025987mg [Citrus clementina]
ZB08751	Molecular Function: DNA binding (GO:0003677);; Molecular Function: chromatin binding (GO:0003682);; Cellular Component: nucleus (GO:0005634);;	--	Transcription factor DIVARICATA GN=DIVARICATA OS=Antirrhinum majus (Garden snapdragon) PE=2 SV=1	hypothetical protein CICLE_v10032259mg [Citrus clementina]
ZB59072	--	--	DEAD-box ATP-dependent RNA helicase 22 GN=RH22 OS=Arabidopsis thaliana (Mouse-ear cress) PE=2 SV=1	PREDICTED: DEAD-box ATP-dependent RNA helicase 22 [Citrus sinensis]
ZB35785	Molecular Function: copper ion binding (GO:0005507);; Molecular Function: ATP binding (GO:0005524);; Cellular Component: mitochondrion (GO:0005739);; Biological Process: protein folding (GO:0006457);; Biological Process: response to cold (GO:0009409);; Cellular Component: chloroplast thylakoid membrane (GO:0009535);; Cellular Component: chloroplast stroma (GO:0009570);; Cellular Component: chloro…	--	20 kDa chaperonin, chloroplastic (Precursor) GN=T1M15.120 OS=Arabidopsis thaliana (Mouse-ear cress) PE=1 SV=2	PREDICTED: 20 kDa chaperonin, chloroplastic [Citrus sinensis]
ZB12154	Molecular Function: structural constituent of ribosome (GO:0003735);; Cellular Component: cell wall (GO:0005618);; Cellular Component: plasma membrane (GO:0005886);; Biological Process: translation (GO:0006412);; Cellular Component: cytosolic small ribosomal subunit (GO:0022627);;	Ribosome (ko03010)	40S ribosomal protein S28 GN=RPS28 OS=Zea mays (Maize) PE=3 SV=1	unnamed protein product [Coffea canephora]
ZB55840	--	--	--	PREDICTED: uncharacterized protein LOC102608947 [Citrus sinensis]
ZB33547	Molecular Function: ATP binding (GO:0005524);; Biological Process: obsolete ATP catabolic process (GO:0006200);; Biological Process: tRNA metabolic process (GO:0006399);; Molecular Function: ATP-dependent helicase activity (GO:0008026);; Cellular Component: chloroplast (GO:0009507);; Biological Process: chloroplast organization (GO:0009658);; Molecular Function: large ribosomal subunit rRNA bindi…	--	DEAD-box ATP-dependent RNA helicase 39 OS=Oryza sativa subsp. japonica (Rice) PE=2 SV=1	hypothetical protein CICLE_v10000567mg [Citrus clementina]
ZB55479	--	Cyanoamino acid metabolism (ko00460);; Starch and sucrose metabolism (ko00500);; Phenylpropanoid biosynthesis (ko00940)	Beta-glucosidase 17 (Precursor) GN=BGLU17 OS=Arabidopsis thaliana (Mouse-ear cress) PE=2 SV=1	PREDICTED: beta-glucosidase 17-like isoform X2 [Citrus sinensis]
ZB35510	--	--	Acidic protein (Precursor) GN=THI2.1 OS=Viscum album (European mistletoe) PE=1 SV=2	thionin precursor {clone Thi1Va12} [Viscum album=mistletoe, Peptide, 114 aa]
ZB19526	--	--	--	hypothetical protein CICLE_v10005745mg [Citrus clementina]
ZB19478	--	--	Cytochrome P450 71D11 (Fragment) GN=CYP71D11 OS=Lotus japonicus (Lotus corniculatus var. japonicus) PE=2 SV=1	hypothetical protein CICLE_v10008076mg [Citrus clementina]
ZB23284	Cellular Component: nucleolus (GO:0005730);; Biological Process: fatty acid catabolic process (GO:0009062);; Biological Process: response to salt stress (GO:0009651);;	--	Histone deacetylase complex subunit SAP18 GN=At2g45640 OS=Arabidopsis thaliana (Mouse-ear cress) PE=1 SV=1	PREDICTED: histone deacetylase complex subunit SAP18-like [Cucumis sativus]
ZB30218	Biological Process: rRNA processing (GO:0006364);;	--	--	hypothetical protein CICLE_v10022684mg [Citrus clementina]
ZB39355	Biological Process: activation of MAPKK activity (GO:0000186);; Molecular Function: MAP kinase kinase kinase activity (GO:0004709);; Molecular Function: ATP binding (GO:0005524);;	--	Serine/threonine-protein kinase Nek2 GN=OsJ_035350 OS=Oryza sativa subsp. japonica (Rice) PE=2 SV=1	hypothetical protein CICLE_v10019351mg [Citrus clementina]
ZB45192	--	--	C2 and GRAM domain-containing protein At1g03370 GN=At1g03370 OS=Arabidopsis thaliana (Mouse-ear cress) PE=2 SV=4	hypothetical protein CICLE_v10014352mg [Citrus clementina]
ZB60219	Biological Process: cell communication (GO:0007154);;	--	--	PREDICTED: uncharacterized protein LOC102616326 [Citrus sinensis]
ZB23046	Molecular Function: ligase activity (GO:0016874);; Molecular Function: Photinus-luciferin 4-monooxygenase (ATP-hydrolyzing) activity (GO:0047077);; Biological Process: oxidation-reduction process (GO:0055114);;	Ubiquinone and other terpenoid-quinone biosynthesis (ko00130);; Phenylalanine metabolism (ko00360);; Phenylpropanoid biosynthesis (ko00940)	4-coumarate--CoA ligase 2 OS=Glycine max (Soybean) PE=2 SV=2	4-coumarate-CoA ligase, partial [Citrus junos]
ZB05417	--	--	21 kDa protein (Precursor) OS=Daucus carota (Wild carrot) PE=2 SV=1	hypothetical protein CICLE_v10005968mg [Citrus clementina]
ZB02543	--	--	--	PREDICTED: uncharacterized protein LOC102616346 [Citrus sinensis]
ZB51921	Cellular Component: endosome (GO:0005768);; Cellular Component: Golgi apparatus (GO:0005794);; Cellular Component: trans-Golgi network (GO:0005802);; Cellular Component: plasma membrane (GO:0005886);;	--	--	PREDICTED: uncharacterized protein LOC102629133 [Citrus sinensis]
ZB06425	--	Valine, leucine and isoleucine biosynthesis (ko00290);; Pantothenate and CoA biosynthesis (ko00770);; 2-Oxocarboxylic acid metabolism (ko01210);; Biosynthesis of amino acids (ko01230)	Ketol-acid reductoisomerase, chloroplastic (Precursor) GN=At3g58610 OS=Arabidopsis thaliana (Mouse-ear cress) PE=2 SV=2	PREDICTED: ketol-acid reductoisomerase, chloroplastic-like [Tarenaya hassleriana]
ZB43459	--	--	Peptide-N4-(N-acetyl-beta-glucosaminyl)asparagine amidase A heavy chain OS=Prunus dulcis (Almond) PE=1 SV=2	PREDICTED: peptide-N4-(N-acetyl-beta-glucosaminyl)asparagine amidase A-like [Citrus sinensis]
ZB55579	--	--	--	hypothetical protein CICLE_v10006010mg [Citrus clementina]
ZB55715	Molecular Function: protein kinase activity (GO:0004672);; Molecular Function: ATP binding (GO:0005524);; Biological Process: protein phosphorylation (GO:0006468);; Cellular Component: integral component of membrane (GO:0016021);; Molecular Function: 2-alkenal reductase [NAD(P)] activity (GO:0032440);; Biological Process: oxidation-reduction process (GO:0055114);;	--	Probable LRR receptor-like serine/threonine-protein kinase At1g63430 (Precursor) GN=At1g63430 OS=Arabidopsis thaliana (Mouse-ear cress) PE=2 SV=1	hypothetical protein CISIN_1g006178mg [Citrus sinensis]
ZB06445	--	--	--	PREDICTED: rhomboid-like protein 11, chloroplastic [Citrus sinensis]
ZB52432	Biological Process: lipid transport (GO:0006869);; Cellular Component: anchored component of plasma membrane (GO:0046658);;	--	Non-specific lipid transfer protein GPI-anchored 1 (Precursor) GN=LTPG1 OS=Arabidopsis thaliana (Mouse-ear cress) PE=1 SV=1	hypothetical protein CISIN_1g029795mg [Citrus sinensis]
ZB52722	--	--	Aspartic proteinase-like protein 1 (Precursor) GN=At5g10080 OS=Arabidopsis thaliana (Mouse-ear cress) PE=1 SV=1	PREDICTED: aspartic proteinase-like protein 1 isoform X2 [Citrus sinensis]
ZB40791	--	--	BTB/POZ domain-containing protein At1g55760 GN=At1g55760 OS=Arabidopsis thaliana (Mouse-ear cress) PE=2 SV=1	hypothetical protein CICLE_v10008898mg [Citrus clementina]
ZB01028	--	--	Mitotic checkpoint protein BUB3.2 GN=BUB3.2 OS=Arabidopsis thaliana (Mouse-ear cress) PE=2 SV=1	hypothetical protein CICLE_v10028761mg [Citrus clementina]
ZB60701	Molecular Function: lysozyme activity (GO:0003796);; Biological Process: carbohydrate metabolic process (GO:0005975);;	Amino sugar and nucleotide sugar metabolism (ko00520)	Lysozyme (Precursor) OS=Hevea brasiliensis (Para rubber tree) PE=1 SV=2	hypothetical protein CICLE_v10005522mg [Citrus clementina]
ZB43596	--	--	--	hypothetical protein CICLE_v10022502mg [Citrus clementina]
ZB17369	Biological Process: protein folding (GO:0006457);; Cellular Component: chloroplast stroma (GO:0009570);;	--	20 kDa chaperonin, chloroplastic (Precursor) GN=T1M15.120 OS=Arabidopsis thaliana (Mouse-ear cress) PE=1 SV=2	hypothetical protein CICLE_v10022799mg [Citrus clementina]
ZB45744	Molecular Function: DNA binding (GO:0003677);; Molecular Function: transcription factor activity, sequence-specific DNA binding (GO:0003700);; Biological Process: DNA-dependent DNA replication (GO:0006261);; Biological Process: regulation of transcription, DNA-templated (GO:0006355);;	Base excision repair (ko03410)	High mobility group B protein 7 GN=K19M13.4 OS=Arabidopsis thaliana (Mouse-ear cress) PE=1 SV=1	PREDICTED: high mobility group B protein 7-like [Citrus sinensis]
ZB07901	--	--	Zinc finger CCCH domain-containing protein 19 GN=F16F14 OS=Arabidopsis thaliana (Mouse-ear cress) PE=1 SV=3	hypothetical protein CICLE_v10015752mg [Citrus clementina]
ZBnew35811	--	--	--	hypothetical protein CICLE_v10017789mg [Citrus clementina]
ZB57742	Molecular Function: protein kinase activity (GO:0004672);; Molecular Function: ATP binding (GO:0005524);; Biological Process: protein phosphorylation (GO:0006468);;	--	Probable leucine-rich repeat receptor-like protein kinase At1g68400 (Precursor) GN=At1g68400 OS=Arabidopsis thaliana (Mouse-ear cress) PE=2 SV=1	hypothetical protein CICLE_v10011238mg [Citrus clementina]
ZB58013	--	--	--	hypothetical protein CICLE_v10019732mg [Citrus clementina]
ZB54442	Molecular Function: translation elongation factor activity (GO:0003746);; Molecular Function: GTPase activity (GO:0003924);; Molecular Function: GTP binding (GO:0005525);; Biological Process: obsolete GTP catabolic process (GO:0006184);; Biological Process: translational elongation (GO:0006414);; Cellular Component: chloroplast (GO:0009507);;	--	Elongation factor Tu, chloroplastic (Precursor) GN=TUFB1 OS=Glycine max (Soybean) PE=3 SV=1	PREDICTED: elongation factor Tu, chloroplastic [Citrus sinensis]
ZB56904	Molecular Function: DNA binding (GO:0003677);; Molecular Function: DNA-directed 5'-3' RNA polymerase activity (GO:0003899);; Biological Process: transcription, DNA-templated (GO:0006351);;	Purine metabolism (ko00230);; Pyrimidine metabolism (ko00240);; RNA polymerase (ko03020)	DNA-directed RNA polymerases II, IV and V subunit 12 GN=MEE6.8 OS=Arabidopsis thaliana (Mouse-ear cress) PE=1 SV=1	PREDICTED: DNA-directed RNA polymerases II, IV and V subunit 12 [Glycine max]
ZBnew34881	Molecular Function: nucleic acid binding (GO:0003676);;	--	--	PREDICTED: ribonuclease P protein subunit p25-like protein [Citrus sinensis]
ZB16236	--	--	--	hypothetical protein CICLE_v10005652mg [Citrus clementina]
ZB04356	--	--	--	PREDICTED: uncharacterized protein LOC102610728 [Citrus sinensis]
ZB00255	Molecular Function: structural constituent of ribosome (GO:0003735);; Cellular Component: nucleolus (GO:0005730);; Biological Process: translation (GO:0006412);; Cellular Component: membrane (GO:0016020);; Cellular Component: cytosolic large ribosomal subunit (GO:0022625);;	Ribosome (ko03010)	60S ribosomal protein L27a-3 OS=Arabidopsis thaliana (Mouse-ear cress) PE=2 SV=2	PREDICTED: 60S ribosomal protein L27a-3 [Citrus sinensis]
ZB57687	Cellular Component: origin recognition complex (GO:0000808);; Molecular Function: DNA binding (GO:0003677);; Molecular Function: ATP binding (GO:0005524);; Cellular Component: nucleus (GO:0005634);; Biological Process: DNA replication (GO:0006260);; Molecular Function: zinc ion binding (GO:0008270);; Molecular Function: nucleoside-triphosphatase activity (GO:0017111);;	--	Origin of replication complex subunit 1A {ECO:0000303|PubMed:16179646} OS=Arabidopsis thaliana (Mouse-ear cress) PE=1 SV=1	hypothetical protein CISIN_1g003175mg [Citrus sinensis]
ZB09232	Molecular Function: lactoylglutathione lyase activity (GO:0004462);; Biological Process: carbohydrate metabolic process (GO:0005975);; Cellular Component: chloroplast stroma (GO:0009570);; Cellular Component: stromule (GO:0010319);; Biological Process: methylglyoxal catabolic process to D-lactate via S-lactoyl-glutathione (GO:0019243);; Cellular Component: thylakoid lumen (GO:0031977);; Molecular…	Pyruvate metabolism (ko00620)	Probable lactoylglutathione lyase, chloroplast (Precursor) GN=At1g67280 OS=Arabidopsis thaliana (Mouse-ear cress) PE=1 SV=1	PREDICTED: probable lactoylglutathione lyase, chloroplastic [Citrus sinensis]
ZB60208	Molecular Function: structural constituent of ribosome (GO:0003735);; Cellular Component: ribosome (GO:0005840);; Biological Process: translation (GO:0006412);;	Ribosome (ko03010)	60S ribosomal protein L19-2 GN=RPL19B OS=Arabidopsis thaliana (Mouse-ear cress) PE=2 SV=1	hypothetical protein CISIN_1g028783mg [Citrus sinensis]
ZB57717	--	--	--	hypothetical protein CICLE_v10005528mg [Citrus clementina]
ZB45655	--	--	--	PREDICTED: ribonuclease P protein subunit p25-like protein [Citrus sinensis]
ZB17417	--	--	--	PREDICTED: uncharacterized protein LOC102622051 isoform X2 [Citrus sinensis]
ZB26750	--	--	Receptor homology region, transmembrane domain- and RING domain-containing protein 5 (Precursor) GN=RMR5 OS=Arabidopsis thaliana (Mouse-ear cress) PE=2 SV=1	PREDICTED: E3 ubiquitin-protein ligase RLIM [Citrus sinensis]
ZB11382	Molecular Function: metalloendopeptidase activity (GO:0004222);; Biological Process: rRNA processing (GO:0006364);;	--	--	hypothetical protein CICLE_v100078031mg, partial [Citrus clementina]
ZB61097	--	Valine, leucine and isoleucine biosynthesis (ko00290);; Pantothenate and CoA biosynthesis (ko00770);; 2-Oxocarboxylic acid metabolism (ko01210);; Biosynthesis of amino acids (ko01230)	Ketol-acid reductoisomerase, chloroplastic (Precursor) GN=At3g58610 OS=Arabidopsis thaliana (Mouse-ear cress) PE=2 SV=2	PREDICTED: ketol-acid reductoisomerase, chloroplastic-like [Tarenaya hassleriana]
ZB25038	--	--	RING-H2 finger protein ATL72 GN=ATL72 OS=Arabidopsis thaliana (Mouse-ear cress) PE=2 SV=1	hypothetical protein CISIN_1g043554mg [Citrus sinensis]
ZB11514	--	--	Squamosa promoter-binding protein 1 GN=SBP1 OS=Antirrhinum majus (Garden snapdragon) PE=2 SV=1	PREDICTED: squamosa promoter-binding-like protein 3 [Citrus sinensis]
ZB59112	--	--	Protein IQ-DOMAIN 1 GN=IQD1 OS=Arabidopsis thaliana (Mouse-ear cress) PE=1 SV=1	hypothetical protein CICLE_v10019596mg [Citrus clementina]
ZB23120	Biological Process: RNA methylation (GO:0001510);; Molecular Function: RNA binding (GO:0003723);; Biological Process: RNA processing (GO:0006396);; Molecular Function: RNA methyltransferase activity (GO:0008173);;	--	Zinc finger CCCH domain-containing protein 24 GN=At2g28450 OS=Arabidopsis thaliana (Mouse-ear cress) PE=1 SV=1	PREDICTED: uncharacterized RNA methyltransferase BT_0643 isoform X1 [Citrus sinensis]
ZB21932	Molecular Function: NAD+ ADP-ribosyltransferase activity (GO:0003950);; Molecular Function: metal ion binding (GO:0046872);;	--	--	hypothetical protein CICLE_v10028631mg [Citrus clementina]
ZB08141	--	--	Uncharacterized protein At3g61260 GN=At3g61260 OS=Arabidopsis thaliana (Mouse-ear cress) PE=1 SV=1	PREDICTED: uncharacterized protein LOC102607337 isoform X2 [Citrus sinensis]
ZB25386	Molecular Function: ATP binding (GO:0005524);; Biological Process: mismatch repair (GO:0006298);; Molecular Function: mismatched DNA binding (GO:0030983);;	Mismatch repair (ko03430)	DNA mismatch repair protein MSH7 GN=MOB24.2 OS=Arabidopsis thaliana (Mouse-ear cress) PE=1 SV=1	PREDICTED: DNA mismatch repair protein MSH7 [Citrus sinensis]
ZB24663	Cellular Component: condensin complex (GO:0000796);; Biological Process: mitotic chromosome condensation (GO:0007076);; Biological Process: response to heat (GO:0009408);; Cellular Component: plasmodesma (GO:0009506);; Biological Process: embryo development ending in seed dormancy (GO:0009793);;	--	--	PREDICTED: condensin complex subunit 3 [Citrus sinensis]
ZB33002	--	--	WAT1-related protein At5g40240 GN=At5g40240 OS=Arabidopsis thaliana (Mouse-ear cress) PE=2 SV=1	PREDICTED: WAT1-related protein At5g40240-like isoform X1 [Citrus sinensis]
ZB36346	--	Other glycan degradation (ko00511)	Alpha-L-fucosidase 2 (Precursor) GN=F10M10.30 OS=Arabidopsis thaliana (Mouse-ear cress) PE=1 SV=1	hypothetical protein CICLE_v10027816mg [Citrus clementina]
ZB31961	--	--	Patellin-4 GN=PATL4 OS=Arabidopsis thaliana (Mouse-ear cress) PE=1 SV=2	hypothetical protein CISIN_1g011383mg [Citrus sinensis]
ZB25021	--	--	Mannose/glucose-specific lectin (Fragment) OS=Parkia platycephala PE=1 SV=1	hypothetical protein SOVF_193740 [Spinacia oleracea]
ZB17378	--	--	--	PREDICTED: uncharacterized protein LOC102628245 [Citrus sinensis]
ZB46004	--	--	--	hypothetical protein CICLE_v10005651mg [Citrus clementina]
ZB36620	--	--	--	hypothetical protein CICLE_v10029397mg [Citrus clementina]
ZB16369	Molecular Function: DNA binding (GO:0003677);; Molecular Function: ATP binding (GO:0005524);; Biological Process: DNA-dependent DNA replication (GO:0006261);; Biological Process: embryo development ending in seed dormancy (GO:0009793);; Molecular Function: nucleoside-triphosphatase activity (GO:0017111);;	DNA replication (ko03030);; Nucleotide excision repair (ko03420);; Mismatch repair (ko03430)	Replication factor C subunit 3 GN=At5g27740 OS=Arabidopsis thaliana (Mouse-ear cress) PE=2 SV=1	hypothetical protein CISIN_1g017844mg [Citrus sinensis]
ZB07593	--	--	--	hypothetical protein CISIN_1g002470mg [Citrus sinensis]
ZB43737	--	--	Histone deacetylase HDT1 GN=HDT1 OS=Glycine max (Soybean) PE=2 SV=1	PREDICTED: histone deacetylase HDT1-like isoform X1 [Citrus sinensis]
ZB15342	--	--	--	hypothetical protein CICLE_v10021389mg [Citrus clementina]
ZB44026	Molecular Function: structural constituent of ribosome (GO:0003735);; Cellular Component: ribosome (GO:0005840);; Biological Process: translation (GO:0006412);; Molecular Function: rRNA binding (GO:0019843);; Molecular Function: metal ion binding (GO:0046872);;	Ribosome (ko03010)	60S ribosomal protein L37-2 GN=RPL37B OS=Arabidopsis thaliana (Mouse-ear cress) PE=3 SV=2	PREDICTED: 60S ribosomal protein L37-3 [Lupinus angustifolius]
ZB42940	Molecular Function: glyceraldehyde-3-phosphate dehydrogenase (NAD+) (phosphorylating) activity (GO:0004365);; Biological Process: glucose metabolic process (GO:0006006);; Molecular Function: NADP binding (GO:0050661);; Molecular Function: NAD binding (GO:0051287);; Biological Process: oxidation-reduction process (GO:0055114);;	Glycolysis / Gluconeogenesis (ko00010);; Carbon fixation in photosynthetic organisms (ko00710);; Carbon metabolism (ko01200);; Biosynthesis of amino acids (ko01230)	Glyceraldehyde-3-phosphate dehydrogenase GAPC1, cytosolic GN=T6K12.26 OS=Arabidopsis thaliana (Mouse-ear cress) PE=1 SV=2	hypothetical protein CICLE_v10032014mg [Citrus clementina]
ZB56151	--	--	--	hypothetical protein CICLE_v10006176mg [Citrus clementina]
ZB40222	Biological Process: metabolic process (GO:0008152);; Molecular Function: transferase activity, transferring hexosyl groups (GO:0016758);;	--	UDP-glycosyltransferase 74E2 GN=UGT74E2 OS=Arabidopsis thaliana (Mouse-ear cress) PE=1 SV=1	hypothetical protein CISIN_1g012194mg [Citrus sinensis]
ZB33991	--	--	--	hypothetical protein CICLE_v10016735mg [Citrus clementina]
ZB48977	--	Plant hormone signal transduction (ko04075)	Indole-3-acetic acid-induced protein ARG7 GN=ARG7 OS=Vigna radiata var. radiata (Mung bean) PE=2 SV=1	hypothetical protein CISIN_1g040086mg [Citrus sinensis]
ZB23635	Molecular Function: protein kinase activity (GO:0004672);; Molecular Function: ATP binding (GO:0005524);; Biological Process: protein phosphorylation (GO:0006468);; Cellular Component: integral component of membrane (GO:0016021);; Molecular Function: 2-alkenal reductase [NAD(P)] activity (GO:0032440);; Biological Process: oxidation-reduction process (GO:0055114);;	--	Inactive leucine-rich repeat receptor-like serine/threonine-protein kinase At1g60630 (Precursor) GN=At1g60630 OS=Arabidopsis thaliana (Mouse-ear cress) PE=2 SV=1	PREDICTED: inactive leucine-rich repeat receptor-like serine/threonine-protein kinase At1g60630 [Citrus sinensis]
ZB15167	--	Glycerophospholipid metabolism (ko00564)	--	hypothetical protein CISIN_1g017982mg [Citrus sinensis]
ZB50590	Biological Process: mRNA modification (GO:0016556);;	--	Pentatricopeptide repeat-containing protein At3g22150, chloroplastic (Precursor) GN=PCMP-E95 OS=Arabidopsis thaliana (Mouse-ear cress) PE=2 SV=1	PREDICTED: pentatricopeptide repeat-containing protein At3g22150, chloroplastic [Citrus sinensis]
ZB55328	--	--	--	hypothetical protein CICLE_v10017123mg [Citrus clementina]
ZB30059	--	--	--	PREDICTED: uncharacterized protein LOC105949576 [Erythranthe guttata]
ZB59984	Biological Process: defense response (GO:0006952);;	--	Defensin-like protein 6 (Precursor) GN=MBK5.14 OS=Arabidopsis thaliana (Mouse-ear cress) PE=3 SV=1	hypothetical protein CICLE_v10026887mg [Citrus clementina]
ZB45310	Molecular Function: binding (GO:0005488);; Biological Process: transcription, DNA-templated (GO:0006351);;	--	B3 domain-containing protein Os07g0679700 GN=OJ1205_F02.12 OS=Oryza sativa subsp. japonica (Rice) PE=2 SV=1	hypothetical protein CICLE_v10000225mg [Citrus clementina]
ZB24846	Molecular Function: ATP binding (GO:0005524);; Biological Process: photosynthesis (GO:0015979);; Biological Process: chlorophyll biosynthetic process (GO:0015995);; Molecular Function: magnesium chelatase activity (GO:0016851);; Molecular Function: nucleoside-triphosphatase activity (GO:0017111);;	Porphyrin and chlorophyll metabolism (ko00860)	Magnesium-chelatase subunit ChlI, chloroplastic (Precursor) GN=CHLI OS=Glycine max (Soybean) PE=1 SV=1	hypothetical protein CICLE_v10015348mg [Citrus clementina]
ZB24619	Cellular Component: endoplasmic reticulum membrane (GO:0005789);; Molecular Function: nitrate reductase (NADH) activity (GO:0009703);; Biological Process: sterol biosynthetic process (GO:0016126);; Biological Process: pentacyclic triterpenoid biosynthetic process (GO:0019745);; Molecular Function: heme binding (GO:0020037);; Biological Process: defense response to bacterium (GO:0042742);; Molecul…	--	Cytochrome b5 OS=Nicotiana tabacum (Common tobacco) PE=2 SV=1	hypothetical protein CICLE_v10022818mg [Citrus clementina]
ZB08470	--	--	Protein AUXIN RESPONSE 4 GN=AXR4 OS=Arabidopsis thaliana (Mouse-ear cress) PE=2 SV=1	hypothetical protein CICLE_v10001021mg [Citrus clementina]
ZB44264	Molecular Function: transporter activity (GO:0005215);; Biological Process: transport (GO:0006810);; Cellular Component: integral component of membrane (GO:0016021);;	--	Aquaporin TIP1-1, N-terminally processed GN=T1J8.1 OS=Arabidopsis thaliana (Mouse-ear cress) PE=1 SV=1	hypothetical protein CICLE_v10012553mg [Citrus clementina]
ZB37367	Biological Process: embryo development ending in seed dormancy (GO:0009793);;	--	Pentatricopeptide repeat-containing protein At4g21190 GN=EMB1417 OS=Arabidopsis thaliana (Mouse-ear cress) PE=2 SV=1	hypothetical protein CICLE_v10005483mg [Citrus clementina]
ZB13997	Molecular Function: acetylglucosaminyltransferase activity (GO:0008375);; Cellular Component: membrane (GO:0016020);; Molecular Function: protein xylosyltransferase activity (GO:0030158);;	--	--	PREDICTED: beta-glucuronosyltransferase GlcAT14C [Citrus sinensis]
ZB40010	Cellular Component: plastid large ribosomal subunit (GO:0000311);; Molecular Function: structural constituent of ribosome (GO:0003735);; Biological Process: DNA-templated transcription, elongation (GO:0006354);; Biological Process: translation (GO:0006412);; Cellular Component: chloroplast stroma (GO:0009570);; Cellular Component: chloroplast envelope (GO:0009941);;	Ribosome (ko03010)	50S ribosomal protein L15, chloroplastic (Precursor) OS=Arabidopsis thaliana (Mouse-ear cress) PE=2 SV=2	hypothetical protein CICLE_v10016274mg [Citrus clementina]
ZB13728	Biological Process: RNA methylation (GO:0001510);; Cellular Component: mitochondrial inner membrane (GO:0005743);; Cellular Component: mitochondrial intermembrane space (GO:0005758);; Biological Process: protein targeting to mitochondrion (GO:0006626);; Biological Process: embryo development ending in seed dormancy (GO:0009793);; Biological Process: photorespiration (GO:0009853);; Molecular Funct…	--	Mitochondrial import inner membrane translocase subunit TIM9 GN=F12A12.80 OS=Arabidopsis thaliana (Mouse-ear cress) PE=1 SV=2	hypothetical protein CICLE_v10029679mg [Citrus clementina]
ZB15747	Cellular Component: peroxisome (GO:0005777);; Biological Process: response to oxidative stress (GO:0006979);;	--	--	hypothetical protein CICLE_v10028188mg [Citrus clementina]
ZB53875	--	--	--	hypothetical protein CICLE_v10016735mg [Citrus clementina]
ZB01169	--	--	O-acyltransferase WSD1 GN=WSD1 OS=Arabidopsis thaliana (Mouse-ear cress) PE=2 SV=1	PREDICTED: O-acyltransferase WSD1-like [Citrus sinensis]
ZB34863	Molecular Function: translation elongation factor activity (GO:0003746);; Molecular Function: GTPase activity (GO:0003924);; Molecular Function: GTP binding (GO:0005525);; Cellular Component: cytoplasm (GO:0005737);; Biological Process: obsolete GTP catabolic process (GO:0006184);; Biological Process: translational elongation (GO:0006414);;	RNA transport (ko03013)	Elongation factor 1-alpha GN=REFA4 OS=Oryza sativa subsp. japonica (Rice) PE=2 SV=2	hypothetical protein COLO4_27068 [Corchorus olitorius]
ZBnew24532	--	--	--	PREDICTED: uncharacterized protein LOC102612730 [Citrus sinensis]
ZB06418	--	--	Exonuclease V, chloroplastic (Precursor) GN=At5g60370 OS=Arabidopsis thaliana (Mouse-ear cress) PE=2 SV=1	hypothetical protein CISIN_1g015510mg [Citrus sinensis]
ZB58056	--	--	Protein WVD2-like 1 GN=WDL1 OS=Arabidopsis thaliana (Mouse-ear cress) PE=1 SV=1	hypothetical protein CICLE_v10028698mg [Citrus clementina]
ZB16131	--	--	Uncharacterized protein At5g48480 GN=At5g48480 OS=Arabidopsis thaliana (Mouse-ear cress) PE=1 SV=1	hypothetical protein CISIN_1g031118mg [Citrus sinensis]
ZB17410	--	Purine metabolism (ko00230);; Pyrimidine metabolism (ko00240);; RNA polymerase (ko03020)	DNA-directed RNA polymerase V subunit 5C GN=T14E10.60 OS=Arabidopsis thaliana (Mouse-ear cress) PE=2 SV=1	hypothetical protein CICLE_v10005821mg [Citrus clementina]
ZB12463	--	--	30S ribosomal protein S31, mitochondrial (Precursor) GN=OJ1439_F07.33 OS=Oryza sativa subsp. japonica (Rice) PE=3 SV=2	hypothetical protein COLO4_08423 [Corchorus olitorius]
ZB16178	Cellular Component: cytoplasm (GO:0005737);; Biological Process: lipid metabolic process (GO:0006629);; Cellular Component: integral component of membrane (GO:0016021);; Molecular Function: oxidoreductase activity, acting on the CH-CH group of donors (GO:0016627);;	Fatty acid elongation (ko00062);; Biosynthesis of unsaturated fatty acids (ko01040);; Fatty acid metabolism (ko01212)	Steroid 5-alpha-reductase DET2 GN=DET2 OS=Gossypium hirsutum (Upland cotton) PE=1 SV=1	hypothetical protein CISIN_1g0246781mg [Citrus sinensis]
ZB52800	--	Citrate cycle (TCA cycle) (ko00020);; Lysine degradation (ko00310);; Tryptophan metabolism (ko00380);; Carbon metabolism (ko01200)	--	hypothetical protein CICLE_v10030605mg [Citrus clementina]
ZB08201	Molecular Function: peroxidase activity (GO:0004601);; Cellular Component: vacuole (GO:0005773);; Biological Process: response to oxidative stress (GO:0006979);; Cellular Component: plant-type cell wall (GO:0009505);; Cellular Component: membrane (GO:0016020);; Molecular Function: heme binding (GO:0020037);; Molecular Function: metal ion binding (GO:0046872);; Biological Process: oxidation-reduct…	Phenylpropanoid biosynthesis (ko00940)	Peroxidase 12 (Precursor) OS=Arabidopsis thaliana (Mouse-ear cress) PE=1 SV=1	hypothetical protein CICLE_v10001726mg [Citrus clementina]
ZB57441	Molecular Function: ATP binding (GO:0005524);; Cellular Component: cytoplasm (GO:0005737);; Biological Process: protein refolding (GO:0042026);;	RNA degradation (ko03018)	Chaperonin CPN60-2, mitochondrial (Precursor) GN=CPN60-2 OS=Cucurbita maxima (Pumpkin) PE=1 SV=1	PREDICTED: chaperonin CPN60-2, mitochondrial [Citrus sinensis]
ZB49175	Biological Process: metabolic process (GO:0008152);; Molecular Function: pyridoxal phosphate binding (GO:0030170);; Molecular Function: isopenicillin-N epimerase activity (GO:0045439);;	--	L-cysteine desulfhydrase GN=LCD OS=Arabidopsis thaliana (Mouse-ear cress) PE=2 SV=1	hypothetical protein CICLE_v10020107mg [Citrus clementina]
ZB19623	Biological Process: cytokinesis by cell plate formation (GO:0000911);; Molecular Function: DNA binding (GO:0003677);; Molecular Function: DNA helicase activity (GO:0003678);; Molecular Function: ATP binding (GO:0005524);; Cellular Component: nucleus (GO:0005634);; Cellular Component: cytoplasm (GO:0005737);; Biological Process: DNA unwinding involved in DNA replication (GO:0006268);; Biological P…	DNA replication (ko03030)	DNA replication licensing factor MCM5 GN=MCM5 OS=Arabidopsis thaliana (Mouse-ear cress) PE=1 SV=1	hypothetical protein CICLE_v10007588mg [Citrus clementina]
ZB43346	--	--	Gibberellin-regulated protein 14 (Precursor) GN=GASA14 OS=Arabidopsis thaliana (Mouse-ear cress) PE=1 SV=1	PREDICTED: gibberellin-regulated protein 14 isoform X2 [Citrus sinensis]
ZB29635	--	--	Uncharacterized protein At5g64816 (Precursor) GN=At5g64816 OS=Arabidopsis thaliana (Mouse-ear cress) PE=2 SV=1	hypothetical protein CICLE_v10002841mg [Citrus clementina]
ZB49176	Molecular Function: structural constituent of ribosome (GO:0003735);; Cellular Component: nucleolus (GO:0005730);; Cellular Component: mitochondrion (GO:0005739);; Biological Process: translation (GO:0006412);; Cellular Component: cytosolic large ribosomal subunit (GO:0022625);;	Ribosome (ko03010)	60S ribosomal protein L23 GN=T27C4.4 OS=Arabidopsis thaliana (Mouse-ear cress) PE=2 SV=3	ribosomal protein L17-like protein [Solanum tuberosum]
ZB35940	Molecular Function: RNA binding (GO:0003723);; Molecular Function: structural constituent of ribosome (GO:0003735);; Cellular Component: nucleus (GO:0005634);; Cellular Component: ribosome (GO:0005840);; Biological Process: rRNA processing (GO:0006364);; Biological Process: translation (GO:0006412);; Cellular Component: chloroplast stroma (GO:0009570);; Biological Process: embryo development endi…	Ribosome (ko03010)	50S ribosomal protein L21, chloroplastic (Precursor) GN=RPL21 OS=Arabidopsis thaliana (Mouse-ear cress) PE=2 SV=1	hypothetical protein CICLE_v10002401mg [Citrus clementina]
ZB48690	Cellular Component: nucleus (GO:0005634);; Cellular Component: cytoplasm (GO:0005737);; Cellular Component: plasma membrane (GO:0005886);; Biological Process: response to salt stress (GO:0009651);; Molecular Function: hydrolase activity (GO:0016787);; Cellular Component: apoplast (GO:0048046);;	--	Endo-1,3;1,4-beta-D-glucanase (Precursor) OS=Zea mays (Maize) PE=1 SV=1	PREDICTED: endo-1,3;1,4-beta-D-glucanase-like [Citrus sinensis]
ZB30661	--	--	--	hypothetical protein CISIN_1g008259mg [Citrus sinensis]
ZB17631	--	--	--	hypothetical protein CICLE_v10014073mg [Citrus clementina]
ZB02480	--	--	--	hypothetical protein CICLE_v10022773mg [Citrus clementina]
ZB04288	--	--	Reticulon-like protein B18 GN=RTNLB18 OS=Arabidopsis thaliana (Mouse-ear cress) PE=2 SV=2	hypothetical protein CICLE_v10015408mg [Citrus clementina]
ZB08799	Molecular Function: nucleotide binding (GO:0000166);; Molecular Function: enoyl-[acyl-carrier-protein] reductase (NADH) activity (GO:0004318);; Molecular Function: copper ion binding (GO:0005507);; Cellular Component: fatty acid synthase complex (GO:0005835);; Biological Process: acetyl-CoA metabolic process (GO:0006084);; Biological Process: fatty acid biosynthetic process (GO:0006633);; Biologi…	Fatty acid biosynthesis (ko00061);; Biotin metabolism (ko00780);; Fatty acid metabolism (ko01212)	Enoyl-[acyl-carrier-protein] reductase [NADH], chloroplastic (Precursor) GN=T6P5.19 OS=Arabidopsis thaliana (Mouse-ear cress) PE=1 SV=1	PREDICTED: enoyl-[acyl-carrier-protein] reductase [NADH], chloroplastic [Citrus sinensis]
ZB58216	Cellular Component: peroxisome (GO:0005777);; Molecular Function: o-succinylbenzoate-CoA ligase activity (GO:0008756);; Cellular Component: chloroplast (GO:0009507);; Molecular Function: AMP binding (GO:0016208);; Biological Process: phylloquinone biosynthetic process (GO:0042372);;	Ubiquinone and other terpenoid-quinone biosynthesis (ko00130)	2-succinylbenzoate--CoA ligase, chloroplastic/peroxisomal (Precursor) OS=Arabidopsis thaliana (Mouse-ear cress) PE=1 SV=1	hypothetical protein CISIN_1g008491mg [Citrus sinensis]
ZB51712	--	Endocytosis (ko04144)	Vacuolar protein sorting-associated protein 2 homolog 2 GN=MFC16.25 OS=Arabidopsis thaliana (Mouse-ear cress) PE=1 SV=2	PREDICTED: vacuolar protein sorting-associated protein 2 homolog 2 [Citrus sinensis]
ZB16005	Biological Process: metal ion transport (GO:0030001);; Molecular Function: metal ion binding (GO:0046872);;	--	Copper transport protein ATX1 GN=ATX1 OS=Arabidopsis thaliana (Mouse-ear cress) PE=1 SV=1	hypothetical protein CICLE_v10004709mg [Citrus clementina]
ZB30164	Cellular Component: extracellular region (GO:0005576);; Biological Process: syncytium formation (GO:0006949);; Cellular Component: plant-type cell wall (GO:0009505);; Biological Process: plant-type cell wall organization (GO:0009664);; Cellular Component: membrane (GO:0016020);;	--	Expansin-A4 (Precursor) GN=F17A14.7 OS=Arabidopsis thaliana (Mouse-ear cress) PE=1 SV=1	PREDICTED: expansin-A4 [Citrus sinensis]
ZB28674	Biological Process: MAPK cascade (GO:0000165);; Molecular Function: nucleotide binding (GO:0000166);; Molecular Function: protein serine/threonine kinase activity (GO:0004674);; Biological Process: protein phosphorylation (GO:0006468);;	--	Probable receptor-like protein kinase At5g15080 GN=At5g15080 OS=Arabidopsis thaliana (Mouse-ear cress) PE=2 SV=1	hypothetical protein CICLE_v10011575mg [Citrus clementina]
ZB30243	--	--	--	hypothetical protein CISIN_1g002470mg [Citrus sinensis]
ZB40159	Cellular Component: integral component of membrane (GO:0016021);;	--	--	hypothetical protein CICLE_v10007637mg [Citrus clementina]
ZB50355	Molecular Function: structural constituent of ribosome (GO:0003735);; Cellular Component: ribosome (GO:0005840);; Biological Process: translation (GO:0006412);;	Ribosome (ko03010)	60S ribosomal protein L8 GN=RPL8 OS=Solanum lycopersicum (Tomato) PE=2 SV=1	hypothetical protein CICLE_v10016308mg [Citrus clementina]
ZB40571	Molecular Function: 3-deoxy-7-phosphoheptulonate synthase activity (GO:0003849);; Biological Process: aromatic amino acid family biosynthetic process (GO:0009073);; Biological Process: chorismate biosynthetic process (GO:0009423);; Cellular Component: membrane (GO:0016020);; Biological Process: shikimate biosynthetic process (GO:0033587);;	Phenylalanine, tyrosine and tryptophan biosynthesis (ko00400);; Biosynthesis of amino acids (ko01230)	Phospho-2-dehydro-3-deoxyheptonate aldolase 1, chloroplastic (Precursor) GN=DHAPS-1 OS=Nicotiana tabacum (Common tobacco) PE=1 SV=1	PREDICTED: phospho-2-dehydro-3-deoxyheptonate aldolase 1, chloroplastic-like [Citrus sinensis]
ZB45480	--	--	--	hypothetical protein CICLE_v10032129mg [Citrus clementina]
ZB54035	Biological Process: abscisic acid-activated signaling pathway (GO:0009738);;	Plant hormone signal transduction (ko04075)	Abscisic acid receptor PYL4 GN=T19C21.20 OS=Arabidopsis thaliana (Mouse-ear cress) PE=1 SV=1	hypothetical protein CICLE_v10032781mg [Citrus clementina]
ZB22186	--	--	--	PREDICTED: uncharacterized protein LOC102627661 isoform X1 [Citrus sinensis]
ZB42334	Molecular Function: translation initiation factor activity (GO:0003743);; Biological Process: translational initiation (GO:0006413);; Biological Process: petal development (GO:0048441);; Biological Process: stamen development (GO:0048443);; Biological Process: plant ovule development (GO:0048481);;	--	Protein argonaute 5 GN=AGO5 OS=Arabidopsis thaliana (Mouse-ear cress) PE=1 SV=2	hypothetical protein CICLE_v10027750mg [Citrus clementina]
ZB58386	Molecular Function: hydrolase activity (GO:0016787);; Molecular Function: polysaccharide binding (GO:0030247);; Cellular Component: anchored component of membrane (GO:0031225);;	--	PLASMODESMATA CALLOSE-BINDING PROTEIN 5 (Precursor) GN=PDCB5 OS=Arabidopsis thaliana (Mouse-ear cress) PE=1 SV=2	PREDICTED: PLASMODESMATA CALLOSE-BINDING PROTEIN 5 [Citrus sinensis]
ZB04944	--	--	Uncharacterized protein At5g41620 GN=At5g41620 OS=Arabidopsis thaliana (Mouse-ear cress) PE=2 SV=2	hypothetical protein CICLE_v10027982mg [Citrus clementina]
ZB06986	Cellular Component: nucleosome (GO:0000786);; Molecular Function: DNA binding (GO:0003677);; Cellular Component: nucleus (GO:0005634);; Biological Process: nucleosome assembly (GO:0006334);; Molecular Function: protein heterodimerization activity (GO:0046982);;	--	Histone H2AX OS=Picea abies (Norway spruce) PE=2 SV=1	PREDICTED: histone H2AX [Citrus sinensis]
ZB48956	--	--	Formin-like protein 13 GN=FH13 OS=Arabidopsis thaliana (Mouse-ear cress) PE=2 SV=3	hypothetical protein CICLE_v10027690mg [Citrus clementina]
ZB22966	--	Protein processing in endoplasmic reticulum (ko04141)	Heat shock 22 kDa protein, mitochondrial (Precursor) GN=HSP22 OS=Pisum sativum (Garden pea) PE=2 SV=1	small heat shock protein, partial [Mangifera indica]
ZB26996	Biological Process: regulation of cyclin-dependent protein serine/threonine kinase activity (GO:0000079);; Biological Process: regulation of cell growth (GO:0001558);; Cellular Component: nucleus (GO:0005634);; Cellular Component: cytoplasm (GO:0005737);; Biological Process: response to gamma radiation (GO:0010332);; Molecular Function: protein kinase binding (GO:0019901);; Biological Process: ce…	--	G2/mitotic-specific cyclin S13-6 OS=Glycine max (Soybean) PE=2 SV=1	hypothetical protein CICLE_v10011642mg [Citrus clementina]
ZB29002	--	--	Zinc finger CCCH domain-containing protein 19 GN=F16F14 OS=Arabidopsis thaliana (Mouse-ear cress) PE=1 SV=3	hypothetical protein CICLE_v10029545mg [Citrus clementina]
ZB37628	Molecular Function: dihydrolipoyllysine-residue succinyltransferase activity (GO:0004149);; Cellular Component: mitochondrion (GO:0005739);; Biological Process: tricarboxylic acid cycle (GO:0006099);; Biological Process: response to oxidative stress (GO:0006979);; Molecular Function: zinc ion binding (GO:0008270);; Cellular Component: membrane (GO:0016020);; Cellular Component: cytosolic ribosome…	Citrate cycle (TCA cycle) (ko00020);; Lysine degradation (ko00310);; Carbon metabolism (ko01200)	Dihydrolipoyllysine-residue succinyltransferase component of 2-oxoglutarate dehydrogenase complex 2, mitochondrial (Precursor) GN=At4g26910 OS=Arabidopsis thaliana (Mouse-ear cress) PE=2 SV=2	PREDICTED: dihydrolipoyllysine-residue succinyltransferase component of 2-oxoglutarate dehydrogenase complex 1, mitochondrial [Citrus sinensis]
ZB54320	--	--	--	PREDICTED: uncharacterized protein LOC102614852 [Citrus sinensis]
ZB31572	Cellular Component: integral component of membrane (GO:0016021);;	--	--	hypothetical protein CICLE_v10022658mg [Citrus clementina]
ZB16184	Biological Process: circadian rhythm (GO:0007623);;	--	--	PREDICTED: uncharacterized protein LOC102627496 [Citrus sinensis]
ZB14716	Molecular Function: DNA-directed DNA polymerase activity (GO:0003887);; Cellular Component: nucleus (GO:0005634);; Biological Process: DNA replication (GO:0006260);;	Purine metabolism (ko00230);; Pyrimidine metabolism (ko00240);; DNA replication (ko03030);; Base excision repair (ko03410);; Nucleotide excision repair (ko03420);; Mismatch repair (ko03430);; Homologous recombination (ko03440)	--	PREDICTED: uncharacterized protein LOC102608934 [Citrus sinensis]
ZB48297	--	--	--	hypothetical protein CICLE_v10028390mg [Citrus clementina]
ZB49928	--	--	D-cysteine desulfhydrase 2, mitochondrial (Precursor) GN=At3g26115 OS=Arabidopsis thaliana (Mouse-ear cress) PE=2 SV=1	hypothetical protein CICLE_v10031545mg [Citrus clementina]
ZB16372	Molecular Function: protein serine/threonine kinase activity (GO:0004674);; Molecular Function: non-membrane spanning protein tyrosine kinase activity (GO:0004715);; Molecular Function: ATP binding (GO:0005524);; Biological Process: protein phosphorylation (GO:0006468);; Cellular Component: integral component of membrane (GO:0016021);;	--	Probable receptor protein kinase TMK1 (Precursor) GN=TMK1 OS=Arabidopsis thaliana (Mouse-ear cress) PE=1 SV=1	PREDICTED: receptor protein kinase TMK1-like [Citrus sinensis]
ZB18070	Molecular Function: protein kinase activity (GO:0004672);; Molecular Function: ATP binding (GO:0005524);; Biological Process: protein phosphorylation (GO:0006468);;	--	Probable inactive receptor kinase At5g67200 (Precursor) GN=At5g67200 OS=Arabidopsis thaliana (Mouse-ear cress) PE=1 SV=1	PREDICTED: probable inactive receptor kinase At5g67200 [Citrus sinensis]
ZB08808	Biological Process: cation transport (GO:0006812);; Molecular Function: cation transmembrane transporter activity (GO:0008324);; Molecular Function: efflux transmembrane transporter activity (GO:0015562);; Cellular Component: integral component of membrane (GO:0016021);; Biological Process: transmembrane transport (GO:0055085);;	--	Metal tolerance protein C4 OS=Arabidopsis thaliana (Mouse-ear cress) PE=2 SV=1	PREDICTED: metal tolerance protein C4 [Citrus sinensis]
ZBnew5680	Molecular Function: NAD+ ADP-ribosyltransferase activity (GO:0003950);; Cellular Component: integral component of membrane (GO:0016021);; Molecular Function: metal ion binding (GO:0046872);;	--	--	hypothetical protein CUMW_070720, partial [Citrus unshiu]
ZB43771	Cellular Component: 1,3-beta-D-glucan synthase complex (GO:0000148);; Molecular Function: 1,3-beta-D-glucan synthase activity (GO:0003843);; Biological Process: (1->3)-beta-D-glucan biosynthetic process (GO:0006075);;	--	Callose synthase 3 GN=T24H18.170 OS=Arabidopsis thaliana (Mouse-ear cress) PE=2 SV=3	hypothetical protein CICLE_v10014015mg [Citrus clementina]
ZB06315	Molecular Function: flavonol synthase activity (GO:0045431);; Biological Process: flavonol biosynthetic process (GO:0051555);; Biological Process: oxidation-reduction process (GO:0055114);;	--	Protein SRG1 GN=SRG1 OS=Arabidopsis thaliana (Mouse-ear cress) PE=2 SV=1	PREDICTED: protein SRG1 [Citrus sinensis]
ZB17070	Molecular Function: structural constituent of ribosome (GO:0003735);; Biological Process: translation (GO:0006412);; Cellular Component: small ribosomal subunit (GO:0015935);; Molecular Function: rRNA binding (GO:0019843);;	Ribosome (ko03010)	40S ribosomal protein S9-2 GN=RPS9C OS=Arabidopsis thaliana (Mouse-ear cress) PE=2 SV=1	hypothetical protein CICLE_v10032800mg [Citrus clementina]
ZB09569	Biological Process: dephosphorylation (GO:0016311);; Molecular Function: phosphatase activity (GO:0016791);;	--	Mitochondrial import inner membrane translocase subunit TIM50 (Precursor) GN=TIM50 OS=Phytophthora infestans (Potato late blight fungus) PE=2 SV=1	PREDICTED: CTD small phosphatase-like protein [Citrus sinensis]
ZB02006	Molecular Function: histone acetyltransferase activity (GO:0004402);; Cellular Component: nucleus (GO:0005634);; Biological Process: histone acetylation (GO:0016573);;	--	WD-40 repeat-containing protein MSI4 GN=F3P11.12 OS=Arabidopsis thaliana (Mouse-ear cress) PE=1 SV=3	hypothetical protein CISIN_1g010997mg [Citrus sinensis]
ZB51357	Molecular Function: ATP binding (GO:0005524);; Cellular Component: cytoplasm (GO:0005737);; Biological Process: protein folding (GO:0006457);; Molecular Function: unfolded protein binding (GO:0051082);;	--	T-complex protein 1 subunit delta {ECO:0000303|PubMed:11599560} GN=MRC8 OS=Arabidopsis thaliana (Mouse-ear cress) PE=1 SV=1	hypothetical protein CDL15_Pgr005403 [Punica granatum]
ZB16527	--	--	--	hypothetical protein CISIN_1g005077mg [Citrus sinensis]
ZB46011	Cellular Component: microtubule cytoskeleton (GO:0015630);; Cellular Component: protein complex (GO:0043234);; Cellular Component: cytoskeletal part (GO:0044430);;	--	Protein TPX2 GN=TPX2 OS=Arabidopsis thaliana (Mouse-ear cress) PE=1 SV=1	hypothetical protein CICLE_v10011468mg [Citrus clementina]
ZB56342	--	--	--	PREDICTED: uncharacterized protein LOC102630087 isoform X3 [Citrus sinensis]
ZB48842	--	--	Flavonol synthase/flavanone 3-hydroxylase GN=FLS OS=Eustoma exaltatum subsp. russellianum (Bluebells) PE=2 SV=1	hypothetical protein CICLE_v10008809mg [Citrus clementina]
ZB14267	Molecular Function: serine-type endopeptidase activity (GO:0004252);; Cellular Component: extracellular region (GO:0005576);; Cellular Component: cell wall (GO:0005618);; Biological Process: proteolysis (GO:0006508);; Cellular Component: membrane (GO:0016020);; Molecular Function: identical protein binding (GO:0042802);; Biological Process: negative regulation of catalytic activity (GO:0043086);;	--	Subtilisin-like protease (Precursor) GN=At5g67360 OS=Arabidopsis thaliana (Mouse-ear cress) PE=1 SV=1	hypothetical protein CISIN_1g003469mg [Citrus sinensis]
ZBnew37620	--	--	--	PREDICTED: transcription termination factor MTERF15, mitochondrial-like [Pyrus x bretschneideri]
ZB03855	Molecular Function: L-aspartate:2-oxoglutarate aminotransferase activity (GO:0004069);; Biological Process: biosynthetic process (GO:0009058);; Molecular Function: pyridoxal phosphate binding (GO:0030170);; Molecular Function: L-phenylalanine:2-oxoglutarate aminotransferase activity (GO:0080130);;	--	Bifunctional aspartate aminotransferase and glutamate/aspartate-prephenate aminotransferase (Precursor) OS=Petunia hybrida (Petunia) PE=1 SV=1	PREDICTED: probable N-succinyldiaminopimelate aminotransferase DapC [Citrus sinensis]
ZB05196	Cellular Component: cytoplasm (GO:0005737);; Molecular Function: glycolipid transporter activity (GO:0017089);; Biological Process: glycolipid transport (GO:0046836);; Molecular Function: glycolipid binding (GO:0051861);;	--	--	PREDICTED: glycolipid transfer protein 3 [Citrus sinensis]
ZB08565	Biological Process: fatty acid biosynthetic process (GO:0006633);; Biological Process: response to cold (GO:0009409);; Biological Process: response to light stimulus (GO:0009416);; Cellular Component: membrane (GO:0016020);; Molecular Function: transferase activity, transferring acyl groups other than amino-acyl groups (GO:0016747);;	Fatty acid elongation (ko00062)	3-ketoacyl-CoA synthase 11 GN=KCS11 OS=Arabidopsis thaliana (Mouse-ear cress) PE=2 SV=1	PREDICTED: 3-ketoacyl-CoA synthase 11 [Citrus sinensis]
ZB05432	--	RNA transport (ko03013)	RAN GTPase-activating protein 1 GN=RANGAP1 OS=Arabidopsis thaliana (Mouse-ear cress) PE=1 SV=1	hypothetical protein CICLE_v10019619mg [Citrus clementina]
ZB15556	--	--	Phosphoinositide phosphatase SAC6 GN=K2A18.9 OS=Arabidopsis thaliana (Mouse-ear cress) PE=2 SV=1	hypothetical protein CICLE_v10025215mg [Citrus clementina]
ZB39271	Molecular Function: structural constituent of ribosome (GO:0003735);; Biological Process: translation (GO:0006412);; Cellular Component: small ribosomal subunit (GO:0015935);; Molecular Function: rRNA binding (GO:0019843);;	Ribosome (ko03010)	40S ribosomal protein S9-2 GN=RPS9C OS=Arabidopsis thaliana (Mouse-ear cress) PE=2 SV=1	hypothetical protein CICLE_v10032800mg [Citrus clementina]
ZB10336	--	--	--	hypothetical protein CISIN_1g045147mg, partial [Citrus sinensis]
ZB00289	Biological Process: systemic acquired resistance (GO:0009627);; Biological Process: response to endoplasmic reticulum stress (GO:0034976);;	--	--	hypothetical protein CICLE_v10002616mg [Citrus clementina]
ZB20328	Molecular Function: threonine synthase activity (GO:0004795);; Biological Process: threonine biosynthetic process (GO:0009088);; Cellular Component: chloroplast (GO:0009507);; Molecular Function: pyridoxal phosphate binding (GO:0030170);;	Glycine, serine and threonine metabolism (ko00260);; Vitamin B6 metabolism (ko00750);; Biosynthesis of amino acids (ko01230)	Threonine synthase, chloroplastic (Precursor) OS=Solanum tuberosum (Potato) PE=2 SV=1	hypothetical protein CICLE_v10025353mg [Citrus clementina]
ZB23361	--	Ribosome biogenesis in eukaryotes (ko03008)	Probable nucleolar protein 5-2 GN=T12H1.2 OS=Arabidopsis thaliana (Mouse-ear cress) PE=2 SV=1	PREDICTED: probable nucleolar protein 5-1 [Citrus sinensis]
ZB39285	--	--	--	PREDICTED: uncharacterized protein LOC102610128 [Citrus sinensis]
ZB04939	Molecular Function: structural constituent of ribosome (GO:0003735);; Cellular Component: ribosome (GO:0005840);; Biological Process: translation (GO:0006412);;	Ribosome (ko03010)	60S ribosomal protein L6 GN=RPL6 OS=Mesembryanthemum crystallinum (Common ice plant) PE=2 SV=1	PREDICTED: 60S ribosomal protein L6-like [Citrus sinensis]
ZB12832	--	--	--	PREDICTED: uncharacterized protein LOC102619374 [Citrus sinensis]
ZB09971	Molecular Function: transmembrane receptor protein serine/threonine kinase activity (GO:0004675);; Molecular Function: ATP binding (GO:0005524);; Cellular Component: plasma membrane (GO:0005886);; Biological Process: protein phosphorylation (GO:0006468);; Biological Process: Golgi organization (GO:0007030);; Biological Process: transmembrane receptor protein serine/threonine kinase signaling path…	--	Somatic embryogenesis receptor kinase 1 (Precursor) OS=Arabidopsis thaliana (Mouse-ear cress) PE=1 SV=2	somatic embryogenesis receptor-like kinase precursor [Citrus sinensis]
ZB22505	--	--	Uncharacterized protein At5g39865 GN=At5g39865 OS=Arabidopsis thaliana (Mouse-ear cress) PE=2 SV=1	hypothetical protein CICLE_v10011852mg [Citrus clementina]
ZB08977	--	--	--	hypothetical protein CICLE_v100043192mg, partial [Citrus clementina]
ZB37430	Molecular Function: chitinase activity (GO:0004568);; Biological Process: carbohydrate metabolic process (GO:0005975);; Biological Process: chitin catabolic process (GO:0006032);; Molecular Function: chitin binding (GO:0008061);; Biological Process: cell wall macromolecule catabolic process (GO:0016998);;	Amino sugar and nucleotide sugar metabolism (ko00520)	Chitinase 4 (Precursor) OS=Oryza sativa subsp. japonica (Rice) PE=2 SV=2	chitinase CHI1 precursor [Citrus sinensis]
ZB23752	--	--	--	PREDICTED: uncharacterized protein LOC102630781 isoform X1 [Citrus sinensis]
ZB33179	Molecular Function: structural constituent of ribosome (GO:0003735);; Cellular Component: ribosome (GO:0005840);; Biological Process: translation (GO:0006412);;	Ribosome (ko03010)	40S ribosomal protein S19-3 GN=RPS19C OS=Arabidopsis thaliana (Mouse-ear cress) PE=2 SV=1	40S ribosomal protein S19-3-like [Hevea brasiliensis]
ZB23586	Molecular Function: diaminopimelate decarboxylase activity (GO:0008836);; Biological Process: lysine biosynthetic process via diaminopimelate (GO:0009089);; Cellular Component: chloroplast (GO:0009507);;	Lysine biosynthesis (ko00300);; Biosynthesis of amino acids (ko01230)	Diaminopimelate decarboxylase 2, chloroplastic (Precursor) GN=F14F18.50 OS=Arabidopsis thaliana (Mouse-ear cress) PE=2 SV=1	PREDICTED: diaminopimelate decarboxylase 1, chloroplastic-like [Citrus sinensis]
ZB23427	Biological Process: regulation of transcription, DNA-templated (GO:0006355);;	--	Scarecrow-like protein 28 GN=SCL28 OS=Arabidopsis thaliana (Mouse-ear cress) PE=1 SV=1	PREDICTED: scarecrow-like protein 28 [Citrus sinensis]
ZB51111	--	--	--	hypothetical protein CICLE_v10026660mg [Citrus clementina]
ZB59540	--	--	Histone H2AX GN=HIS2A OS=Cicer arietinum (Chickpea) PE=2 SV=1	PREDICTED: histone H2AX-like [Populus euphratica]
ZB08940	Biological Process: mRNA splicing, via spliceosome (GO:0000398);; Molecular Function: nucleic acid binding (GO:0003676);; Cellular Component: spliceosomal complex (GO:0005681);;	Spliceosome (ko03040)	Sm-like protein LSM5 {ECO:0000305} OS=Arabidopsis thaliana (Mouse-ear cress) PE=1 SV=1	small nuclear ribonucleoprotein E [Populus trichocarpa]
ZB52365	Biological Process: rRNA processing (GO:0006364);; Biological Process: tRNA metabolic process (GO:0006399);; Biological Process: aromatic amino acid family biosynthetic process (GO:0009073);; Cellular Component: chloroplast stroma (GO:0009570);; Biological Process: chloroplast organization (GO:0009658);; Biological Process: embryo development ending in seed dormancy (GO:0009793);; Cellular Compon…	--	DAG protein, chloroplastic (Precursor) GN=DAG OS=Antirrhinum majus (Garden snapdragon) PE=2 SV=1	PREDICTED: multiple organellar RNA editing factor 9, chloroplastic [Citrus sinensis]
ZB52411	Molecular Function: ATP transmembrane transporter activity (GO:0005347);; Cellular Component: mitochondrion (GO:0005739);; Biological Process: response to nematode (GO:0009624);; Cellular Component: chloroplast envelope (GO:0009941);; Biological Process: photoprotection (GO:0010117);; Biological Process: photosystem II repair (GO:0010206);; Biological Process: ATP transport (GO:0015867);; Cellula…	--	Probable envelope ADP,ATP carrier protein, chloroplastic (Precursor) GN=EAAC OS=Arabidopsis thaliana (Mouse-ear cress) PE=2 SV=2	hypothetical protein CICLE_v10011924mg [Citrus clementina]
ZB38042	Molecular Function: inositol-1,4-bisphosphate 1-phosphatase activity (GO:0004441);; Biological Process: sulfur compound metabolic process (GO:0006790);; Molecular Function: 3'(2'),5'-bisphosphate nucleotidase activity (GO:0008441);; Molecular Function: phosphotransferase activity, alcohol group as acceptor (GO:0016773);; Biological Process: phosphatidylinositol phosphorylation (GO:0046854);;	Sulfur metabolism (ko00920)	PAP-specific phosphatase HAL2-like GN=AHL OS=Arabidopsis thaliana (Mouse-ear cress) PE=2 SV=1	PREDICTED: PAP-specific phosphatase HAL2-like isoform X1 [Citrus sinensis]
ZB01586	--	--	Translocase of chloroplast 132, chloroplastic GN=TOC132 OS=Arabidopsis thaliana (Mouse-ear cress) PE=1 SV=1	hypothetical protein CISIN_1g000824mg [Citrus sinensis]
ZB30542	--	--	Phosphoglycerate mutase-like protein AT74 {ECO:0000305} OS=Arabidopsis thaliana (Mouse-ear cress) PE=2 SV=1	hypothetical protein CICLE_v10001975mg [Citrus clementina]
ZB50673	--	Tyrosine metabolism (ko00350);; Isoquinoline alkaloid biosynthesis (ko00950)	Polyphenol oxidase, chloroplastic (Precursor) OS=Malus domestica (Apple) PE=2 SV=1	PREDICTED: polyphenol oxidase, chloroplastic [Theobroma cacao]
ZB52415	Cellular Component: chloroplast stroma (GO:0009570);; Cellular Component: cytosolic ribosome (GO:0022626);; Biological Process: ribosome biogenesis (GO:0042254);;	Ribosome (ko03010)	50S ribosomal protein L10, chloroplastic (Precursor) GN=RPL10 OS=Nicotiana tabacum (Common tobacco) PE=2 SV=1	hypothetical protein CICLE_v10032705mg [Citrus clementina]
ZB30669	Cellular Component: phosphopyruvate hydratase complex (GO:0000015);; Molecular Function: magnesium ion binding (GO:0000287);; Molecular Function: DNA binding (GO:0003677);; Molecular Function: phosphopyruvate hydratase activity (GO:0004634);; Molecular Function: copper ion binding (GO:0005507);; Cellular Component: nucleus (GO:0005634);; Cellular Component: mitochondrial envelope (GO:0005740);; C…	Glycolysis / Gluconeogenesis (ko00010);; Carbon metabolism (ko01200);; Biosynthesis of amino acids (ko01230);; RNA degradation (ko03018)	Enolase OS=Ricinus communis (Castor bean) PE=2 SV=1	PREDICTED: enolase [Citrus sinensis]
ZB42078	--	--	Peptide-N4-(N-acetyl-beta-glucosaminyl)asparagine amidase A heavy chain OS=Prunus dulcis (Almond) PE=1 SV=2	PREDICTED: peptide-N4-(N-acetyl-beta-glucosaminyl)asparagine amidase A-like [Citrus sinensis]
ZB32053	Cellular Component: extracellular region (GO:0005576);; Biological Process: syncytium formation (GO:0006949);; Cellular Component: plant-type cell wall (GO:0009505);; Biological Process: plant-type cell wall organization (GO:0009664);; Biological Process: response to red light (GO:0010114);; Biological Process: regulation of stomatal movement (GO:0010119);; Cellular Component: membrane (GO:001602…	--	Expansin-A1 (Precursor) GN=F10D13_18 OS=Arabidopsis thaliana (Mouse-ear cress) PE=2 SV=1	PREDICTED: expansin-A1 [Populus euphratica]
ZB34493	--	--	Growth-regulating factor 12 OS=Oryza sativa subsp. japonica (Rice) PE=2 SV=1	hypothetical protein CICLE_v10022033mg [Citrus clementina]
ZB41890	--	--	Lon protease homolog, mitochondrial {ECO:0000255|HAMAP-Rule:MF_03120} (Precursor) GN=OsI_27415 OS=Oryza sativa subsp. indica (Rice) PE=2 SV=1	PREDICTED: lon protease homolog 1, mitochondrial [Citrus sinensis]
ZB06618	Cellular Component: mitochondrion (GO:0005739);; Biological Process: defense response to bacterium (GO:0042742);; Biological Process: root development (GO:0048364);; Biological Process: defense response to fungus (GO:0050832);; Biological Process: cell wall repair (GO:0071433);;	--	--	hypothetical protein CISIN_1g034485mg [Citrus sinensis]
ZBnew16461	Molecular Function: nucleic acid binding (GO:0003676);; Biological Process: DNA integration (GO:0015074);;	--	--	uncharacterized protein LOC112099576 [Citrus clementina]
ZB38942	--	--	--	PREDICTED: sufE-like protein 1, chloroplastic/mitochondrial [Citrus sinensis]
ZB43866	--	Plant hormone signal transduction (ko04075)	Auxin-induced protein 10A5 OS=Glycine max (Soybean) PE=2 SV=1	PREDICTED: auxin-responsive protein SAUR24-like [Citrus sinensis]
ZB43072	--	--	--	hypothetical protein CICLE_v10015637mg [Citrus clementina]
ZB18611	Cellular Component: cell wall (GO:0005618);; Cellular Component: cytoplasm (GO:0005737);; Biological Process: metal ion transport (GO:0030001);; Molecular Function: metal ion binding (GO:0046872);;	--	Copper transport protein ATX1 GN=ATX1 OS=Arabidopsis thaliana (Mouse-ear cress) PE=1 SV=1	Uncharacterized protein TCM_020515 isoform 1 [Theobroma cacao]
ZB55672	Biological Process: steroid biosynthetic process (GO:0006694);; Molecular Function: 24-methylenesterol C-methyltransferase activity (GO:0030797);; Biological Process: methylation (GO:0032259);;	Steroid biosynthesis (ko00100)	24-methylenesterol C-methyltransferase 2 GN=F14O10.7 OS=Arabidopsis thaliana (Mouse-ear cress) PE=1 SV=2	hypothetical protein CICLE_v10001625mg [Citrus clementina]
ZB32506	Molecular Function: carboxypeptidase activity (GO:0004180);;	--	Serine carboxypeptidase-like 18 (Precursor) GN=SCPL18 OS=Arabidopsis thaliana (Mouse-ear cress) PE=2 SV=2	hypothetical protein CICLE_v10028360mg [Citrus clementina]
ZB25720	Molecular Function: structural constituent of ribosome (GO:0003735);; Biological Process: translation (GO:0006412);; Cellular Component: cytosolic large ribosomal subunit (GO:0022625);;	Ribosome (ko03010)	60S ribosomal protein L30 GN=RPL30 OS=Lupinus luteus (European yellow lupin) PE=3 SV=1	PREDICTED: 60S ribosomal protein L30-like [Juglans regia]
ZB56864	--	--	Mitochondrial import receptor subunit TOM40-1, N-terminally processed GN=TOM40-1 OS=Arabidopsis thaliana (Mouse-ear cress) PE=1 SV=3	hypothetical protein CICLE_v10032173mg [Citrus clementina]
ZB56059	--	--	Subtilisin-like protease (Precursor) GN=At5g67360 OS=Arabidopsis thaliana (Mouse-ear cress) PE=1 SV=1	hypothetical protein CISIN_1g003005mg [Citrus sinensis]
ZB26130	Cellular Component: plasma membrane (GO:0005886);;	--	Uncharacterized membrane protein At1g16860 GN=At1g16860 OS=Arabidopsis thaliana (Mouse-ear cress) PE=1 SV=1	PREDICTED: uncharacterized membrane protein At1g16860-like [Citrus sinensis]
ZB37307	--	--	High mobility group B protein 2 GN=At1g20693 OS=Arabidopsis thaliana (Mouse-ear cress) PE=1 SV=1	hypothetical protein CISIN_1g031906mg [Citrus sinensis]
ZB59557	--	Ribosome (ko03010)	60S acidic ribosomal protein P2 OS=Parthenium argentatum (Guayule rubber plant) PE=3 SV=1	hypothetical protein CICLE_v10029621mg [Citrus clementina]
ZB46672	Cellular Component: spindle microtubule (GO:0005876);; Molecular Function: microtubule minus-end binding (GO:0051011);;	--	--	hypothetical protein CISIN_1g003738mg [Citrus sinensis]
ZB58158	Cellular Component: microtubule cytoskeleton (GO:0015630);; Cellular Component: protein complex (GO:0043234);; Cellular Component: cytoskeletal part (GO:0044430);;	--	Protein TPX2 GN=TPX2 OS=Arabidopsis thaliana (Mouse-ear cress) PE=1 SV=1	PREDICTED: protein TPX2 isoform X1 [Citrus sinensis]
ZB42531	--	--	--	PREDICTED: uncharacterized protein LOC102629262 [Citrus sinensis]
[truncated: 3,301 more rows]
